# Supplementary material for: Construction of a high density SNP linkage map of kelp (Saccharina japonica) by sequencing Taq I site associated DNA and mapping of a sex determining locus
Source: BMC Genomics. 2015 Mar 15;16(1):189. doi: 10.1186/s12864-015-1371-1 (PMC4369078; doi:10.1186/s12864-015-1371-1)
Supplement: Additional file 1: — Tabulated SNP linkage map constructed in this study. The name of markers, the sequence of RAD tags, and the recombination value between markers are listed. [file 12864_2015_1371_MOESM1_ESM.xlsx]

## Sheet: BC-Map
Linkage Group	Marker	Marker sequence	Genetic distance (cM)
lg1	marker_5285	CGAACGATATATCACCGTGTGTGCTCATGTAGGGGGG[C/T]GTGATATTTAAGGGGGGTATGCTCTCGTCCATGCTATACGGCAATGA	0
lg1	marker_35800	CGAGGGCAGCAAGACGGC[A/G]GTGTACTGCAAGCGGCATGCGGCGGATGACATGGTGGACGTTTTAACTCGGCGTTGCTCACATGAT	0.125
lg1	marker_44206	CGAAATTTATATAGTGTGAGGGTAAAGAACGTGTTGGTTTGCGGCGTA[C/A]GGTGTGCTTACTAATACATGGTTTAGATCTTGGGTG	0.176
lg1	marker_42460	CGACG[T/C]GTGGGAAGAGGATGGGGGCTTTGACGCGAGCAGCAAGCGCCGAGTTTTGGATGATACCGAGGGCTCGCTCGGCAACGCC	0.212
lg1	marker_37400	CGA[G/T]TCATTGTGCCATTGCCTCACCTCTAACAGGCCTGCGCTGGGTATTTATACTCCAATGCAATAGTACACGTACTTGTATATG	0.215
lg1	marker_26988	CGATCTACGTACTGCACATGCCACCTTCATGTGCTTCAAAG[T/C]CTGCCAGACTGCTCCAACTGTTTCCACCCTTGGTGCTGCTATT	0.239
lg1	marker_35756	CGACGAGGTATTCTGG[T/A]GCTTCAGTAAACATCGGTCCAGTATTTTTGCCGGATATCTATCGGCGCAGTCTCATTCGCCACGAAAA	0.251
lg1	marker_35476	CGACCCGCTGCGTTCGTATACGCTCTCGTTACTGTCCTTCCATGTCG[G/C]TTCCTCGCTTTCTCCCTCGTTGCACTCAGCGTGCTTG	0.256
lg1	marker_37622	CGATCGGATCTCGGTAGGAACCCGTGTGGTTGTCAGAGA[C/T]AAGGTACTGGTGAAGGAGGCGGAGTCTGTGATGGCAAGAGAGAGG	0.272
lg1	marker_41703	CGAAAACAAATATTCCAGCAAAACGACATTCGTATCCGGTGGTTACTCACGTGAGGAGCTCAAAA[C/A]TCTCTGGTTGATTTCTCTT	0.331
lg1	marker_35699	CGAATGAGTGGCGGCAGGAGCTGTACGGCATGGGCAAGGTCAGAGGAAGA[T/C]AGTAGTGCCCGCAATAGTGTTACGGGTTCAACGT	0.333
lg1	marker_26152	CGAAAACTAATGGAGGAGGCACCAACGACCGTCCTTAACGGTAGAGAAACCAATGATGACC[G/A]CAAACCTCATCTCCATCAAATTC	0.335
lg1	marker_29693	CGAT[T/G]GACGTGGCCAACCCCGTGGGTATTGATCCGTCGGGATTCTAAGCAGGTTAATGATATAGGGACATCGCGTCCGCTTGAAA	0.468
lg1	marker_39660	CGATAAACGAACTTTATACAGTCCCCGGTATCGGACTCCCCCAGAGATC[G/A]CCGCACAATGATCGCAAATACGCCCAATCTCCTAA	0.47
lg1	marker_33940	CGATGCTCACCATGCCGTCCTCCGCGTGTTGCTTGCAGTACGCCTGGATAGTACCTTTGACAGCGAAACACCCCCACTT[G/C]ATGCA	0.472
lg1	marker_44806	CGAACATACGGTCGCCATACCGCCAGTTGATACACCCCAGA[C/T]CGGTGTCCTGGTGCACGTTTCATGTGAGCTACGCCTGGTTATG	0.473
lg1	marker_41326	CGACCAGTTCCACAACACAAGCACAACTGCTGGTATAGGCCTGCCGGCCTTGACATGACCGCACTGACTTGACGGTGC[C/T]CTGAAG	0.508
lg1	marker_44302	CGATGACAACTGCTGTGCTCGTAGTAGTAGCCGATATAACGGTGTCCTCGTGATAGCTAGCCTATACAGTGTC[C/T]GTGTCAGGCTC	0.533
lg1	marker_42877	CGAGCCTATCGGGAAACAATTGTCCGAAACTTGCTACCTAACCCTAAGCACAAAAA[T/G]CTTATCTACAGTAGTTCCACTATTGCCT	0.541
lg1	marker_44570	CGATTTTTCGTAGAATCAGAAAAAAACGAACAGCCCAGAATGAAGATACGCTTCAAAACCAAAGACATTT[C/T]GTCCCACCGAGTCG	0.598
lg1	marker_25557	CGATTCATCAGTCGTGTT[A/T]TAAAATCATGTTCAATATGGTGTGGTGTTCACCTGCACACGTGCACGTTGAGGTCTAGCTAGCTGG	0.736
lg1	marker_37286	CGAACATATAGCGTACCTGGTATGTCGTGTTTGAGACAGGAATTTTAACCAGTGCGCCAGCTGG[G/A]AAACGGTACACAAGGTTTTT	0.75
lg1	marker_42942	CGAACAATTGATGTGACAGCTCAGCCA[A/C]ACGCGTCCGTGTTGTGTTCACGCCCCCCTTCTCATGCGCCCCAGGCCTTTTACCGCC	0.873
lg1	marker_43693	CGACATTGTAGCTCGGATACCTCGTGCAGGAGGAGTGCGAGCATCGCTTGCT[A/G]CGGACCATGTCGTCCTTAGCGTGTTGCCTGCA	0.966
lg1	marker_35559	CGATCATTATATGCATGGCAAGTTGCGGTAGGGGCTTGAGTTGCAAACCTCTGCAGTCTCGGGCGATCCTGTTTT[A/T]GCACGGAGC	1.048
lg1	marker_12443	CGACGGGAGTAAGATGGCGGTGTACTGCAAGCAGCATGCATCGGATGACATGGTGGACATCATCAA[G/C]CGGCGTTGCACACATGAC	1.103
lg1	marker_37233	CGACGTTGCTCACATGACACCTGCACCAGGTTACCGATC[T/A]GGGGGTTACTAACTGGCGGTATGGCGACAGTATGTTCCAAACATA	1.155
lg1	marker_27259	CGA[T/G]GTGCACCCCTGCATAGTGAAAAGTACGGACGTTTCGTGATTTGGCTCCTGAAGCAGACCGTCCGACCCTAACCCTAACCCG	1.229
lg1	marker_14296	CGATCCAAAG[G/C]ATTTATCTACAACTGCACTCGGCACCAGAGGGCCGCTGAGGTCTCCACAACTGTGTGATAGCATGGAAAACGAG	1.351
lg1	marker_27364	CGAGTACTCGTAATTTGCGCCTTTCTTACAGCAGTACCCTTACCC[G/A]AACGAGTACGAGGAAATTGAGCCCGCGAACGATACAAGC	1.411
lg1	marker_31618	CGATAGACACAGCTAAGCCACAGCAGAACAGCGCAGATGGGTGTGTCACCCACGCACGGTGTTACCTGCTGG[C/T]GTTTATTAGGCA	1.67
lg1	marker_44168	CGAGCCAGTATCTTCGCCCAACGAAGCCAGGGGTGGCAGGCACGCCACAACCCACG[C/G]GGTCATTGTAACGTCGGCCGTTTCAAAT	1.75
lg1	marker_41416	CGACGCGACACCTACCACGGGTCTTGCCGTGACATTCGTCACATGACACCTGCCTCGGCAGCTACATAACCATCCCATGTTAC[T/G]G	1.774
lg1	marker_44474	CGACTGGGGCGGTGGGTGGACGATTGTGAGCCGTCTGCAGCGTGCGTACTAGGTAATGAAACTGAATAGCACGC[A/T]AAAACCGCAC	1.774
lg1	marker_43592	CGAT[T/C]ACGTATAGCTCTCGGATTCAAAATACGCAAACAAGGTGGGTTCCTGTCCTGTTTGCTGTGTGCATAAGAACGCATTCTAC	1.794
lg1	marker_40133	CGATACTCCAAACCCTTTCCCAAACCT[C/A]AATACAAAACTGGGCGAAGAAGTCACACCCTTAATTAAAACCTGACAAAAACGAATG	1.805
lg1	marker_44112	CGATTTACACCTCATT[A/G]TTTACTTTGCCAATATCCCTTACGCGTTCTAGCGTGTTGACAGTGGACTGGATTACACATACACAATG	1.809
lg1	marker_43762	CGAATACGTAGGAGTTCTAGCACCGGATTTGCAATCACAACGCGTCTTTCATATGTCAAGAAACAATACGCACTGCAATT[G/A]ACCA	1.836
lg1	marker_43589	CGATCACCTACATAAAAACGCCGACATTTCAATCGTCGTAATATGATCCATACATTATATGATATCATACCATGT[T/G]CTCCAGGTT	1.844
lg1	marker_36325	CGATGAAATACGGTTACGTTGTACAGACACACGTCGGAT[C/A]GTCGCATCACATTTTAGGCACACTAGGCGAAGCCTAAAATGCTAC	1.885
lg1	marker_44999	CGATATTAAAACTCGGGTGCTTCTTGCAGGAGTCATATAAGCACAGCCTTCTCT[C/T]GGTGCTCACAATGCCGTCTCCTGCGTGTTG	1.889
lg1	marker_32408	CGAC[C/T]CCGCTCGGACGCTTAATAGTGCCAGTGAAGGCACCCAGAACGGTCACCAGACAACAAGGTGGGAGACACGTTAGAAGATA	1.905
lg1	marker_42828	CGATGTGCACCCCTGCATGGTGGAAAGTACGGACGTTTCGTGATGTGGCTCCT[C/G]AAGCAGACCGTCCGACCCTAACCCTAACCCG	1.909
lg1	marker_44358	CGAAACGACAGCAGAGACGTCTCTCTGGCTGCAATACCTCATAA[T/G]TGTTATCGGAAGGGCATGATATGACTTATGCCCTGACCCA	1.912
lg1	marker_40739	CGAAGGCTGACCTAGC[T/G]TGCTGCTGCTGCATGATACCTTGCATGTATACTGGTGGTATAACAGCAGTACACCACCATATCTCTTG	1.919
lg1	marker_33173	CGAAGGGTCGCACAACACGGCGAGTACCTTTTCCGCAATA[G/C]CCGCTTTGACCTACGCCGGGAGCACAGTTCGGGCACGATTTCGG	1.93
lg1	marker_45566	CGATGCGCGTGGCCGGAAGCACGAGGA[G/T]CATGCAGATGGAGATACCCTGGCCGAGACCTATGCTAGGTTGAGGCGTCGTAGGCGT	1.953
lg1	marker_32040	CGACAGGCTACGACGAGCTCTCT[A/T]GCTGGCGGCTGTCTTTCCAACGCAGACGAAGCCGTCCTGGGAGGGGCCATGCTGGTGGCAG	1.961
lg1	marker_25977	CGAGCAGTAATTTG[G/A]TGTGACCATTGCAGTGCAGCGAGTGGCGGCCAAAGCCGTTTCATCATCTCTTACCGCCGACATGTCTAAA	1.969
lg1	marker_43159	CGAC[A/G]GTCTGGGCAGTCCCTGGGGATTGAACAGTCCGTTTCGGTACTAAAGGGTGGACAGCAGGCCTGGCTACCGAGAGCGGAAC	1.98
lg1	marker_35620	CGACGAGCTCTCTTACTTGCCGGTGTCTGTCCAACGCATACGAAGCCGTCCTGGGAGGGGCCATGCTG[T/G]TGGCAGTGGGTAGGCT	1.99
lg1	marker_25531	CGAAGTGTAACCGGCACCGCCTCACCCTACCAAA[A/G]GTACTCTGGACATAAACACTGAAACCGCCGGAGCCGACACGACGACGAGC	2.031
lg1	marker_45266	CGATTTACACCTCATTGCTTACTTTGCCAATATCCCTTACGCGTTCTGGCGTGTTGACAGTGGACTGG[G/A]TTACACATACACAATG	2.047
lg1	marker_42996	CGACTCACATTAATGAAACAGTCTAACTTCAGCTAGATATCCGCTTCTACACAAATTACAATGTATT[T/G]TAAAGATCGTACAGCAG	2.05
lg1	marker_45552	CGATATGTCACTTATATGGTGGGAACACACTGTGGCCTTACCGTGAGACAGTGTGCC[T/C]CAACTAGGCGCCCTGGTGCAGAATTCA	2.087
lg1	marker_41950	CGAAGCCGTATTGAGGTCAGTTGATTAACAAGACGCGTTCTCGCAACCATACGCCTGGGCCGTACG[C/G]GTGTTGTTTGTGTGTGTT	2.097
lg1	marker_44518	CGATGCTCACCATGCCGTCCTCCGCGTGTTGCTTGCAGTACGCCCCCATCTGACCTTT[A/G]ACAGCGAAGCCCCCCCGCTTCATGCA	2.103
lg1	marker_39906	CGAACAACAGTTAACACTGAGCTTGATAGCCGCCTCCATACTAAATTCAACAAAAACATACCTACGTACATCAGCGCAGTA[C/A]CAG	2.121
lg1	marker_38889	CGATAGAGAGAGTGCGATACACAAA[C/A]AGCGGGACACTGCGTCCCACGTCGCGCCGAGTCTTGGCAGTCTCGTGCCGAGCACCGCC	2.161
lg1	marker_44233	CGATGCTCACCATACCGTCCTC[C/T]GCGTGTTGCTTGCAGTACGCCCCCACATCACCTTTTACAGCGTAGCCCCCCCGCTTCGTGCA	2.203
lg1	marker_44319	CGAACTATAAATACATTAATGCTCCAGATCATCCAGACACCTTTCAAAACATACACTCCGCTTTAACAG[G/A]TAATTCAGGGGGGCT	2.204
lg1	marker_43609	CGAACTTATGAAAGCCGATATGTTCGTGTAGAAGGGATGGTAACAAAACGTCGTAGT[C/T]TCCATGGGTTATGGCATTATGGAGTAG	2.227
lg1	marker_44187	CGATAACACCCA[T/C]TCGCTTATATATCGGGCAGGAAGCGATGACCGGCGGAGCTACTGCACAAACCACCGAACCACATACCATAGA	2.264
lg1	marker_28304	CGATATTTCTTGCTTGCGCGAACTAGATGTTTTATACTGCAGTATGTATACCGCCGTTGTGAGCG[T/G]ATTTGGGCGTGTGTTTGTA	2.283
lg1	marker_40842	CGAAACATGAGTGTATTTATGGTTGTGTAATTTATGGTTGGCGTTAAGTAAGTATATCAAACGTGCATCCTATACCTG[T/A]AATATA	2.302
lg1	marker_44495	CGAACAGCACAGCACAGCAGTACAACAGCAGAAGAAGCCGCAGAA[C/G]CCGCAGTGTGCGCGGGACAGCTATGAGTAGCAGGGGGGA	2.376
lg1	marker_45134	CGACGACTGAACCACGACATAGAAATGAAGAGTAAAATTGACACCAGCAGATGGAATAAATG[G/A]GCAGCAAAGGCAACCCTATAGC	2.38
lg1	marker_44654	CGATCCAACACTATCGCTATTGCTAGGCTATGCCATTGTTCACCG[A/G]GCTGCATCAAATTGTTTATGAACGGCTAGCAATTGTTTC	2.405
lg1	marker_35952	CGATAT[G/C]CATAGCTGTTCGTGTTCTTGATACCGAGGATATCTCCAGGCATTGGTTTTGGGGGCGCACCAAGCTAAAGGTGACTCC	2.418
lg1	marker_33068	CGACAGGGGTGATACCCACTCCTGTCATTTGTCTGAAGATCTTCATTGGAGGAG[A/C]TTGAACAACAGACTGTAAGACACGTATGTA	2.428
lg1	marker_41150	CGATCACACGCACG[A/C]ATAGCATAACTGCTTGCACAACTGTTTTTAACAGCCACTGTTGGGTTGTTGTGGTACCTTGTTGCGTACC	2.434
lg1	marker_28864	CGAGGCGGTGACTGATTGTAGAAATGCACACTACTAGTTTTCACGCAA[A/G]GCACTACATACAGAGAGACCGGCGCCGCAGCCGAGG	2.479
lg1	marker_41503	CGATTAAGTCAGTTTCGTCCCCCAACACAAAATGAAGATGTGTATTAACGTCGTGCTATGATAC[A/C]GTAATCATATGATATCATAC	2.563
lg1	marker_37984	CGAACTACAGTACAACGGTTCT[G/A]GGTTTCGTCGGAGTACCTAGGCCCAGACGATATCGCTCATCGCGTTGCACGCAGTATTCCGG	2.565
lg1	marker_44730	CGATCCGATCAATGTCCGTAGAGCGAGAGGGAATTCC[C/T]GACTCGCACAAGGGGTGTGCCGGCTGACCCGGTACCTGCCAGCCCCG	2.573
lg1	marker_19263	CGAAACAAAACGAGAGAAGCTGAGAGCGACGGCGTGCATCGTCACGTGCACGCCGCCTATGCCACCCAAAGAACCGCC[G/A]CTACGT	2.719
lg1	marker_41544	CGACATGCCTTCGGCAATGCTTAGCATTGCTTTGGCCTTGAGTGTATTGCAGGGGTCCCTAGATCC[C/T]AGAGTAGGAGTGCTCTGA	2.764
lg1	marker_37518	CGAGGACACAA[C/G]CGCCGACACGCCAGTTTGCTTGGCCCCAGGGCGGGTCGTGAGTCCAGCGTCGCGGCTTCCGGTATTAAGCCCA	2.772
lg1	marker_42897	CGATGGTGCACACGATCCGTTCAAGTATCATAGCATCCACGAGGGATACCCGGA[A/T]TTTCTCAGCCACCCTATGCCGCAATACAGG	2.801
lg1	marker_39275	CGAGAAT[G/C]TGAAGGTGCCCAAGTCCAGCTGCCAATTCTCCGGCCTCGCGGGGCCAGGAGCAGCCATGGGCCACCATCCACTCCAC	2.869
lg1	marker_41804	CGACGAGGACCTATCTACGGCAAGGATAGCCCATTA[C/G]CCATGCACAAAGCAGGTAAGCAAGTGCGTCCCGATCTAAGCGCGACAA	2.877
lg1	marker_42307	CGAGGACAGCAAGACGCCGGTGTACTGCAAGCAACATGCTGATAGCGGCATGA[T/C]GGATGTTGGCAGCAGGCGTTGCTCGCACAAT	2.909
lg1	marker_41648	CGATAGCGCGCAAATGCGATCATCAGAGGTCGGCGGCTAAGGCCGAGCCGGCAACGCTCCAGC[A/C]CCGAGGCGCGGGCCGCCGCCG	3.222
lg1	marker_35247	CGATGCCGGCCTGACAAAGGGACCCGCAGTAGTGGAAAACATAGCTGAATTTTGCAGCGTTAAGGT[C/T]CTGCAGTATGCCTTCTCA	3.363
lg1	marker_23801	CGACACACGCACCAACCGATCCAT[C/A]TACCCACAATAACAACAACAGTTAACAACAAACAGCAGTGTGAAACCAGAGCAAACAGCA	3.37
lg1	marker_37463	CGACTAAACAACGTATGTCAGTGTAGGGAAACGGCCACTCCGGAGGAAAGCCTTATA[C/A]TCGTAGCAAGTGTTGCGTGTAGGTGTG	3.672
lg1	marker_42400	CGAGGTACTCAAGTGGGCGAGAGCTCAAGGATGCCCCTGGTTGCCTGATGTACCCGTAGGCGTTATTAGGAACGGTCGC[A/C]TGGAT	3.679
lg1	marker_44541	CGAGCCCACTGCAATATGTCCAGACGCCCTGC[C/G]GCGGCGGCGTTGGTGCAAGTGCTTTCGTCCCAGCGGGCACCGTTGTTCCGCG	3.685
lg1	marker_24002	CGATGTTACTAAGGTCGCTCA[C/A]GTGAGGGTTCCTAGTCGGCGAAGACGAGCGACGGCCATTGAAAAGACGATCGGTGTTGTCCTG	3.711
lg1	marker_41211	CGAATGGACAATCTTCCCTCTCCGCCCACTGTAGCACA[C/T]CCAGGTGACCCTCCTGAGCAGCAAAGTGCATCGTGTCCTTTCCCCA	3.713
lg1	marker_41516	CGAAGCATTGAGTTCTTCACCGGAGATATAACCTTGATTGTCCGAAAT[T/C]ACTTTCGCACTCTTCTTTAATCGTTCTGCCTGATAT	3.721
lg1	marker_35919	CGATTGCGATACTAACACAATAATGTATTAGCTACAACAATAGAGCACAGGTTGGCGTGTAAC[T/A]CACGCACCGTATTGCCTGCGG	3.752
lg1	marker_40458	CGAGTTTTGTGTTAGATAGAGAGCTCCTCAAGCAGCGAGTCTCATGATCAAATGGGTTTACCCCC[G/A]CCATAGCGCCTGTCTCGTT	3.793
lg1	marker_22037	CGAAAGGGATGCGTGGCCAATTGTCAAATCACTAAGGCAAGCATCACAATGAGTGCCTTGTCG[C/T]CTTGTCGGTGAAAACCCGACA	3.801
lg1	marker_39173	CGATTTTTGTGTCACAGATGACCCGCTATTGTAAAATGGATTCGGTTTGGGTGGTTAAAGTGACCCGCA[C/T]GTAGCCATTGCTTGC	3.816
lg1	marker_35937	CGAGACATGCACCACCATGGTATGCATGCTACTCTGCGACAACAACATATTCCTGCGTCC[T/A]GTTTTGAGTAAGGTACAGAGCGAC	3.824
lg1	marker_36182	CGAGGTCTTGAAATGGGCCCGAAGCAACGGCTGTCCTTGGGACGAAAGCACGTGCA[C/T]CTATGCAGCAGCCGGACGCCATCTTGAC	3.865
lg1	marker_39219	CGAGAGTCGGCGATTGCGACTACCTCCTTCAACGT[T/G]GCGGAAAGTTGCTCGTTGAGTGCACGGAGTTCTTCCCGGAGCTCGCCGA	4.052
lg1	marker_21334	CGAAGGCCAACTCATTCGCGTGGTTTCCTCGCC[A/G]GGGGACGCCTCTGTTTCGGGTCCACCGGCGGTCAGCGGGAATCCACGCACT	4.145
lg1	marker_31678	CGAGAAGGATCGCCGATAGCACGCGGTGTCCAACCCCCCCAAGCGTGTAGGTTGCACCTG[G/A]TCTCCAAGCTCCTGCACAGGGTTG	4.173
lg1	marker_36622	CGAGAAGTTGACGCTGCTGTAACAA[C/G]TACTCTCAAATCTATGGGTTCCGAAGTGCCTTGCTGATCGCTGAACGCGTTATCGGAAA	4.322
lg1	marker_40273	CGAAGTTGC[G/A]GGCCTCTACGCTTCTTCCTAGCGCCGTGCGGAGCTCCTGGTGCTGAGGTGCCGGGGAAGGGTGGCACCCTCTGGT	4.547
lg1	marker_33171	CGAAAAACACCTAAACTAACGAATGTGTGCCAGGGGCACCCTTGAGCCCGTGCCCACTGAAGAACTT[A/C]CATGTGCCCCCCGTCGG	4.613
lg1	marker_41136	CGATGGTGCGGACGGCGTCAGCCCTGGCGCAACGGCAGGGTTCACTGTGAACAAAAGGCGTGGTTCACTTTACCCGAAGGACGT[A/T]	4.627
lg1	marker_39810	CGAGGTTAAACCTCCACCCTTTCCACACTAAGCCTA[C/T]TATGAATCGTGCTGGCAGCTTCAGTCCCAATGCTGGGGACATCCGTTA	4.667
lg1	marker_34376	CGATCGGTTTGCAACTGCCTGGA[G/C]ACGCCAACTATATTGCCGCGGAGAGCGGGCAACTTCATATTCTGCAATGGTTGCATTTCAT	4.701
lg1	marker_38842	CGACACGCTTCAGTGGGCGCGAACTAATGGGTGCAGTTGGGATCAG[G/A]CCACATGCGTGTATGCAGCCGGCGCAGGACATCTTGAA	4.714
lg1	marker_44472	CGAGTCACGCGACCGTCTACATCATGTCCACAGAAGGGATTTGCGGAGCTGCCAACGCTGAGTCCGCGCACGGGCGTGGGCTG[G/C]T	4.726
lg1	marker_43906	CGAGATCCTGAGGTGGGCACGGGACCATGATTGTCCGTGGGAC[G/C]AACGCACGTGCTCTGGTGCGGCCATGTCCGGCCGCTTGGAC	4.739
lg1	marker_39638	CGATTAGACCCACACTCTAAAGTCTTAATACAACGTAC[G/A]GCTTGGGATTTGATGCGTTCAAGGTGTGACTGCTGCCCAGGGGCGT	4.781
lg1	marker_26645	CGATTGAT[A/C]GGGCGGCGTCAGCCGGGAAACCCTTGTACATGTGCGTATTGAACGCTCACGAAGCGCCTACCTGGTTTTATCGCCA	4.837
lg1	marker_36027	CGAAGGCCCAGAGCACGCCCCACGGGCCTCGGCCGGGACCCGCACTTGCGC[C/T]GCGATGTACACGCTGGCCCCCTGCGTGCCCCGC	4.874
lg1	marker_39711	CGACCGGTTTGCAGCTGCCTAGAGACGCCAAGTATATCGCAGCGGAGAGCAGGCACCTTG[A/G]TATTCTTGAATGGTTGCAGTCCAA	4.925
lg1	marker_9452	CGACCCCGTTTGTCCCCTCTATCACTCCCGCCCCCCGCCCCCTCACCCCTTCCTTGCGCGTCTCCTGCGACACAGGTAGCGC[A/G]AG	5.584
lg1	marker_45292	CGATGCGCCCAGCTCAGAGTGTGGTACTGCCCTTCCG[T/A]GACTGCTTCGCTACACGTATCTTCGTCCCATGGACAGTTCTGCTTTC	5.722
lg1	marker_42766	CGAGTCCTGACCTTGCGACGGTGCGAGTGCGCAGGATCGCACGTCGCACAGCACCAGCTTTGCGATATCAAC[A/G]CACAGCCCCGCC	5.745
lg1	marker_43564	CGATGGGCGAGAGCTAACGGCGTCCCCTGGGACAGCCGTA[T/C]GTGCAGCGCGGCGGCTGGGCAGGGACACTTCAAGGTTCTTAAGT	5.79
lg1	marker_44510	CGAACTCACAAGATACTGCGTACT[G/A]CGCCTGGTGTGTACCACATATACGAAACAACCAGAGCACGACTTGAGGTCAAAGCACGGC	5.793
lg1	marker_10768	CGAAATGAAGAGAAAGCACAGCAACACGGCTCACGCTGCCTGCTGTGGGTGCGATTGGTGCAGTTTTCGTGA[T/A]TATCTGTGATAG	5.793
lg1	marker_30531	CGACACCCTTGTGGGGTTTGCTACA[G/C]CGCAAGGAGTTGGTTACGCCCACGTTGCACAAGGGGGGTTCTCGGCCACCTGTAACATC	5.825
lg1	marker_44251	CGACGTTGTCGCAGCCAGGCTCGGCCAGGGCGCGTGCGTAGGAACACACAT[G/T]GTACTCGCTGCGTGGTTTGATATTCCACCCAAT	5.832
lg1	marker_18237	CGATTAT[C/T]GCTTGTAAACGGTTTCATGACCGCGCTTGGTGCACGCAATGTCTGCTCGGTTGGAGAAAAACCCAACGCGCTCCGTC	5.848
lg1	marker_34733	CGACTATGGTGCGACTTTAATCCAATCGTTCTATTTCCTCCCCCCGGTGACTTTGGCTGCAGGTGGGGGAG[A/G]CCTTCCGAGAGGG	5.865
lg1	marker_43477	CGACCCACCTGTCGTTGCTGCTGAG[A/C]ACGAGGTCGTGCAGCGCCGTGGGCACCTCATCCCTGTTCTTCTCTACGAACTCCGTGGC	5.869
lg1	marker_32670	CGACCGTTCCTTGCCTGCCTCCCCAGCCTACACATATTTCGCTGCGCCCTCAGTAACATAGGCTAGCCACCTTACGTTTT[C/G]ACAG	5.892
lg1	marker_36912	CGAAACCGAAGCAAATCTATGTCGTTTGATGGCGCCGCTTTTGGGGCTGCTCCAGTCTTCATAGTCCC[C/T]CGCAGTGGAGGTTTCT	5.932
lg1	marker_44966	CGACATTCTGAAGTGGGC[A/G]CGAGCTCACGGCTGCCCCTGGGACGTATCCACATGCTTAGATGCAGCTGCCGAAGGCCAGCTGGAG	6.116
lg1	marker_29907	CGAAAAACGACCAAGGGTTGAGGGATACCCGTGGCGTAACA[A/T]ACAGCCAAACGACGGGTCGCGGCCTCCCTGGAGCGCTGCCGAT	6.163
lg1	marker_36873	CGATACAGCGCTCGGA[C/A]GTGTATGCGCATTGCGCGAAACGGGGGTTAGTGGTCGTCCAGAACCCCCTGTTCGCAAACTACGACGG	6.193
lg1	marker_41918	CGAATACCAAGC[G/A]TGCTTACCGTGCTGCCGGCATATGTTTAAACCGTCGTACCCAGCCTGAAGCAGAAGGAGCCGTCCGACCTGT	6.23
lg1	marker_45475	CGAGTGCAGCCGCTGGAGGGCACCTGGAGTTGCTTCAGTGGGCGAGGGCAAACGGGGCCGACTGGGACCCGTACACTAC[C/T]TACGC	6.247
lg1	marker_33501	CGAAGGTAGCCTTGCGATCCGTAGTCTAGGGGATGATCGGTTATTTTCGGCGTCCTACCG[C/T]CTTCGTCCAAGAGACTTAAAAAAG	6.25
lg1	marker_40893	CGACATTCTGAAGTGGGACGGAGAAACGTGCTCAAATGCAGCCGCCGA[C/A]GGTCATCTGGAGGTGATTCAGTGGGCAACTGCGAAC	6.262
lg1	marker_43903	CGACCTTTACGTCCGTGACTACTACATAGCTCCATACGCCTGGGCCTATGGCCAACTACG[C/T]ACTATTCACGATGATCCACTAATC	6.288
lg1	marker_44446	CGATCATTGGTTTTCCAGCTCATAGGTATTTAAATGGTATACACGGGTCG[G/C]TGGAGTCAATGCGAGATGCCCCTCACCGCCGCCG	6.409
lg1	marker_41881	CGATTCCGCCACACGTCGTAAGCACTAAAACTTTGGTAGACGTTTCATA[C/A]TGTCTGCCCTCTGATTTACGCGTTGGGCATACTTA	6.849
lg1	marker_27378	CGATTTG[G/A]CGCCATCACCATCGCCAACGGCTTCGTCCCCAACGGCTCTATCGCCAACCGCTCCATCATCGCCAACGGCTCTATCT	8.037
lg1	marker_32564	CGATTCAAAAAGGCAG[T/C]AATGCCTGCGATCCGACAACAGCGCATACGTAGACTGCGAACAGCTTTGTACGAAGATAGTTGTTAGG	13.16
lg1	marker_36381	CGAACTTGCGCGAAAGCTGCCGGGGGTGGGTACCTTGACATTATCAAGTGGGCGCGAGCTCACAGCTGTCCGTGGAACTCTAG[A/C]A	14.383
lg1	marker_26242	CGATAAGAAT[T/G]GCCGTCTTGACACAGGGAATAGCGACACGGTATGAGACGGACCCGACCACTACAATGTTGTGAAGGCTGCCGGG	15.494
lg1	marker_26881	CGATTTCCACCACATTCTCCCTCACTAAACCTGACTTATCTCTTCGGTGTAATAAGTCAGGAACCCCGATGAGAC[C/T]CTTGAGTAT	15.762
lg1	marker_40552	CGACCAAAGCTAGTGTAGAGGGGTGTACCCTCATCCCTACTTAGATGAAGCCACTTGCGCTACTAGGCTCTGCGA[A/T]TTCACTCAA	17.065
lg1	marker_27491	CGATAGTCATCTAGCAAATTCATTGATCGCCACAAACTGAACA[T/C]GACTCTTACCTCCCGGCCGAACTCCGTTCCAAAGTAGGGAG	21.199
lg1	marker_45157	CGAAGTGGCAAAGCGTGG[C/T]TTACCTCCAGTCCGTACTCGGTTCCGAAGAAGGCGTAAGAGCTGCAGATCTCCTCGCATAGCTGTC	21.894
lg1	marker_29319	CGATCGCATTATGGACACCGTGCTGGTAGAATCCTCCATGACGAACGATGTGAGTGGAGGCGGTGTCTATCTTGTCGTATC[T/G]CTT	22.025
lg1	marker_36350	CGAAACGATGGGACCCGTGTCTCTGGTCTCA[A/G]CGCCGCGGCATCAAATTACATCAACGCGAGAAATGCCTGTATGAACACGTCGC	22.127
lg1	marker_19563	CGAAATGGTGGGTTGATCCCAACCCTGCCGCGGAACGCAGAGTATGCGTCGTGTT[T/G]GGACACTGGTAGTAGGCGCACGTTGTGCA	22.305
lg1	marker_37093	CGACCCAACCACCACAAACCAGAGTGT[G/T]GTTTAACCTCTGCAAGGACTGTACAGAAACACGTCAGACCTACTACAAAGGGCGCCA	22.52
lg1	marker_39991	CGATCAAGTTGCTGAGACCACCTGTGGCCTCAGTGTCATCCATCTGT[A/G]GGACCAACCTGTCAAGCGTTGTGCGCGGGCTACGACC	22.666
lg1	marker_24956	CGATGAA[A/G]AGTATAACACTGCTTGCCTAAAAACCGATATCGTCCCACTAACCTGTGAGCGTACGCGTAGGGCACAAGGCTACTGC	22.833
lg1	marker_7925	CGACGAGGGCTGTCCGGACTACGTGAAGCTACCTCAAC[A/C]TGTGCTGCTACCACAACGACAGAAACACGAACGACCAAACTACGAA	22.839
lg1	marker_35255	CGAAACTAAACAGCCTGAGTT[A/G]TTGCGGACCATCACGTCCAATTCCATCCGTTCCCATCCCGTTTTTTATAGGAAGTTCAGACAC	22.895
lg1	marker_42821	CGATCTGTC[A/G]CAGTGCTGGTGCGGCGACGCTGATACCGACCACACGCTGCACGGACCATCTGCCTCGTGCAACGTGACGTGCACT	22.938
lg1	marker_39709	CGATAAAAATCAGGAAAACATTACATCAACTCCAAAATAAGGGCGCGTACACCG[C/T]CGTCTGCCCCGTCTGCCCTGAAGGACGACC	23.015
lg1	marker_18691	CGAGCTACAATATTGTCATAATCCAT[A/G]CTCTCCTGTGCTCCTCGCGTCCACTCAGCGATCCATTGTCTTCAGACGACGAGTTGAC	23.046
lg1	marker_42648	CGATATCTCCCGGCTGCTGATC[G/C]TTCTTGTGACATGTTGAGAAATATGTCCGTGGCCGCCTTCATTTTTCAAACCGATCATGCTT	23.137
lg1	marker_40108	CGAAGCGGTGGGCGGGTACTGTCTGGAACACCGGACGTACTGGAGATAC[A/G]ACCTACCGCCCGAGCTGACGCGGGAGCTGAAAGAG	23.152
lg1	marker_43798	CGAGATGTTTGCTGTCGGGTGAAC[G/C]GTGTTCCACACGCCCACAGTACCCTGAAAAACGCCTAACGGCTTCACTCAAACTCGCACG	23.288
lg1	marker_32988	CGACAAGCCCACCGGCACGCCGACGGAAGACAACGCTCGTGCCATTAAGGACAGCATGGTGAGA[T/A]GAGAGTCAGACAATACACGA	23.368
lg1	marker_44821	CGAGTACGAG[T/G]ACGAGGACTCGTACGCATTTGCTCGTACGCATGCCCGTACGTATGTACGCCTTTCTACCACTTTTACTTTTTTT	23.465
lg1	marker_44378	CGACTACCTCACGTGGTGGTGGCGCCGCACTGGCTGAGCCATC[A/G]TCTTGTGTGGACATGGTACCCAGCGCTTAACGGTATCGTGG	23.577
lg1	marker_38436	CGAATGATTGTTTGAATGTTATCTCCTGCAAGGAAGATGGCCACGCCACTTCCGCAATAGGTTGGGCAAAATGGTC[A/C]CCAAACGA	23.622
lg1	marker_44418	CGACCAAGATGTGTGATACAACGATACCGTCGGTAGGCAGGTAAGGGGTGCAGCCGGTGGT[A/G]ACGTAGCGCGGCAAACCTCTTGT	23.81
lg1	marker_11675	CGAAATATAGGGCAGATGTGAAAGCAGATGGCCTTAGGCAAAAAGTCCC[G/A]GCGTTCATGCCACTGTAGCGCCAGCCGCCGGCGGG	23.849
lg1	marker_20293	CGACGATGCCCTTGCAAGGCGC[A/C]AGTAACAAGCACTGGAACGACCGAAAATTAACCACTGCAAACAAACCAGAATCTAAGCATTT	23.911
lg1	marker_37680	CGAAATGCCCCGGGACCCCCTTCAAAAATCAACG[C/A]AATTGTTTGTTGTCGGTCAACGCTTTCGGCGAGTGGGTAGCGTTCCATTT	23.948
lg1	marker_44596	CGAAAGAGAATGCACAGCAACACGGCTCACAGCA[A/C]GGCGCTGCGCTGCCTGCTGTGGGTGTGATTCGTGCTTTTTTCGTGACCAT	24.001
lg1	marker_39683	CGAAAGCTCCTGAACATAAATGACGGCGA[A/G]GAAACGCGGCACAAGCAGCAGACAACATTAACCGTTTCGTCAATCACACATGGGG	24.026
lg1	marker_41274	CGATTGGAAGCACGAACAAAGAAACTTATTTCGCCCTGTGACATAC[G/T]GCAGGAATTTTCCGACACTGCGGGAGGTTGTCATCTGA	24.087
lg1	marker_38833	CGAACAATGTCAATCTTCACGCTTCCCTGGTTGTTGAAAGGGAGAAAAAA[A/G]CATAGCACTACGTACAGTATTTTTAAGACTCTAA	24.16
lg1	marker_32186	CGACATTTTCGGTGACTTTTCCCGTGGTGTTAGTGTATACCCTGATACCCCTCTACGAAAAATTTCGTCGTGATCTACCTTACC[T/C]	24.173
lg1	marker_34584	CGATGCATGCTACGATAGAGGTGCACCGTGTTTGTTTCTGAGCTCCTCACTTAAGGAGCGTCATACCTCACCGAAAAAATGA[A/T]TT	24.234
lg1	marker_41180	CGACGGATATGAAACGTGCACCGGGACGAGCA[A/C]AACACCCAAACAACAACAAACCACCTAACATATCAAATTGCTGCGCTAAGCT	24.241
lg1	marker_41584	CGATACTATCCGCCGCGTATTTCCACCTGGAGAAATGAGGGGGATAGTCCGCATCCT[T/G]CCCATACACGAATACACGCAGACTACC	24.369
lg1	marker_41830	CGAACAT[C/A]TTCCACACCGCCTTCATCTTGCAATGTTGCGGTGTCAATGACAACCCCACCCCCGACGCAGGGTAGAAGTTCACGGC	24.415
lg1	marker_36660	CGATACCACAAGAAGACACACCGGAAAGAGGATGATTCAGCTTCTCGTCT[G/T]CGTGGCGGCTTTGGGTACTTTCAGCGCCGCAGCT	24.475
lg1	marker_37008	CGATATTTCCTACGGCACGGGCGCTA[C/A]TATATGGTCCTACCTGTACGTTTGGGCGCTCACGCTGGTCGTAGACGGTTGATAACAC	24.503
lg1	marker_40197	CGACGATGCGTTTCACCCGACTGAAAGAAGCTAACGTCAATCCCGTGCATGCCTCTCTTTTGCT[C/A]AAATCTATCACTGCCATGGA	24.746
lg1	marker_32532	CGACCGATGTCTACCGAGGAATCTCGTAAAAGTTGTCTCCAGAACCTGCCTATCGTAGGAAGGA[T/G]CTGTTGGTAGGCTCCTCTCA	24.961
lg1	marker_19657	CGATAC[C/T]CTGCAGTGGGCACGTTCGGAAGGCTGTCCTTGGGACTACAACACTTGCACCAGCGCCGCTGCGCGTGGGCACCTCGTC	25.487
lg1	marker_40732	CGATCAACTCAGATCTACGACTACGCAGATCGTTATCTTACGGGCCGTTGTAGTGTCTAACTATAGCAACGTTCCCT[A/G]ATGCTTA	26.051
lg1	marker_42222	CGACGAGAAAGATCTGCACGTTGCACGTTTACGCGCGCGCGGTTGCGTGCGCGCGGTTGCCCAGCCGCCCAGCACTTTACACTC[T/C]	26.224
lg1	marker_42480	CGACTAAACGCACACCATAATGTGACCTGCAAAACGATTATGGACCTGCCAAACGCCATACTGCCTAC[A/C]CTTTAACTGCGCAGGG	27.542
lg1	marker_31298	CGACATAGGCGAATTCATTAATATAGTGCTGCGGGGACAAATAGTTTCCAATTCAACCTCGGGCACGCTGGCCTGC[G/A]ACTCCTTC	28.551
lg1	marker_43702	CGACCACGTCAATTGCGCGCAAGTACGTGATACTGCATTGTACAAATTACTT[T/G]GTATCGGCAAGGCATGGAATGTACGTGCCAAT	28.605
lg1	marker_42500	CGACAGATGCACTCTCGTTCAGGGCATGCGCAGAAGCCGACTGACGTTTCCCTGTTACATGCCTGTTCACAT[A/G]GTTCGTTCTCGC	28.629
lg1	marker_29191	CGATACGATAC[C/A]AGATTACGACACACATATATGTGACAGGAAACTCCATTCTGATAGTGTCATGCGGAAGGCATGCGACCCTTTT	28.802
lg1	marker_42050	CGACATGAAGCCTCTTCTACGCGTTAGAAACGCAGTCCATGTAGAGCGGTCACTCCCAGCACAAGGTTATG[G/T]GATACCGCTCCAC	28.831
lg1	marker_20243	CGATAACCATCAAGGGACGGGTTGGAAAAGAGAAGATGCAT[T/C]CGTCAATCGTCTGGCAGGAGAAGAGCTGGAAAATAGGAACGTA	28.87
lg1	marker_28838	CGAAGTGTGACGTCACCAAGAAACACGGATCTCTTCTCGCGGTTTTGGTTGCACACGCCGTC[C/G]TGGTTGTCAAGGAATTCAGTAA	28.984
lg1	marker_42204	CGAACGAACACGA[C/A]ACGCGTATGGGACGGGTGAGTTAGACGGTCTCCCTAAAAGGGTTACGGGTGGGTGGTACAGGGAATGCAAA	28.987
lg1	marker_38701	CGAACACAGGGCTGCACACAAAGACCTGGAAGGTACAGCAACGATGCTATATCTTAATCTTTCCCACGTCTTCACCAG[T/C]ACCGCA	29.036
lg1	marker_42406	CGACGAAAGCCTGTGTTTACTGTGCAGGGCTTAAACATCCGAACACCGCGGACT[T/A]TCCCGTGAAACAGTCACGTATATACTACAG	29.058
lg1	marker_40257	CGATACGTTTTTGCAGGGATTGTCAGCCGGTGAAGTCTGGTCATTTCATGCGGTATGAGTAGTTTC[A/C]AACCATGCTAGATTTTGG	29.127
lg1	marker_21723	CGAAGGCCACGGAACCAACAGGTCGGTATGTATGTTGTTGCACGAAGTACGGCAGTGGTATAACACA[G/A]TGCGTCGTCTGCCCCTC	29.132
lg1	marker_37038	CGACCCATGGGAGCGAGAGCAGAGGCGCCAAATTTTCAATGGAAGGGAATATC[T/G]CCACGCTCAACGTTTTTGTGCGGGATGCTAT	29.134
lg1	marker_42446	CGACGAACCAGATACTGATATTCACCGGTCGGAGTATTGGATCTTCATTTGTTTGGTATCTTTAGTCGGCAATTCC[C/T]AACTGTCA	29.176
lg1	marker_41770	CGACGTTCATAACGCCTGTCCTTA[C/T]CGGCAGATACGACTGAAGTGGAAACCCTTTAGAGGTCAGGAGGTGTCACATACGCCGGTC	29.179
lg1	marker_41213	CGAGCAACCACAAT[A/G]TCGTGTGCAAAGACTCTGGGTGCACCAAAGAGCAGTGCTGCGAACCGGACGGTAAGACCGCCAATGAAAC	29.203
lg1	marker_37066	CGAACAAGCACTGCACT[T/G]TGGCATTTTCGTCGCGGTAGTGCCAGCCACAAGGGTAGCTATCGGTCTTATACACTTCCTACATCCC	29.208
lg1	marker_38608	CGATGACGCCGACGATGTCAAATGCAAGAACTACAAGTGCACCAAAAAACAGTGCTGCGAGAAGGGTGAGACACGTCCCGAATA[T/G]	29.212
lg1	marker_37307	CGAGTGGTATTGTGAACGAAGCCAAGGATGTAGGTCTACTACA[G/A]TATACTGCACCGCGAGTCCAGATGTTGCGATGAATAAAAAG	29.241
lg1	marker_43533	CGACCTGGAAAGTTCGCGCATGACGATAGAAACA[C/A]ATACTCCTCGGATATTGTACAAGAGGCGCGAAGTTTCTTCCGGTGTATGT	29.298
lg1	marker_41786	CGATATTAATATACGAAACTCATTGCGCGGACCAGTATTTCCAGTATCCAGAAAATACGACACAAC[T/G]TACGTGCAGCACTTACGG	29.298
lg1	marker_19038	CGAAAACGCAGGTTCGTCGGTATT[A/G]GCATGCCTCTAATATGTTGCTCTAACGCGATGCAGTCATCAATGCCATTCGCGTACTCGC	29.316
lg1	marker_5102	CGAAGACGACCGCTCACGTATTCCATACCGGCAGCAGTAAC[A/G]CATGGCTTTCGCTTCAGCAAACAGTATGTAGTAGGAGTATATG	29.327
lg1	marker_30694	CGAGGATAAACAATCCATGGACAAAGCGTGTCTCTTGTCGCGTTTGTACGTTGTTTCAGGTGGGATTTATCCTGCGTATCGT[T/A]GT	29.33
lg1	marker_34397	CGACAT[C/G]AACAACGGTAGTCGCAGCAGCACACAGGAGTTCAGGCTGTATAATAGATGGACAACACTTCTTGCCCGATTTAAATTA	29.342
lg1	marker_38753	CGAACCAAGGCATAAAAAAGAGTATGGTCC[C/T]TAAAGGAGACGTTGGGCAGCAGTGCCCCTGACACATCTGCAGCTATGACGCGGC	29.355
lg1	marker_29213	CGAGCACCTGGCTTGTAGGGAAAGTCAGTATTATCACAGTCAACGTTCATCAGCGTAA[A/G]CAAATCACGACGGCCACATATGGTGA	29.374
lg1	marker_28450	CGAAAACGGTACGGGGTTTGTTGCAGTACGTACTGGATTGTTCCTATGACCGAGAGC[A/G]AATATTTCGTGATGTTTGCCAACTGCA	29.381
lg1	marker_44443	CGAGGAATGGGTGGCCTGGAGACGGACCCAAGCATATCTCGTAGGTTCCAGAGGT[G/C]CACAGCCCTCCAGGGCGGTCAAAGTCACG	29.445
lg1	marker_45197	CGACTTTTATTTTCAGAACCTGTCTTCTGCGACACTTTCAAGTGCTCTTCCGGCTACGCTCTGATCAGCAACGCCGACA[A/C]AGAGC	29.454
lg1	marker_43214	CGATTTC[C/A]AGCCATGATTACATAGCTGATGCTCCGCTTATCCCAGATGATACTGATCCAGTGATGCCAGGCTGTGTTACTCCGAT	29.465
lg1	marker_17683	CGAGTAGACTTTGGACAGCACGCACGACAAGGGAGCATCAGGGGCAGACCCCCCGGCAACGTGTGTTGTTTTTACCCACAC[C/T]GAT	29.486
lg1	marker_41450	CGAGAAGCACATAACTTCTGCTATACCCGTCGCGCTCGGTTTGTCATGATTGAGCCAAGGCAAT[C/A]TTGCCACTGCGTTACTCAGC	29.516
lg1	marker_42554	CGAACACAGGGCTGCACACAAAGACCTGGGAGGTAGAGCAACGATGCTCTAACTTACCCCTACCGAAGTATT[T/A]ACCAGTACTCCA	29.517
lg1	marker_41644	CGAACAAATTGGTTTTAGCGTACTTCTCTTTCCGTTGTCATTTTCGCTG[T/G]TCAAAATTATATTGAGTAGGTTGCTGTATACATAT	29.565
lg1	marker_30321	CGATTTTCATCAAG[A/C]TCGTTCAACCGGGTTACTACAAGGAGTACTGCTTTCATGCTTCTACGCGCGAGGCACGTAAGGAGACTGC	29.616
lg1	marker_27058	CGAAG[A/T]CGGCAAGGACTGCACCATGGTCTATCAAGAGGTAATGCGGGGTCCCGAGTACGAACGCGTCCCAACTCCTGTACGACAT	29.708
lg1	marker_38751	CGATGAAATTTGGTGCTTTTACTCA[C/G]CCAGGTGAATTTGTCACTGTTTTCAAAGGCATACGCGTTTGTCAATGGCAATTCGCACC	29.743
lg1	marker_37155	CGACGCCGATGCAGAGAGCATGGGGAGCTTTGCTTGAGACATGGGCCCGTC[A/G]GCCCAGGCGGCGTCGTGACCAAACATATTTGAG	29.814
lg1	marker_34180	CGATACGCGTGATCAAGGTATTGCACATGATGGT[T/C]CAACGCTCCTCCGAAGATGAAATATCTCACGTTCGCGCTCGCAGCAGACA	29.833
lg1	marker_44170	CGAAGTAAATG[G/A]ATACTGTGCGTAATCCAGAGCATGTTAACTGCCTTCGCCGCTACGTTACCGTGCCTAGATTATCTCCCTTCGC	29.915
lg1	marker_33062	CGAACCAAGAAACTGTGCATCATGATTCACGTCAGATAAATATGTGCACTATGTGCGCGCTCTAT[G/A]TACAGCAGAGATTCCACCA	29.987
lg1	marker_35611	CGAACTAGACATGCACGGTGGCGTTCTCGTCAGGATATTGGAATCTGCGGGAGTAGCTGCAAACATACCCCACTCGCATGT[T/C]TTC	29.996
lg1	marker_27013	CGAGACACAACACGATATGGG[C/T]CATGCACGCACGGGCGGTGTAGGCCAACAAGGTCAACGAAACCTAAACTCGTGCTTATAAACC	30.158
lg1	marker_36759	CGACCATGCCTCTAGGAGACCCTTGGCGTTGCACGC[T/A]TAAAAGCAAAAACAAAAAGAGAAACCGCCAGCGCCCGTTCCGCCACTC	30.263
lg1	marker_41900	CGAGTGCAAGCCCTCTGGTTGCACCGCAGACCTCTGCTGCGAAAAGAAAGGTGCGCCAGTCGTTGAAG[G/T]TTTGGCTTGTATCACA	30.309
lg1	marker_9223	CGAACATACCCAGTCGTCTGGGGGCATGGGTATACCAACGC[T/C]GAACCCAGACGGCATGAAGAAAAACACCGGGACAGTCGGCATT	30.332
lg1	marker_37691	CGATCTGTAGACTACTGTATGTCTATTGTAGGTAAGGTTTTGAAATGTTTGAAAACCTGTAGCGTA[A/G]CGCTTGCCTACGTTAAAA	30.358
lg1	marker_29291	CGAGCGGAGCT[T/G]CCTGAGCGCCGCTGGCACCCGTGGCCCCTCCACCCGCCGTGCTTAACGGCTCTTCACCATATCCAGCTGCAGC	30.557
lg1	marker_11328	CGAGAGATGGAG[A/G]AAAGTATGCAAAGATAACCCTTGTTGTATCCGTCGTATACCTGGGAATGTATTTTTTACGAAGCCGTTCATA	30.827
lg1	marker_45120	CGAAGTGTGAGTGTGCAAAGCACGCCTCAGGCCAGCAGAGCACAGCAGGCATCGCTGGTGTTTTCTCCCGTCCGCGGCAAT[A/T]CTT	33.496
lg1	marker_41788	CGATTCTTGATCTTCTTGCATATTATCTAGCTCATCGTTTTGCCAGGCGAAACCCGT[G/A]AATCTGTAGCTTTTAGAGCTGGTATAA	34.04
lg1	marker_41124	CGACCTCCGCCTCTGGACGGTACGAACGGACGACCAGCGTCTAACGACCAACGACTAACAGCTACTGTAGCGAATGCTGTGATG[C/A]	34.268
lg1	marker_34688	CGACGGGGACAATGTGAATTCAACCCGGAGATGAAACGCCTGTACGTAAGTTTGTGCTGTGGGCTGGGAGAGCCCACAA[T/C]TCTTC	34.483
lg1	marker_42898	CGACGCGCAGCTACCGGTTTCAAACGGCACTCAAGCACGAAAAACAAATGCTTAGCCTTAATGACA[T/C]AACTGCTGATCGTGACAT	34.586
lg1	marker_34665	CGACATTCATCTGCATACCGCGAGGCAAGCACCTAAGTGCCCGACAAACCCCTACGTTTTAC[A/G]TTAAACCCAGGCTTCGCGATGT	34.762
lg1	marker_40066	CGAAACAACGTGCAGCTCTCCCATACCCAGCTACAGTAAGTAAGTGCGGGAGCACTAC[T/G]GCACAGCAGTACCACAAGACTGTGGG	34.794
lg1	marker_8029	CGATATCCATGCATGGCCGTAGTCGCATGACCATAGACCCGCGCATCCCTAAATT[T/G]CCGGGTAGGAGACTATCGTTTTTTATTAC	34.947
lg1	marker_40247	CGAATTTTGGTTTGACTGGTGCTGCGAGGGGGTAATGATCGGCCGAACGTCGTGCATGGCA[G/A]TAGTCGTATGGCCATAGTAGGGG	34.984
lg1	marker_43013	CGAAACGCCTGATTAAAAGCTCAACGACCCCCATTCTTGCTACATGTACCGCCTGACCCACA[T/C]CTGCACAAAACCCAATTTCCAC	35.135
lg1	marker_32081	CGACAAGAATCGCAACAACACGGTGCAATTTCGCAACTTCAATTATAGAGCAGTGGCCAAAATCGGGTATACCC[C/G]ATGGGTTTGT	35.222
lg1	marker_35328	CGAATTTACGACACAACAGCTCCGGTTGCCCTCATGGTTTGACTGCCACATGTACCGCCTGACTCAAAACCTCAAACAAA[C/G]CCCA	35.393
lg1	marker_42179	CGACTCACGCCCATACTAC[C/G]GAGTGCTGTACTGGATTGCTGTGGGACCGCGTGTAGGCGCAAGGTAGGGGGGGATGGGGGCCAGG	35.467
lg1	marker_39330	CGACCCGGTTTAACCACTGGCTCTAATCGTAGGTCCTGCACGAAACACAACT[T/C]CGGCCGGAATCCACTCCAATTGTTCGTGCCGG	35.53
lg1	marker_25006	CGACCTAGGGGGGCTGCAAACCAACG[A/G]CTCCCCACCAGTACACGAGTTACCTTGTAACTGCTCGTTGGTGGTGTCCGTGGTGGTG	36.195
lg1	marker_43684	CGAGAACTGGGTGCTAAGTGTCGGCCAGATGGCGGCGCCCGAATGGTGCGCCAAGTACATCACCGA[A/G]CACGGTCTCTCTGAGGTG	36.404
lg1	marker_43911	CGATTCCGTCGGCCACATAGG[A/T]ATCCCTGGTGGGAACAAGGAGCTGACCGGCATCTCCCCCGTTAACGGAGGCACTCAAACCACC	36.467
lg1	marker_44928	CGATGCCGTCGGCCACATAGGCGTCCCTCGTGGGAACGAGGAGCTGACCGGCGTC[C/T]CCCCCGTTGACGGTAGCACTCAGACCACC	37.406
lg1	marker_44101	CGACACAAGGCACTCCTTCGTTCTTCCTCTCCGTCCTCTCCAAGCAGCCACCACCTGTTCAGCTCTGGTGCTCCTGAGTTCT[A/G]CA	37.502
lg1	marker_45473	CGAAAACTCTCTCTCCCCCTTTCTCTCAACGCAAGGCGCACACTCGGTCCTGCTCCCTCCTCGCCACGCA[G/C]CCAGCCGTCCTCAG	37.592
lg1	marker_38347	CGACCAAAACCAGAAGAAACAAAAAT[G/A]GAAAAAAAACGTTGAAGGGGCAGGGGCCAGAGAGGGAGATAGGGTGTTATTTGTTGCT	38.323
lg1	marker_44788	CGACACACACCACTTGAGCGTTTCTAAGTGACCTTGTCCAATAGGTCCGTGACACGC[A/C]GCTGCATCCAATGGGCAACCTTGGGCC	39.62
lg1	marker_43520	CGATCCACCGACATGACCGCAGCCGGCCAAGGCCCTAGTTATATGCCC[C/T]TGCAGGGCTCCCTGGCCGGCGTCATGAAGCCGAGCT	39.958
lg1	marker_11524	CGAAACTGTGTGCCACGAAGCAAGGCCCGCGTGTTAGCCCAACCTCGCT[T/C]TCTTGTGTAGACACCAGGTTGGTGGAAGTCGGCCA	40.002
lg1	marker_44687	CGACGCTCGTCAACAGCAC[C/G]AAAGGTGACGGGGGCCAGGCAGGAAATCGGTCATCAGCGAGGACACGGGTTCTTTCGCCATCGCC	42.016
lg1	marker_43922	CGATTTGTATAAACAATGTCGGATAATCACGACCCGATCTCATGTGGCTAT[T/C]CCAAGGCTCATCAGTTAGAATCCAACACACCGG	43.796
lg1	marker_37538	CGAGGCCAGAAGCACCGCTGCTCTCAGTCACGAGTCAAACACGTCTCGGACTGCATCTGTTGCTG[C/A]GGGTGCTGCTACTGCTGTT	44.514
lg1	marker_40281	CGAGATTCTGTCCGTTGGGCTTTCGCCCGACGTCTTTGATGACGTACC[A/G]TGCCTGGATCGGGTGAACACCCTTGGAGCGGCTATC	45.969
lg1	marker_40017	CGAGTACTGACCCAGCGCGAAGCACACTCACCCCACACGTTGTGCCGGCAGTGTGCTGAATGGAGCACATAAACATCCCAAA[G/C]TA	48.096
lg1	marker_36779	CGATTCCTC[C/G]TCAGTTTGTTCAGTCCGGCGATGAAGGTAAGAAGGGATCCGTAGAAGGAAAACATATTACATCGGCGATAGCGCG	48.272
lg1	marker_40455	CGACGGCCGGCCTTCCGAGGCCG[T/C]TGGAAGGCGCCACGTCGTTCAATGGTCTACGATCAAGCGCTGGCAGCCAAGAACAGCCAGC	48.382
lg1	marker_28037	CGACCCACCGACGATGTATA[G/T]CAGTATATTTTAAACTGATACCCACACACGTGCGCACTAACCATGTTCACGCACCGCCGTCTCG	48.535
lg1	marker_42059	CGATGCCATACATTACTCCTACAACTGCATATGACGTGTATTGGGCCAGCACCGTTGTAAAAATC[T/G]GATCAGTGTTTTGGGTTCC	48.549
lg1	marker_37549	CGATGTCCGCACGTACAG[T/C]GTGTGCCGATAGCACTCCCGCTGGCGGCAGGGGTGGATCTGTACCCTTCTCCCGTTAAGGGGGGAT	48.59
lg1	marker_35135	CGATTG[A/G]GGAGGGTATGCATCGCCTCCATCCATAGAGTTATAAACCTACTGTACCTACCGTTGAAAAACATTATATTTCAATGTC	48.636
lg1	marker_15088	CGATTACAATATAACGCGTAAAAGCACACCTAAAGAGTGTTGCGGGTTTTGTTGCTTCACTT[G/C]AAATATAGTTACAACGTTCTAT	48.821
lg1	marker_31494	CGATCATAGAACGCGTCGGGTCCTCGTCTGAAACAACGTCCGCGCTTAAAATAAGACGCCGATGATGGCGGA[G/A]ATACCCAAGTAA	48.96
lg1	marker_44442	CGATCTGTTGCCCTCGGTTGCCGCAGCAGCTGCCTGTCACTCGCGCACCCACCTGCCACAACACCCTCCAGACACCAACT[C/A]TCCA	52.266
lg1	marker_43330	CGAACGCCTGGTACGCACCGGTGCACGTGAACAATA[C/T]GTTTTCGGTGGTTTTGCTGTTCAGGCGGAAGACGTGGACGATGATGGC	53.876
lg1	marker_40761	CGATCTGCAGGAGTAAGCTGCATATTGTGCAG[A/C]TCTACCCACACCGCCCATGGGAAGGAAACGAATGACAGCCGAAATAGTCTCA	53.918
lg1	marker_29808	CGAGGAACACGTGTGCAAGACATCACGATA[C/T]ATCTCTAAAAACGCGGGGATCTTTATACGTCATTTGACTTCTTCATGGCACGCC	54.303
lg1	marker_34465	CGACAGCCTCGCACATATCATCGGCCTTGGTGTAAT[T/A]AGGGGCGCCATTCAGCGCGGACGTGGTTTAGCTCCTTACGGTGTTCTT	54.406
lg1	marker_38157	CGATAAAGACGGC[A/G]GTAATACACCCCGACAGCACGCAAGAGGCACACACATATCCAGCCAACACTCTCGCGAAACAAGGAATAGG	54.466
lg1	marker_18522	CGATGGTCGGACGACT[A/G]CGGTCATGCCTGAATATGAAGTACACCACCCCCTCTGTAGTAGAAACTGTAAGAGTGCACTGCTGTGA	54.601
lg1	marker_42812	CGAGCACATCTTCGCCAATA[A/C]ACCAAAGTCCTCACCGGGGGCATCAAACTATTACGATAACTTATATAACCCTACGAGCTAACAA	54.622
lg1	marker_24209	CGATGTGTATAGCACACTTGCTGGTAACGTAGACTGCCTACGTTT[C/T]ACCACTACAACTCGTACGCTATTGCACCAGAGTGGATTG	54.71
lg1	marker_34783	CGATCACTCTTTTCACCAGCTCAT[A/C]TTGACGAGCATCAACACTGATGAACAACACCACTGGGCTAGGATCCCCAACACAATATCT	54.778
lg1	marker_44238	CGAGCACACGAAATAGACCACTGTGGAAATACGATATCACCGTGATAGCAAGCTCTCGTGG[T/C]TGGAACAGTCAAAATCATCGGAG	54.858
lg1	marker_44039	CGACGAGTGCATGCTGGAACACGTCACTCGTGAACACGGCAG[G/C]AAGTACGACGAAGCCGTAGTCACCCCCATCAAATCGTGGAGC	54.879
lg1	marker_929	CGAGCCGCCGCTGATAGGCATGCTGCGGCTGTTCATGCCCATGCAATT[G/A]TGCACGCACTTGTAAAACGGACCGTCGCCGGATCCA	54.899
lg1	marker_42321	CGACTAAGACCACCTCATTCGTGGTTGCTGCCCAGGTGTGACAACGCATGTCTGAGCTTACGCGTAACGGCTACATACATAC[C/G]GA	54.913
lg1	marker_35184	CGAACGGCATACACATACATGCCTCAAAGATCATCTCAAGCG[T/C]ACGCACTCTTCCACTTGCCGATATAGAGAAGGTGTGTATGCT	54.94
lg1	marker_41820	CGACCAGTGCGTTGCCAAGCGTGCGACACTTAGTGTGAGTAGCTGTCGTCCAGT[G/A]AAAGTGGAGGAAGGAGACCTGACTTTCCGA	54.949
lg1	marker_41974	CGAAATGTGA[A/C]AAGGCCTCCGAACTACTGTACATTGATCGTGCTTTCACGCGGCGTAAACAGGTGGGGTGATATCAGGGAAACCG	55.055
lg1	marker_39754	CGATTTCCTACGAGTAGAGCAGCAGCCTGAACATTTTAGCTATCGTTT[T/G]GGCCGCTGAAACCGTTCTACGAGAGGCAACCGAGAT	55.172
lg1	marker_37252	CGAACGAA[A/C]TCACCAGTAATTGTACTTTGTCAGACATATGTGACAGGAATAGTCGTCCCAAATACAGGGGCTCCCACTCCTGCCC	55.618
lg1	marker_31952	CGATGCTGTCCGTCCCGCTGGCCTGCCCGCCTTGGGTAATGTTGGT[C/T]GTAGTGCATTGCATTGAGCGATGGCGTACTGTTGGTGA	55.721
lg1	marker_36527	CGACACAGGAGTCCCGGCAACCAACG[A/T]AAACGTTAGGCCTAACGGTGTACCCTCTGCACGAACCCTTCATGCGACTCGCCGAACC	55.818
lg1	marker_33738	CGAAGCCCGACTTGGGCATATTTGTGC[G/A]ACCGGTAGGCACCAACACACCAGGCAACACCGGCCACAGAGGACAAAGAGAGAGGCA	55.822
lg1	marker_43612	CGATCTTGTTCTTTCACAACGATTAGTTT[T/G]TTCAACATGGGGATACTGTACAAACGCATGTATCTGATATAGACACGGCATACTA	55.834
lg1	marker_40023	CGATAACAAGGTTAGGGTATGCTAAGGTCTTGGTACTGCACT[A/G]TCTCGGAATGCCGGGGACGTCTCTGCACTTGGGGTTGATACT	55.86
lg1	marker_22286	CGAACACAAAATATGACCTAGAATACCGTCGCTTGAC[G/A]CTACGAAAGCACCACGTGCGTGCTACAGGTATCGCAACCCCACCGGA	55.866
lg1	marker_38538	CGAAGTG[A/C]TCTAGTCTCGCACGTGTTTGTAGGATTACTTGCTTCATTCACACCATGGTCGCATGAGTATGGGCACATGACCGGTA	55.874
lg1	marker_44804	CGACCACTTTCGCGACTGATGAGATGTATCCTTCAACGG[A/G]ACAGTCTAGAGTACAAATATCACCTCCTCGGTTTGGTACATCTGT	55.899
lg1	marker_36031	CGAAGTATAAACGTAAGGCGTTGGACACTACCTCCGAGAACAGTGCCTACCTTATGCACGCAATCCTTTTAAACGAAAATGATG[A/G]	55.944
lg1	marker_42043	CGAATTGTACGACTGTTACAGTAGCCTCTAAGTATTCCAGCACCACGGGTTTTATC[G/A]CTTCCCCGCAGATGGTACCTCGGGCCCT	56.006
lg1	marker_43860	CGATATCGGCCTCT[A/C]CCACACTGGCCATGTATAACAGACACCTTCTGGCCTTTGAAGGTCGCCAACCATCAAGCTATACGCCACG	56.124
lg1	marker_43883	CGATACACGGTAGAGAGCCCGTCGTCAGAAGACGATTCCGCCGAAGAGCCATATTTCGGTATACCGGTAATACGATATGGAAGG[G/A]	56.443
lg1	marker_44812	CGAAACCCTTCTAGTCCTTTCCAACGG[G/T]GGGTTCGCTCCTTCCCCATCGCCAAGGAAGTAGCAGGCCCAGAGGCAATCGCCGTTG	57.903
lg1	marker_42857	CGAAAAA[T/A]TTCGGTCGGACACCGCCGGGTCTCCGGGCTACACCCAGGTAAAACGTAAGGCATTAAGGCATGCCCGATAAGGAAAG	58.564
lg1	marker_33734	CGACATGACCATGATAGCCATGACAATCATGATGACCATGAGAGTCATG[G/A]CATGGTCATGTTGGCCATGGCAATCATCATGACCA	58.73
lg1	marker_42691	CGAGAGCTTGCCTGCTGATCTTGGCCATGATGTGCCAAGTGTGTCCTCAGCCCCCTCCTCCTTCCTCTCTACTGCTGTACGGAT[A/G]	58.73
lg1	marker_3383	CGACTGCTTCATGCCTCTCCCCACCTTTCCTACGCGAACGCTGGTTCCAGCAGAT[T/A]GTCGTTCCACTCCCGTCGCTGCCGTACGC	58.794
lg1	marker_45175	CGAGAGGGCCACGTCCGCGTGCCG[G/A]CACCAAGGAGGGACAACAGTAAAATAGTAGCAGCGCGTGGCATTTTAGCGGAACCTCGCG	58.84
lg1	marker_41122	CGAACCGCGTGTGGTACAGTAGGTGCAGTAGGTACAGTAGTCTAGGTCACT[G/A]TATACCGCGGTGTTGTGCCAGGAGCAGGAACCG	58.913
lg2	marker_45076	CGAACTCTGCTGTACAAGCTCTTGCTACAAAAACAA[T/A]TTCTGGGCCGAACTCTGCTGTGCAACTTTCTGCTTCACTCCCTGATGC	0
lg2	marker_39158	CGAACTCCTGGTGTACACAGGTCAGCCCAACGCCATATTTTTCTGAACGCCGCCTCTGCTGA[G/A]CTGTCTGGAACATTTGACCGCT	0.012
lg2	marker_45592	CGAGTTTTCGGTGCTCAATGTACGGTATTCCTTCGTGGCCCCAAGGTGGGCGTGCGTCTTTGCCCGCGTTA[C/T]GAGCGCGGTGACC	0.019
lg2	marker_45209	CGACAATGGGCCTGCACACTCGTTGAGACTCATCTCAACG[T/G]ACACTTGAGTTCAACCTTGTGAAGGATATATTGTGACGGTGTTG	0.081
lg2	marker_33261	CGACTTCTGATAGACACACGATTT[G/A]GCTTGTACCGAGCCCGTGCATTGACACTGCCAGGGTCCCCGTGGTGAACAGATGCCGACG	0.092
lg2	marker_44254	CGACACGGGAAGGAGTCTTACGGCA[T/C]AAATAAACAGAGAACCGAAAACGGAAACGAAAACGACAACACATAGCATGATGAGTGTT	0.107
lg2	marker_45317	CGACTATTGGCCTACACACTTATTGAGGTGCATCTCGTCTTACACCTGAGTTCAACCTCGTGAAGG[A/G]CATATGGCGACGATCGTC	0.107
lg2	marker_32317	CGATGGCGTAAGCCGGT[A/G]CGCCTGACGAAGCGTGTTGAACAAGCTCCAGCTCACCGAAGACTCGGAGGTCCGACTCGCGGGGCGG	0.112
lg2	marker_32244	CGAAACTGCGCATCCCCACGAGTACGACCGACAAACGAACAGCGCGACGCATGGGGGTCCACGAGCTCTAC[T/C]CGCTCGCACCGAG	0.177
lg2	marker_31551	CGACGATTGTGACGGGGTTTGT[G/A]GAGTCGCTGCCGGTGCAGTTGTCACGACAGTGGCGACCCCGCACGACAAGTGGGGTTGGCCC	0.186
lg2	marker_41405	CGAAAAGCAACACACCACAAGAG[A/C]AGCAGCACCTCACCTTCCGTCGTCACAATGCGGCCTCCAATTATCCCATGACATACAAAGC	0.189
lg2	marker_41707	CGAG[A/G]GGGCCGTCATCACGGCAGTGATAAAGCTGTTTCCCATTGAGTCCCGAACGGGATACGTTCCCACAACTAGAGGAAGTGCA	0.193
lg2	marker_42755	CGATATTGAAGCTCGGTACTTTTGTGCATGAAGGATACAAGCAATGCTTCCTGCTAACGTCTACC[A/G]TGCCCTCGGAAGCGTGCTG	0.219
lg2	marker_42818	CGATA[G/T]TGAAACTCGGTTGCTTTGCGCATGAAGGATACAAGCAATGCTTGCGCTTAACATCTACCATGCCGTCGGCAGCATGCTG	0.253
lg2	marker_43428	CGAAGCATGAGTGACACCAACTGCGTTCGGAAC[A/C]GCCCACATCACGAGCGGACGTTTGCAGTTATGCATATAGGTTTGTCGGGGT	0.255
lg2	marker_42218	CGAGTGTCTATGTTGTTCATTATCATGCAACGTGGTCGTGTTACAAGTAGTT[C/T]ACCTAGCGCTTCTACTATCGCTCGTATCCTGA	0.821
lg2	marker_36412	CGAGGGAAAACATAAGGTTTTCATTCATAACGCTCAACAATGACATTCACTTGGCCATGTCGTCTGAATAAGGCATA[C/T]GTAATCG	0.936
lg2	marker_44888	CGATGAGTTGGATTGTGACACAGCGGCGTTGCTTCGCACCCGAC[G/T]CGCAGCCGGCGATTGGTGCGTCTCTCCGTCGCCAGACTAC	0.939
lg2	marker_6755	CGACGACGTGGATTCTGTCAAAACGA[T/A]TTTTCGCTGCTCTCGCCGCCCTCCCGCCAGGCTTAGGTGTCCTGTAAGTGTAGTACTT	0.958
lg2	marker_28536	CGAACCACCCGGGACGAGCAATTTAACACATTAACGTAT[A/G]CATATATTGTGCGCTATACATCGTTGCGAAAGTTAACACCGTAGG	0.984
lg2	marker_45245	CGACGATCGTACGCGTTGCGCTGTGTTTACTTTACTTTGCTTCGTGAAAACGCCGCAAAAGGGAAGATGCTAAA[T/G]ATCACTATTC	1.023
lg2	marker_44167	CGACCACGACTCTAACGTTACAACTATTTGTAATGCAGTACACCTACCATGGAAAGCGCTAC[G/A]CAACACAAGGACCACGGGCCAT	1.04
lg2	marker_34635	CGATTCTTCCCTCTTTGTGACGCGAGTGTGTGCTCTT[T/G]CTGCATGCTCTCTTCAAAATTCTGCATGGACAAAAACAGTCAATACG	1.047
lg2	marker_37322	CGAACATATACGCCAGGGC[G/A]TACGCTACATACCCTATCGTCAGAACCGTATATACGTTGGTGTTATGTGCTATACTAGTGGGTAG	1.051
lg2	marker_20256	CGAGCTCTACAAGCAAGGCCGTACG[C/A]GTACGTGAACATGCGAGTACTCGTGTACTCGTACGAACTCGTACTGGTACGAACTCGTA	1.051
lg2	marker_39543	CGAGCGTACGTCCTCTTCTGATGCTATTTTTCTGCAATATCCTGTGGTAGTCTGC[C/T]GGTGGGATTCCGCAGAAGCCGTCGTCACA	1.052
lg2	marker_41410	CGATACGAAGATAGATTGGGA[A/G]ACTGGAACTACAGCATTTTACCCCCTTGCAGTGAGAGTGGTGGAAGCACGAAAGCAGTGCTAC	1.055
lg2	marker_30476	CGAGTTGCAATTGCATTTGTCGCGTGTCGGTTTGCCGTGTAA[A/G]CCCCCGACCGATCCCCAGTCCCTTGATACCTTCTGCCGGCCT	1.063
lg2	marker_37502	CGACTCTAGCTGCCACCCCTCCAGGGTACGGCTCTGTGCCCTCCACCTCTTCCCATCCTCCTAGT[A/G]CTTGTTCTTCTGCTGCCGG	1.072
lg2	marker_38219	CGAGACGTAACGCGCCCGCGATGATGCAGATTGTGGGTCTAGCCCACTGTACCGAGTGCAGTCACCAGTCTTCT[G/T]CCTGCATTCA	1.072
lg2	marker_40656	CGATACTTTACGTTTACTACAGGGACAACAATTGTGTGGAGCTCAGCCGAGCGCCTCGTCGGTATGTCCTCACCCTTTTC[C/A]TGAA	1.078
lg2	marker_37181	CGAATTAAACATTGAGGAGGTAGACGAGGACCCGCTCCGCCCATTCATC[G/A]CGCTTTTAGGGAAACACCTCCGATGAACCTACGGT	1.086
lg2	marker_41866	CGAGGCAGGCGATGCCTACA[T/C]GACTCCTGCACAAACCGACCCGACTTCAACGTGTTGGCCATAAAACGGCCTGTGTACTGCAAGC	1.087
lg2	marker_45184	CGACACCGTGCTGCTTACTGAACGCCGGTGTCTTGGTGCCGAAGACCTTAAACGTAGCGC[G/A]CCTTGTGCAGGTATCATTGGAGCA	1.089
lg2	marker_20734	CGAACACGTGGTTTGAACGTAACTAGTTGCCAAGAAACTCTGCACAGTAACACATCCCTACACATCAACG[C/G]CACCGCTGCATTAC	1.093
lg2	marker_36046	CGATCCTGTTGCCCTCGCGGAGATCCATATATTCTCCGTTGGTGTTAAACGCCACGTCGCCTCGGGCGAGGTACCGCAC[C/G]GCGTG	1.094
lg2	marker_37429	CGACCTGAGACAAAAACGAAC[G/T]GCGCGAAAGTCTCCCTGTGTTGTAACCGCTGTTTGCGGCCTTTTATCCGCCCGCCCCTTCTTT	1.099
lg2	marker_44876	CGAAGGGGCCGTGGTCGCGGCAGTGAGTAGCTTGCTTCCCGACGAGCCCCCAACGGGATACTTT[C/T]CCGCAACTTACGACCTTGCA	1.106
lg2	marker_17865	CGAGAAGATCAGC[C/A]ACATCAAGCGACAATCCTACTTCACAGCCCAAGGGGCTATCTTTGGTGCCGGGATGACGTATTTATGAATT	1.108
lg2	marker_35290	CGATTTTCATTCTCATCGGAAAGGC[A/T]ATTCTCAATTAGGAAAATCGGCTGTTATTTCTTGAATAGCGAGACGGCCTACCAGGCAT	1.108
lg2	marker_42790	CGACGACACCAGGAGAAGTACCTCCTTCGTGCAGTTGACGGTGTACTT[C/A]TGTGGTTGGTTTTCATAATGGCTATGGCTTTGATCG	1.11
lg2	marker_31372	CGAGTCCCCAACGTGACACCTTATTACAATTGGCGACCTTGCATTTTGCCCTAAAATTAAT[T/C]ACTGGGCTGCCTGATATGTCGCA	1.11
lg2	marker_37193	CGAACGCACGTACGTGGCGAAGTGAACTACTGTACAA[A/G]AAAACAACAACGAGGTGTTTGGGCTGCGCCTGGTACTGTTCCAGTCC	1.116
lg2	marker_17284	CGAAAGGGTTGGCCCTTGTAGGC[G/A]AATGGCAATGTGAGCGGAACAACCGCAGCCAATCCCCGCAAAACACGGAGTAATCATCGGT	1.122
lg2	marker_42863	CGACAACCACCATACCTTCCACCGCATGCTGCTTACTGTACGCCGGTGTCTGGG[T/G]GCTGACGGCCTTGAAAGTAGCCCGCCTTGT	1.122
lg2	marker_38748	CGACATTGCACCTTGCCATGAAGTTAATCACCGGGCCTCCTGATATGTCGCATTTATGCAGGAGG[T/C]ATGTAGTGGGCGCAGTTTC	1.128
lg2	marker_33142	CGATCACGACACTAACGGTACAACCACATGCAATGCAC[T/G]TCCTGTACACCCATCCTGGAAAGCGCTGTGAAACACAAGGAGCACA	1.132
lg2	marker_36200	CGAATACGATTTCCAGTACATTGGCGACGATGCACGATCTGTATTCATTGCACGTTGAGCTGTAGCTACCG[G/T]TCACGGCTATCGT	1.133
lg2	marker_41129	CGACACCGTGCTGCT[T/C]ACAGTACGCCGGTGTCTTGGTGCCGACGACCTTAAACGTATGACAATAAGTAAGGTAGATTGTGAGCAA	1.133
lg2	marker_42070	CGACTTAGGGTTGGGCATTTGGCT[C/T]TTTTGGAATTCATGTATGGTGTCAAATTATGTTTGTAATACGGCGCGAATGTGGCATCTA	1.136
lg2	marker_37171	CGAAAGGGCACGTGATGAACTAGATGGTCTAGATTTTAGAACTCTTCAGGTGACCTACCCTCATACATAAACATGGGGC[G/A]CCTCT	1.139
lg2	marker_43033	CGACTCTAACAGCAGGAAGAATACCAGCGACT[G/T]TACTGAAATCCCTGTGAGAAGCATCGTCTACATTAACAGCAGTGAAGAAAAC	1.139
lg2	marker_42824	CGAATATGTAAGGACTGTTGGAGCATAAAATACGAAGACCATACGGTCCTTATGTTTCAGTCCAAA[A/G]TAAATGGTAAATAAGTGC	1.139
lg2	marker_25902	CGAGCAGAAACCCTGTTGTATGTGATTCTGGCGTATTCGCTATCGTACCTCGTAG[A/G]TTTCACATGTCGGTATTTAGAGCCTCGCC	1.139
lg2	marker_39316	CGACATGAAATGCCGGTATCTTCGTGCACGCCTCGTGTGAACAACGCCTGCACTTGACATTCAC[C/T]ATGCCGTCTAAGGCATGTTG	1.143
lg2	marker_35373	CGAAGCACCCTAGACAAACAGTACA[T/A]TTTATGAACGTATACATCTATTGTGCGGTATTTATTTCTGCGACGGTTACTAGATTGAG	1.144
lg2	marker_40271	CGAATCCAGATT[G/A]ACCAGGTACTCGCATGCGTTTAGGGTAGTGTTCACGAGGAAGAGCATGCGACCGATGCCACACATAGAAAAT	1.145
lg2	marker_41321	CGACCCTAGCTCAAGCATTTCAACCAAGCGTGCAATTTCATCCTTCGTTCCTCA[T/C]TTGGTGTCCCCCGTCCCTGCAGGGTCCGTG	1.146
lg2	marker_40134	CGATGCGATTGTTGAGTGCAAACAGTGTG[A/T]GTTACGCTTCTTACCGTGTTCGGGCAAAGTACATGCACATCATGATATGCATGAG	1.148
lg2	marker_32616	CGACATTAAAGATAGGTACCTTGGTGCATACATCATGT[C/G]AGCAACGCCTGCTGTAATGACTCACCATGCCATCTGAGGCATGTTG	1.151
lg2	marker_27564	CGACGAGGCCTCACCTACA[C/T]GTATCATTGCAACCGGCCACGTTTGCATTTTGCGTTGAAAGTCGCCACCAGACCGGCCGGTAGAC	1.154
lg2	marker_6475	CGAAACGGCTTATGTACGTGCAAGGCAATTAGGCAACGCTAGGGTGGTTAT[G/T]TCTTCAACCTGTATATTCACGAAAACTCTGGAC	1.158
lg2	marker_9138	CGACACAAACGAGGAAGTGTACTGCAAGCAACATGCAGATATCAGCATGGTGAATTTCCTCGGCAGACGTTGCTCGT[A/G]CGAATCC	1.158
lg2	marker_27006	CGAT[G/A]CGGGCTTTACCTATGATGTCAGTATCAGCACCCGTATGAGGGTTTCACAGTAGGGGTGCATTTCGTCCACGACACCAACT	1.163
lg2	marker_42116	CGACATCCAAACGGACAGCAGCGAC[T/C]CTCCGTCCACGCCTAATAGTAGCCGGTCAGTTAATAGTGAGCGTACACCCCCTGCCAAA	1.164
lg2	marker_16101	CGAGCATTCTACCGAGGCAGAACGCCACAACACAACACAACAACCGATGGGAGCACAAAGACTTGAGAGGTGTAGCTAGAGTAT[A/T]	1.165
lg2	marker_31492	CGACCTGCTACACGTCAACAATTGTGGTTGACCAGATG[A/C]TTTTCTCGCGTTGGCCAAGCAACCAACATTGTACTGTACCAAGGCA	1.166
lg2	marker_41541	CGATCGGACAACTCTACACGAGATAAGC[G/T]TGACGACGATTTATGATCTCGGTGATGATGAAACAACACTGCACCTAGAATGCCCA	1.166
lg2	marker_30231	CGATGGGTGTGTCGGTCGGTGGATCGGTCGGTTGAT[G/A]CGTGGGCAACAGCTTTCCTAATGAGTACGTGTGCGTGGTGACTTTATC	1.169
lg2	marker_41752	CGACAGTGAAGCTCGGATGCGTTGTGCATGAAGGATACAAGCAACGCTTGCCCTTAACAT[T/A]TGCCATGCCGTCCGCAGCATGCTG	1.176
lg2	marker_18895	CGAACAATTTCCAAGCGGGAAGTGCGGGCTTTATTGCCGATGTCAGCTCAAAACGCTACATC[T/C]CTCGGGCCAGACGAACAAGGAG	1.176
lg2	marker_40325	CGAGCGTATCATGCACGAGTCATGTAAGCAACGCCTGCTGCGGACGTTTACCATCCCGGTGTC[A/C]GCATGTTTCTTGCAGTATCTC	1.178
lg2	marker_42257	CGAGGCAACGCCCGTCTGGCCCTCAACCAGGAACAAGGTTGCA[C/T]TCATCCGGCCGTCAGGCAGGAGCTCTCACTACGGCATCGGG	1.179
lg2	marker_33152	CGAGTTGAAGGCACGAATGCTCCACCTGAGACAAAAACAG[G/A]CTGCACGAAGCTCCCCGTGTGTTGATGTCGCCGATTTAGCTCTA	1.184
lg2	marker_39074	CGAAAAGCGGGAGAACAATACGGTGAATACGCAGAGAATCCCACAACTAGTG[C/A]GCACATGTGGAAACAAAAACTGCTGGCTTTCT	1.189
lg2	marker_32582	CGAGAGATCGCGATGT[C/G]AGACGGCAGTCAAACAATACCCGTCTACTGCAACCGTGACATTCCTCGCGCAAACCCACATCACCCAG	1.197
lg2	marker_36077	CGACAACTTGTTTTGTGGTTATAAAACGTGATAAGTGATCTAGGAATACTGCTGTGTTGTTTTGATAGAAAATACGTGGTGTGA[C/G]	1.206
lg2	marker_44649	CGAAAACCTACTGAGACGACGACTACAGGGACATCCGTCTAGGAGGCGGTGGGGGGCGGGCTGCGTGATCAGCAGCA[C/T]GGCAACC	1.207
lg2	marker_31828	CGATGTTCACCAATCACAAACCATATCTGTCCAATTGTATAGGAA[C/A]ATCAACACCAACAATAACAACGGATCTGTGCTTGGCATT	1.209
lg2	marker_19406	CGAACAAGGTTTTTTTAGGTATCTACCGTCGTTCCT[G/A]TACGAGACCGCCGCACCTTATGGAATCGGAATCCAGAAAATGTTACAT	1.211
lg2	marker_40654	CGAGACAGCTGGAAAAAATGATTTTGTGCGGGCGATGAAGGAGCCTACCGCCATTATGCCAGGTCACAAA[A/G]CATATCACAGTAGA	1.213
lg2	marker_42141	CGACCACAAGCCTGAAACCTTAAT[A/G]AGGCTCATCGTGCCTTACAGATGAATACAACATTGTAATGGGTTTATTGCGACGGCCTTT	1.213
lg2	marker_43125	CGACATTCACAACATTTAGCACGAACCAAGCAAAATGCACTCGGCTATACA[A/G]TAAACACATGGATAATGTGTTTCAATACTGTGC	1.218
lg2	marker_41712	CGAAGCACGCTGGTCAAGCAATACAATATATGAATGTACTTCG[C/T]ATACATCTATTGTGCGGTGTATATTGTTTCAAAGTTTACTG	1.222
lg2	marker_39086	CGAACAGCCCGTCTGATGGC[G/A]TCCCAACGACGTACCTCCGACATGAACAGAACCACATAACCCCTCCAGGCTGACGAAGGAATGA	1.224
lg2	marker_42955	CGATTTGCAG[G/C]GGGCCCAACAAGGTCACGTTAAAATCCCCTGAACCACTGCATTTAAGTGCATCGTTGAGCGGCTTTACACCATC	1.226
lg2	marker_45133	CGACCTTCAATACCGCCGGCAGCAAAAAACC[C/A]TCGTTCTGCAGACATCATGCTAGCGATGGGATGGTAGACGTCCGCAGTAAACG	1.229
lg2	marker_35419	CGACAATA[G/A]CCGAACCGTGGGCAGCGTGCCGCTTAAAGTTCGCCGGTGTCTTGGTGCCGACGACCCTTAAGGTAGCGCGCCTTGA	1.236
lg2	marker_42807	CGA[T/G]CACTACTGCGACAGCCGCAGATGTTGACCTAAAGAGGCCTTAGTAAACAACGTATCGTAGTAACTTGTCTTGTATAACATA	1.241
lg2	marker_43744	CGACAAAAACATAGTAA[T/G]TATGGTTGATGTTCAAGATATATCGCGGGAATAGCTTCTTTTTTTTCGGTCGCCCTTCGCCAGACCA	1.241
lg2	marker_39053	CGAACATTGTAGCC[T/C]TAGACCAATGGGGAGGGGACGAGTTAACGGGACATGACGACTACTGCAACCCAGCCCTTTTGATTGGGTT	1.25
lg2	marker_37004	CGAACGATTGGAATAAGCCGTAATGGCAAGAGTTAGGAGTTATCTACACA[C/T]GCGATAATCATTGAGGCAAAGGGTGAACATCGGA	1.253
lg2	marker_40266	CGAGTTGCTGAGCTTTTCACCAACACGCCGAGCCGCGGCGATCCTGTACAATGTGCTAA[A/G]ACCGGTTGATTAGACGTATACACCA	1.26
lg2	marker_27572	CGACCAAGCTAATTTTGGGTACCTTACGTTAAATATGTTGATTGTCCGACATAGGTTGTACAGTTGACAATTGTCGG[A/G]CTGTGCG	1.263
lg2	marker_35550	CGAACTGCTGGTGTATACAGGTCAGCCCAACGACCAATTTCTCTAGACAC[A/C]GCCTCTGCTGAGCTTCCTGAAGCATTTGGCCGCC	1.267
lg2	marker_44663	CGATAATCACCATACCGCCGGTAGCGTGATGCTTACATTACGCCGGTGTTTCG[C/G]TGCCGACAGCCTCAAACATCACGCGCCTTGT	1.267
lg2	marker_28950	CGACAAACGCACGCATTAAGAACACGGATTTCA[G/C]GGTGGCGCAAACATCATATTCACGTTTTTAGTGTACCATTAGGCTTGTCAC	1.273
lg2	marker_44386	CGATGAAAGTATCGTT[G/C]CCAATCTCAACCTTGTCCTCGGATTGGTGCACGTCTTGGAGCAAGTCAGCTGATCTAGTCCTGTGAAA	1.276
lg2	marker_39917	CGAACTGCTGTTGCACACAGGTCAGCGCAACAAGACGTTTCTCTGGCCACCGCCTCCTCTGAGC[T/C]TCCTGAGGTATTCGGCCGAC	1.291
lg2	marker_1817	CGATGCTTGTGTGTTGAAAAACATAAGTTATATACGAAGTATAGATTT[T/A]TTTTGGCAGCGCTGGCGTCGCCGCGAACACCGAAGG	1.301
lg2	marker_9599	CGACATACTTGACGCCTGACTCCATGTATTAGATAA[C/T]CATTACTCTACCCCCGTTGCTTGGTTTGGGCGCTTTTGTCTGCCAGCA	1.314
lg2	marker_44800	CGAGAAGCCAAGGTACTGCGAACTGCATGCTCATGGA[G/A]GCATGGTGAACGTCATCAGGCAGGTGTTGCTCGTACATGGCTTGCAC	1.339
lg2	marker_40041	CGACATACTTGACGTCTGACTCCATGTATTTGTAATTTGTTGATATACTC[T/C]CTTTGTTTTTTCTGGCCCATATGTCCGCCAGCAT	1.648
lg2	marker_43451	CGATGCTGACTCCGGCTGGCCACTGTTAATGACGCCAACTCGCCTGGAAAATTGGTGGC[G/C]TGGTAGTACACTTCCGTACAGGAGG	1.652
lg2	marker_29200	CGACGTCTCCACCATTACCGAGGCCACGAA[T/C]CTCAGCGCTGCCCACACTCTGTCGTTTTCCAGGGGTCCGACAACCTTCACCGAA	1.692
lg2	marker_31468	CGACATCGTCAAACTAGACTGAGCGTT[G/A]CTGTGCGTCGGGAGTTCCAGCTTTCGTACTAACTCCCATGCTCTGTCTATATGCCCT	1.852
lg2	marker_37912	CGACCTCCAGCACGCCCGCTACACTACTGCCCGGAACGCCATCTATGGATTATGGTGTTTACAACGCCATGGGACTG[A/G]AAGCATA	1.863
lg2	marker_45490	CGATCGTGCGTCATGAACGTTCCCACGACCCATGGTACGCCACGACCTCTATGGGGTCTGGCATGGCGTACCACGAATTTCGCC[G/T]	1.93
lg2	marker_45410	CGATATTTCGTTTGAATGGACG[G/C]TCATGGTGTCGCCATAGGATGCCGTGGCAAAGCCATGGCGGCCTGCACGATTGTCATCAGAC	1.936
lg2	marker_35491	CGAACTATTTCCA[C/T]ATACAATATGTCTGCATTGAACTATTTGGATGCATCCTATTTCGTGTACGGTAGTAGCTGGCATGCGCGAA	1.988
lg2	marker_37928	CGACTGTTCAGCCGATTCCAACTCGTAGTTGAGGGCCTAAACGCTGAGTTCGG[A/G]GGAACTCAAAAAAGAACTTTCATACTAGTTG	1.996
lg2	marker_39935	CGATCT[G/C]GTACAATAGTGATAACTTCCACCCAATAGCCCACCCATCTGTGAAATTCGTTTTCAATCGTCCCACGGAGGTAGCTGT	2.224
lg2	marker_42805	CGATAAGTGGCCACCCTCAAAAGGCAGAAATGGTGCACCTGCATGCAGGCAGGCTACCGTAGCATGCGTCAAAGGTATA[G/T]TATTG	6.298
lg2	marker_29710	CGAAG[G/C]CTACCTTACCGACGTGCGTACGGCACAAGAGGCAGGGGTTGAACCAACCTGCTTGAAGCTGCTCAAAGTCGTCTTGGTG	6.405
lg2	marker_32885	CGACTTGCTTTGCTTAGTTC[C/T]GGGAGTCCCCCTAACGTTGCGAGTCCCACCCTATGATTACCATGGCCTCGTGATCAGATGTGTA	6.685
lg2	marker_11752	CGAA[T/A]GGATGTTCTCGTTTGAAACGAGTGGGGGGTTGGATCTAAATTGACATGATTGTCAAAGTCATACCCTGAACTGCCGAGCG	8.634
lg2	marker_34328	CGAAAGCTTCCGCAAGGCCAGCATCTTGCCAAATTCCGGAGGGATAGGCCCTGCACACGAAACCGAGACAGAAAACCCAACG[A/G]CG	10.043
lg2	marker_32567	CGATGACAAATACCATGGGCCAG[G/A]CGTATCACAAGACATCAGATTGAAGTCCCACGGGGTTGCGAATAGGGCGAGCAGTTCCTTT	10.079
lg2	marker_44298	CGAGGTTCTCCGCCGTGAACTTTCGTGATCACGGCGCCCTCATGACTGCCTGC[G/T]CAACTTTCGCCTCGGCCCGCACTTTCGTCTC	14.446
lg2	marker_44926	CGATCGGCGCTAACGGTGGGGAGGATGTACCCATATGTTCATGCATGGTCGTAGTCGTATGACTGTAG[A/G]CCCTCGCATCCCTATA	16.345
lg2	marker_42344	CGACCAGTACTGCAAGAGTGACTGATTAT[T/G]TATTTTGGTGTTTCCCTCTGGTCAAGTCTAGGGCTGTGTTGACGTATTGGGCAGT	21.33
lg2	marker_29129	CGATCAGTCAGAAAT[G/A]CATTTCAGCCAAAACGTGCTCTACCTCTATCGTAGCAGGTGCACGCCGCCACCGCTGTTGCTGCTGTTG	21.502
lg2	marker_43596	CGATCTACCACCACT[G/A]TTTCAGGACCAGACGCGGAGTGTCAGCTTGCAGGTGGCCATAGCAGCAGCTCGTATAATACGAGCAACG	22.047
lg2	marker_16210	CGATCATTCAGAAAT[C/A]ATTTCAGCCAAAAAAAGGTATACCTCTATCGTAGCACGCGTCAACCCTCCAGTAGTTCTCTTTGCAAGA	22.581
lg2	marker_44034	CGAGTTCACCTAACGGATGCGACCTATATATACGTTGTACACCCCTACCTCTGTGAGTTTG[A/C]CCTGTCTTGGCGACTCCTCTTCT	22.745
lg2	marker_20693	CGAGTCAACCTGTCTTGATATGTTCTGTTCTGACGCAATGAAGCATCCGAGCCCGGCACGCTGGCTGCT[G/T]CTTGCTGCTGCTGTA	23.006
lg2	marker_44889	CGAAATTAAAGTATGGTCGCTTCCGGCAGGAACCGTATGAGCAACGTTTGCTAA[C/G]GACGTCCATGTCATCATCCGCATGTTGCTT	23.158
lg2	marker_38813	CGAATCTTACACAAGCGAGATGCTGATCTACGTGTTCCTTGTTGTTGTCGTCACCGCCGCTACTTTGTAA[C/T]GTATTGACTGCAGC	23.414
lg2	marker_43040	CGAAATGCTCCTTATATTTAGGGTCAGGGCAGTAAGGGATAGCAGC[G/C]AAACACCGAACACCTGGGCATTATCAACCATCTACGAG	23.538
lg2	marker_42063	CGAAACGAGCATCTGGCCC[G/T]AACCACGGCGTCGCCCAACCCTATGTTACCCTTCTCTAAAACCTGTTCGTCACCATACTCGGGCA	24.087
lg2	marker_36803	CGATCTGTTTTTTGCAGAACAACAGCCATCACTGGTACAGAGTATT[C/A]TTCCAATACAAAATTGGTGTGGCGGTCACAGACCTATC	24.357
lg2	marker_32337	CGATTCAGCCACGCATGGTTTGTCCTATCTTAAGATTCCTGCAATAACACCGGTTTTCGGCTGACGA[C/T]AATTTGGTCCGGCCACA	24.555
lg2	marker_30810	CGACCAAGCACGATCTGTCCGACCGTTCTCGGACGTTGATTTCCAC[C/T]TCACCGTGGTCGCCGCACACAAGCCGGCGAGCCATTAG	24.583
lg2	marker_39989	CGACCCTGGAAGTACTTGATCTCATCGGCAACAAACTGACCGGTGAGGGTTGAGTGGAATTT[T/C]GGGCAAACAGTACGAGTTTTAA	24.592
lg2	marker_8337	CGAAACAACGGGAACTCTTTGACCCCATTGTGGTAACCCAGTGCTTAAGATGGAAA[T/C]CTTGCCCGACACACAATATGCCGATTAT	25.214
lg2	marker_39630	CGACTCCAGTGCAAGACGTAGGGCACAGACATATCTAAC[A/T]GTGATGGAATCGTTGGACATCTGAGCCAACATAAAATTGGTTGTT	25.255
lg2	marker_34850	CGATTTCAAGGCGCGAACAGTAATTGGAAGGACGGAAACGCGCTTCCATTGTGATATCGGATCTCAGTTACGACTTGAA[A/C]GTAGA	25.329
lg2	marker_8117	CGAACAGAGAATGCTTGACTACGTACATCTACACCCACCGGTGACAATCAACGTCGCCGGTAATCATCGCCTCTC[C/T]AGTATAGGC	25.384
lg2	marker_39407	CGAAATGTAGCAAGCATTCGCCGCGC[G/A]TTAACGTGCCGCTCAGGTGCCTTTTTTTGCCAAGATGGCCGTTGCGTACGGAATTACT	25.421
lg2	marker_39217	CGATGATTATCGGGTTTGTTTCCCAAGCTATAGTAGCATTAGGGACTTCCCATGTCTGCACTCCGGGGACG[A/G]CAAGGAACTTCCA	25.482
lg2	marker_19600	CGAAGAAGCCTTTGCGCCGGCAGACGGGTGGAGTTTGCTAGACGCGTACACGCCGAC[T/G]GTTTTACGACCCGACGGCCATATCGGA	25.516
lg2	marker_41188	CGAAAAAATGC[A/G]AAAGACAAACATGATACAGATGACGAATCGGACGAAAAACATGTTGCATAGGCGAAAGGGGGAACGGCAAAAC	25.657
lg2	marker_38083	CGAATATCAGGTCAATGCG[A/G]CTCTGGTTGCAGTAAGGTAATACATGGTTCCCGATGCCGAATAATATTTTCCTTTGTATTTCAGG	25.693
lg2	marker_26962	CGAAGAAATTTTGTCAGTGCTCGCTTTTTCTAGAACAAACG[C/A]TTCAACTTTGTTTGCTTTGGTTGCATCGGTTGCTCGTTGTATT	25.72
lg2	marker_888	CGATACTCCCCGGGTCAGCAG[T/C]GACAATGGAATGGAACAAGGGTAAACAAAACATTCTGCAACGCGAGAAATTAATCTCCTACGG	25.73
lg2	marker_35551	CGATTTTGTTTGCCTGACCGGCGTGAACC[A/C]GGCACGGAACACCCCGGCATTATAGGGGCGCCAAGATAACATTAGGGGGCGTATA	25.736
lg2	marker_41984	CGACGAAGAGATCTTTTGAAACGAGCACCCTTACCTGTTGT[G/A]TGTGTGGCGCCTTTTGGGGAGGCAGTTGGAAACTACGTCAAGG	25.767
lg2	marker_44315	CGAC[A/C]CTTTTCGGTTTTTCGTGCTTGTCACGGTCTCTAGTTGGGTCTGCACGTGCAAGTCGGGAGCGATGTTAGCGCAGTCAAGC	25.808
lg2	marker_39351	CGAAAACGATACACCGTACTACCGCATATTCG[T/G]CAAGCAAGCCGATCTATCATACCTGAGGATCATCGGCACGCGAGTTTTCGTG	25.821
lg2	marker_10476	CGAAGACTGCATTATGGGCACGATCGTGTACCAGCATTTGTTTTGTAGGGTATGCAGAGATGGTTGGCATGTA[A/G]GCAACTTTTAA	25.821
lg2	marker_45534	CGATTTTTACGCCAACACGGCTAACGCAAGGATGTACTGTAGACAAT[A/G]CAACTACGTGTGTTACATACAACATGTTACCAGAGAC	25.872
lg2	marker_37498	CGACTGAGGCTGCCTGCGTGCAACGAGCACCTCGGTGGGGGGGAGGGAGGAGTACTCGTAGAAAAGCCTGAGAGA[G/A]GCAACGTGT	25.938
lg2	marker_34236	CGACGGTACGCTTAG[C/T]AGAGGACGCTGCAAATGCAGCGGCGAAACCAATCATAGGGAGGGAGTACGATGCCGCACAAGACACCTT	25.964
lg2	marker_43228	CGAAAGCTTGGAACGCGAAACACCCCGACGCCCAAACGGAACCCCAGCC[A/G]TACTGGGTGTGGGAGCCCAACAACTGCGCGCTGGA	25.978
lg2	marker_23947	CGAGCAT[C/A]ACAGCCACATAATCACCTTCTCCGACGTTCGTTGCCGCATACGACCCAAATGTTTTCCCAACGATGATGACCCTTCC	25.993
lg2	marker_11330	CGAACGGCTCTGGTATACCCGCTGAAGTTTACCCTGCTGATC[T/A]TGACCGAGGGTGTAGGTAGCATCCTTCGCCACGATAACCAAT	26.023
lg2	marker_40756	CGAAAAACGCGAGGGCTGATGCACGTGTTCCTCAATCTTTTACGCTGTTTAGAGCATCTACTTGACGTAGTATAAA[G/T]CACCCCAC	26.056
lg2	marker_44467	CGAGAACAACACCTATTACGAATAGTGTTGGAGTGGTATTCACTCCAAAGCAAGATGTGTCAACGAATAATCGTGTATGGAA[T/C]GT	26.084
lg2	marker_26239	CGAAACGAGTACAAGCTTCAGTTGCCTCGCTAATGATCGTCCACCAGGCACAAAACCGTC[A/G]CTACAGCAGCAGTGCTCTCGGTAA	26.114
lg2	marker_43174	CGATGGGTCTCTATACGGAGCACACACACTACTGTGGAAGACGCATCCAATCCCCATATTTACCGGTGCCATGTTAC[T/G]TGAGCAC	26.162
lg2	marker_39624	CGATGATACGAAGAAAATTGTCTATCAACAGGGTAGAACACATGAAGTTATCAGTATTCCTTTCCCCAAC[T/G]TGCTGTCTAAAAGA	26.167
lg2	marker_39909	CGATGAATAGTGCTGACA[C/T]AATCAATGGTTTAATCAAGTAAGAAAATGGCTTCAGCTAGTTTGCGAGAGGACCCCATCACGACAA	26.183
lg2	marker_34411	CGATTC[G/C]TACATGCCATCACGTGGACTTGCGCAATAGTATGTTGTTGCAGTCAGTGCTTGCGTGGTGTTGGTTCAGTAAACGGTC	26.259
lg2	marker_37974	CGAGATGGGCGTCCGGGCAGTACGTTCCAGGACCGTCAACACCGCATCCCT[C/G]AAGCCCTTCTACACGAGGCCGTCTGATCGCCGG	26.317
lg2	marker_43683	CGATGTCTCAAATTTTGTGAGACAACCCCTATACCATCTGCCTCACCTGT[T/C]GGTCGCCGGTTGAAACCGATTCGGCGACCAACGC	26.357
lg2	marker_33090	CGATGAGTCTGACTCTCTGCCTCTGA[C/A]TGGACGTGAAACACTAAGATAAGCATCTGTGGGTGGATGAGCCATGTCAAGGATGCGG	26.4
lg2	marker_36776	CGACAGAAGTGGGCGTTAGTCCCGAGAGTT[C/T]TGCCAGTGCCATTAAACCGCCTGAGAAGACTGCCAAAGTTGCCAGACTCAAGGG	26.434
lg2	marker_45002	CGACCAGCCGCCCGTTTCCGACATAGAGCGGCTGCACTTCATCCGTGTACCGCGATAGCAGCAGCCAAAGCAGAGTGTTGC[A/T]TTC	26.454
lg2	marker_42300	CGATTGTGTGAAGTTGTCCTTTGCCAGCCAGCTCCTGCACCTCCGAGAAGGAAGGGCGTTGGTGTGAGGG[T/A]AAGCAGGACAAAAA	26.469
lg2	marker_2792	CGA[G/T]ATATTTATGAAAAATGTTGTGTTTGTGGGCAATGCAGCACAGGCTTACATCAGATGCATTAGACGTGAAATTATGTAACAC	26.489
lg2	marker_44026	CGATATGACGACATAGAAGTCGTGTTCGGTAACACAAGCAAAAGCAGCTCCCA[C/T]CTATGCATTCCCGCCGTCAATGGAGCCATTG	26.499
lg2	marker_41599	CGATGCC[A/G]CGTCAGCGACGACATATATGGACTTGCGCACCATTGTAGTTTGTGGTAGTTTACTTTGTTGTAGCTGGTTGAGATAT	26.572
lg2	marker_30594	CGAGCACGCATAAGCGTATTGTGTATGCACGTATGCGAGCGTAACAGCCAGAGTGACGACGAGCAC[C/T]TGCATATGCATGAACAGG	26.613
lg2	marker_43268	CGACCGTACCCCCACTCACCGCGCACGCACGCGTGTTTCCTCGCCAGGACGGCACAGCTGCCACGGACCATG[G/C]AAACGGAATAGC	27.483
lg2	marker_15060	CGACTTTCCTACGTTATCCAG[G/A]GGCATGCCGGGACAGGGAAGGAGGGGGGCGGGTAAACTTCAACCCTGCATATTTTCGGTACCG	30.505
lg2	marker_37925	CGACGTTGAAACTGGGCAACGTAACGCAGGGACCATGCGAGCACCGCTTGACGAGGACGTTCACCATGCC[G/T]TCCTCAGCATGTTT	35.365
lg2	marker_26651	CGAGCCACCGGATTACTACTTGTAGCCATTGCTTGGAAAATGTTCGTGCGGGAGGCACG[A/G]TGAAGTGGTGCACCGTACGTACGTA	35.585
lg2	marker_44258	CGACACGGGTGCA[A/C]CGGTGGTGGCAGTGTAAGTTCTTCAGACTCCGAGAGCACTGGGCATGTTGTGAGTACTTCGCTTGGTACTG	35.784
lg2	marker_11834	CGAGGGAAGCAAGAAGGCGGTGTTCTGCAAGGGGCATGCTCAAGGCGGCATGGTGAACGTT[T/G]TCGCCAAGCGCTGCCTTCGCGAC	35.794
lg2	marker_7871	CGACGAGCCA[G/T]ATATTGATACTTTGAGGTCGGTTTCGTTGAATCGCGAGTTTATCGGTACCTTTCGTTTGGCTTTGACAACTGTC	36.007
lg2	marker_39068	CGAACGGCCAACATGTTACAATAAACCCTTGAATGTAACATGTGTTAGCACTGTGCTGACCGCGATCGTC[G/A]CTGGAAGAAGGTGG	36.018
lg2	marker_7670	CGAATGCACGTATATGTGCACTGCCTGACGCGGGGTAACGTGGTGTGTAATGCCGGTGGCACACAGTTGGGAAACACGC[C/G]AGGGC	36.071
lg2	marker_29175	CGATCGTCAACTAGACGATGTGACTAGACATTTCAACATCCAC[C/A]CAGACCCCGAGGTGTCCCCACTGGACATCATCAGGAACTGC	36.077
lg2	marker_44810	CGACGGGGTTGCTTG[C/G]CCGGAACTTCGCGATCGTTGCCCTTAACGTCACTGTTGACGGCGCTGACAGCCTGAGAGCAGCGTTTTA	36.141
lg2	marker_43929	CGATCCCATTTT[G/T]TACCCATGTAGGCCATACATGTCTACAACAACTCCTGCTATACATATAACCGTATTGAATGCACAACTATGA	36.167
lg2	marker_36794	CGACAAGAGCGG[A/G]CGAGAGACGCATGCTACGACAACGGTGCACCACGACTTTGCTGAGCTCCTCACTAAAGAAGCTCCGCACCAC	36.345
lg2	marker_40909	CGACTTCAGGTTGTTCCGCAGGTGACCAGCTCTTCCGATAGCCACCCGACCCTCCGTGTTCGCACGGCCG[T/C]GCCGCAGCTACGTC	36.384
lg2	marker_44424	CGAT[C/T]CAGACTTTGGCGGCATGTAACCTACATTATGTTTGGCACTTCTACTGCTGCTACTGCTGCTGTTTCTGCTGGTACTGATC	36.392
lg2	marker_30857	CGATCGTTCCATGACCTGGTCTACTG[T/G]TGGCGTCATGACCCGTGAAGAGCCCTTGATGTTTCGTGCGGCATTTATGTACGTATAC	38.806
lg2	marker_28371	CGACATAGGCCACGCAACCTTGCAGATATCCTGGTTGAAACTTGGCCCGAACTCTAAG[C/A]ACTTTAGCGAAGAAGGAAAATAAGTC	39.842
lg2	marker_38799	CGATATTGTGTAACTGGTACAGCAGTAACTCATTTCAGGCACATA[A/C]ATAAAGAGCACCATTTGCATCTTTTTATATTCGGTAATG	40.654
lg2	marker_37807	CGAAGAGAACCGCACCCACCTTCAATACAGACAATCAACG[T/C]CATTGTGTTGGCTGGTGACTCTACAATCAGTATGATGGGTTAGG	40.659
lg2	marker_44701	CGACGATCCTTGATCGCTTGAAGGCGGTGGTTTT[G/T]TCTCCGCCGCGAAGCATTTTCCTAGACGTTTTCTAGGCTGGGAGGACGGC	41.898
lg2	marker_33891	CGAATGCTTCCTTTTTCGCCGCTCTCCCACCCGGTGCGCTTTATTTTGCACGAAACCGTAGGAACCAGACCTTAAAAAT[A/C]ATTCC	43.419
lg2	marker_34542	CGAATGCCTCTGGAATGTGAGTAGTAGACGGTGGACCGGTGGGTAGA[G/T]AGGAAAAGGCGATTCCAACATTATAAATATTACCCAT	43.777
lg2	marker_37949	CGACCACGTATATCGGTTTT[C/T]CGTCCCCTACGTCCTCTAGCTACAAGTGTAAATCGGCCAGCGCTCTCTTTTACGTACAGCACTT	46.257
lg2	marker_36635	CGACCACAAGAGCGCTTCCGAACTGCCT[T/C]AATCCACGCGTTCACAGCTCACAGCACCCGTTTTCCTCTCCGCCCGCTGGCGGAAC	47.918
lg2	marker_27268	CGATTTCGGCGGCTCTGGCACGGTAACATAGTGTTACGCCGTGACCGGTACGTGTACTAACATCGTAACACAAT[T/G]TTTGGGTTTG	48.839
lg2	marker_29390	CGA[C/T]TTCCCTCCACTAGACGGGACCCCGCGCCCAAAATCCGCCGCGGCTTGCTTCCCGGGTAGCTCTGGAATTCTCAGAGCAGGG	49.116
lg2	marker_26166	CGACGCATGCTACGGTAGGGATAGCATTAA[A/G]CCTCCCTCAACAACCGACACCGATAAAAATGTAAGCTAAACCCAATACACAATC	49.573
lg2	marker_40567	CGATGTCCAGAAAAAATGCCCCCATTGTGGGATACTGCCGCTTGCATATGCAGACCAA[A/C]CACAGGTGACGGCACCTGTGTCCAAA	49.64
lg2	marker_23595	CGACGCAGCCA[A/G]ACCAACACAGCAACGACGGGGCGCGGTCGTGACGGGCGTATTAGCTTGCGCTTCGTTCGTGGGAATGACCTTC	57.972
lg2	marker_37585	CGAGTAAAACTCCACATGAAAGCAACGCAAGAAAAAGAACAAGTACTACTGTAAGATCTCCCAATGGCCCGGCGTCG[C/T]CAAACTA	58.712
lg2	marker_39642	CGAGCATTTGGTGAGGGAAGATGAGAAAACAAGTTGTGTGTGATATGTGAGGTGCTTTTGATGAGTGTAAT[A/G]AAGATGCATATTC	63.017
lg2	marker_30641	CGAAATGGTGCGATATG[C/T]ACCTTCCGCCTAATCGGAATACCGTGTTGATGTGTTCCAATCATGGTTTTGGGGCGTTTCCTTTTTC	63.348
lg2	marker_38899	CGACAGGACTCTT[T/C]ATCCTGTTTTTCGTGTACTCTTCGGTGTCCTTCACGATATTCCAGACCTTCGTCTGCGACGAGCTGGACGA	63.42
lg2	marker_35507	CGAAAGATGGCGACGATG[G/A]CGATGACGACGATCACCAACACGTTGCGAGACCTCTCCCAACCGCCCTGCCGCACCCGAGCATGAT	63.42
lg2	marker_40559	CGATAAAAACAACCTCACAACTTTGCATCCACTTGAGGC[A/G]ATATACGCAGACATCACGTGTGTATGTTACAAACCGCAGGGGCAA	63.524
lg2	marker_42111	CGAGAAAACGCGTTGATGCACACGACGATTCCTTGAAAA[C/A]AAATGCAAACTGCTTATACAATTCTGGCCATCCCCTGACCAAACA	63.626
lg2	marker_25627	CGACGACATCCCCCCTGCGGTCTTCAAGCGAGC[G/A]CGCAGCGCCTGCAACCCTGCGGAAGCTCTCGGCAGCGGTTTGTTTCTTAAT	63.644
lg2	marker_42052	CGATCAGTCCGAAGCTCGGTTCTCCTAAAGTACATGGAGCTGATGAATATGATGTGTGCGGGCTGAGACTACTCCACCGGTC[T/C]TG	63.695
lg2	marker_37264	CGACACACGAGTACTGCATACGACGAGGTTTGTATTACACGGTAGTACT[C/G]ACTATGTTGAACACGATACGAGGTAGGGCAGTATA	63.773
lg2	marker_42114	CGAAAAAACTCAGCAGCCAGCAAGCAGTTGGGTAGTGGGTTTTGCCACTG[A/G]CAGGGGAAGCCACCCGAATGCAGCAGGGGAGGAA	63.796
lg2	marker_45399	CGACGTTCGGCACATAATCGGCGAGTACAAGGTGTTGGGTGTGCCGCGGAAAC[T/C]CTCAACCGCTGGGGCAGGAGAATTGAAAGGC	63.831
lg2	marker_45611	CGATTGCATCCTCACGCGATAGGCACAC[C/T]GCGGCCGAGTGTCCGTTTTAGTCGTCTTTCCTCAACTAGTGCGCCCAGTAACGGCG	64.094
lg2	marker_32211	CGAAAA[T/C]GTTTGCTCGCGCAACCCGGCCAACCTTTCTGCCTGCCTTATATGGGTGGTGGCTTATTGCTCTAACTATTGCCGCCTC	64.584
lg2	marker_36781	CGAACATGCGGTCATCACCGTGTTGG[G/A]TGACGATGGTACGGAGCAGGTTCTTGAGGTTCGGGTTGCTCCTGTGGTAGACTTTGTG	66.089
lg2	marker_38887	CGACATACGATCCAGCGCATTACGAGTATGACAAACTCGTAGTCTATTCGCATATTTTATGTACCCG[G/A]ATATCTAAACTAAGATA	66.499
lg2	marker_18897	CGAAAACTTAAATGCATTTCTCCGGCCTCAAAACCAGACGCACCGAATCGGCCGACAACCTTATCGTGACCCATTTTTT[C/T]CAGAT	66.787
lg2	marker_35091	CGATTCTTTTCTCGTGTTGTTTCAGGGGATTGGGGCGGAACTTCCTTGTAGTTTGCACTTATGACGTCTTCCGAGTTTT[C/A]GGTTC	66.861
lg2	marker_43750	CGATTCAAGCGGGGT[A/G]CTTTGGTGCGCATACAAGGTCGTGCGATGTCTGCTATCGCGATACGTCGTCTTTGTCGGCTTTCCCTTC	69.11
lg2	marker_40807	CGACCT[T/C]CCATGACTCCGTACGGAAAACGGCGGTTCTCCAGTTCCAATGCTCAGACCTACTCCCCATGTTCCGTTTTTTAGATGG	69.127
lg2	marker_28941	CGATACAGCAGTATACAGTAGCA[G/T]CGGAACACCTGTTCTGCAATACGCAATACATGTAACACGCACGTTGTACTTGCAAGTATCT	69.781
lg2	marker_40961	CGAAAAGGAACTTATACTCGTTGCTACCTGGTATTATTTTTCCGACCGTCT[A/G]ACGAGTATGCTCACATGTTCATGTAAAAGCATG	70.483
lg2	marker_26429	CGATCTA[C/T]AACAAAAGACGAACGACCCTACAAGTACTGGTGTAAAGCCGATTTCCATCCAGGGTACTGGCCCTTTGGAACATATA	70.857
lg2	marker_42405	CGAGAAACATCAACATTCAACATGCTGAACACCTAAACACTGAACACGAACACTCAACATGCAGCATGCAGCAATTTAGG[A/C]GAGT	80.703
lg2	marker_44323	CGA[G/A]AAGCCGCCGGGTGCAGACTCTGGGAGCAAGGACCGTAGCGACGAACTGGGAGCGGCAGTGCCAGGCCCCTCGTGCTCAGTG	80.94
lg2	marker_21147	CGACCTGCTCCGGGGTTCCGTTTCCGCCGGA[C/A]GCAAGCCAATACACGTGGTTGTTCTCCATCTCGCGCCTGGTCTTCAGCATGTA	81.423
lg2	marker_42441	CGAGTACTGCATGGGGGGC[A/G]CCCCCGCGATCTGCAAGGCCCGCGTCGCGCATTTTGAAGGATGCATTTGAAGCGGTGCACGTGCT	81.628
lg2	marker_44256	CGACGCCGCCACCGCCGCTGCCGCAACAACAGCAGCCATCTCCGTCTACAG[C/T]ACCGCCGCTGCCGGAACAGCAGCAGCAACCGCC	82.092
lg2	marker_41411	CGAAAAGCATCTTGCACGACGCCCCAACAATGACAAA[C/A]AAAATAGTGCAGCATCTACACACGAGTGCCCCGCAAGGCCGATCTCA	82.374
lg2	marker_41299	CGACTTGAACAACTTGTTTACAAGCCCGTCACAAGGCTGAACTTT[C/A]GGGGTCAGCCCTCCGGGGAGGAGGAACAGGGTGGTGTTT	82.53
lg2	marker_35452	CGATACATACCTATGGGACATTACATTGTTCATCGGATTGCGCTGTCATGCTTCTCAAGGCCAGG[T/A]TATGGGTTGCCTACTGCAG	82.545
lg2	marker_37556	CGAAACGGTCCCTATGAACCGTAACACCTGGGTGCTGGGGTGGGTGACACTCTGCCCGGAAATATGCCGGAAATGTAAGGAC[A/T]GA	82.75
lg2	marker_37485	CGA[A/G]CACGTTGAACGAGAGGTCGTTCCAACCTTTAACCGTCGTGCGCAGCCGCGTGCGCACGTCGGCGTCAAATTCAACGCGCCA	82.951
lg2	marker_44384	CGAAAGTGAAAA[A/T]TTTTGCCGCGTGTAAAAAAATGGTCCTAACCTAACCCTTCCTCGTCAACAACCGCGTGCTCTGCCGCCCGTC	83.022
lg2	marker_27029	CGATTGGCTTTTGAAGGGGACGGGTGGGCATTGATTGTGGTGCGGTGCTTGCACTTTGT[T/G]TTGCCGCCGTGCTTCACGTTGCCTG	83.453
lg2	marker_41989	CGATTTTTTTCGGTAGGGATTTGTTCGCCTAACCGCGCAGTCT[G/A]ACAACATCACGACCACAACATCACGACAACATCACGACGAC	83.53
lg2	marker_45560	CGAGTAC[G/C]AGAGGGTCGTGCAGTCACCACGCTCTTGACGCTGGAGGCCAATTAACACGCAGGAGGACTTGGTGGTGCACCGATCG	84.004
lg2	marker_40869	CGACGCGTCCTGGTGGAAATGCGACCCGAGGGCGG[T/C]AAAACCGTCAGAGGCACCGGTTTGTCGGACGGCGAACGGGCGGACGCGG	84.122
lg2	marker_45558	CGACTTCGGCACCTTCG[T/C]TTCGGTGTCCTGGATCCCGTGGTGTTTCCGCTTCCTCCACCATTGTAACGTTGCCTGTTTTCAATCA	84.163
lg2	marker_41601	CGAACTTCTAAAACTGAATCACTCCGAGTGCATCCAGTGCTTCCACAACATCCTTGTCAACGATTGGATAACGGGAGAA[T/C]TCCTT	84.222
lg2	marker_40566	CGAAACTCATATTTGCTTCATAGCTGAGTGTAGGCATATTTCAT[G/T]TTTCGTTGAGACTGAGAGCGGTCAGAGCCACCAGCCGTAT	84.338
lg2	marker_35847	CGATACTG[G/A]ATAACAACGCACGCGGCAATATAATAGTGATCGTGCCGTCATGCCCGCGGTAGCTGCTGCTGCTGGCAACACACTG	84.396
lg2	marker_45250	CGACGGGAAATTTTGCGATACTGGGCCGGCACACCA[A/G]ACCAGCACCGCCAAACCAACCGCCTGTACCGCCGAATCAGGATTGGCG	84.537
lg2	marker_32667	CGATTTGTCCTAAACAAACTTGGTGCTTTGCGCACGCAGCAGCTTCCGCGACGGATTATAACTCACCTTAGAC[G/T]GAACTAGACAG	84.69
lg2	marker_44705	CGAACCCAGCGTGTGTAGACGAGGGGCATGGGAGAGCGCACTGACGACTCATCTGTCCCCCTTACGTCCCT[C/T]CCATTCCCGCCCG	84.695
lg2	marker_39452	CGAAAAAATAATTGTCGGGACGCCCTCGCTCTACTGGATAATAAGCTCTGTCGGTGGGCCAGGAGCCAA[C/A]ACCCTCACAGGGCAC	84.735
lg2	marker_39170	CGATTTCTTGCGCCAGGCGCTTATGTTGGTGCTCAGCGTTGGACTCTCGGATGACGTCCTCGGCGATCGTGCTT[G/A]CATTTTTGGG	84.815
lg2	marker_42366	CGACAATGCCTTACTGTAACGATC[A/G]CTGTACTCGGTCTCGCTTGGCAGTCACGCACGCTCTCGTCAGACCAAGTTCTCTTCCTGT	85.136
lg2	marker_40026	CGACGAGCCAGATGCATACGTATGTTTACCGGTCGGAGTGTTGGATCTTGA[C/T]TTGATTGGTATCTTTAGTCGGCAATTCCCAAAT	85.797
lg2	marker_31341	CGAACACAGGGCTGCACACAAATACCTGGGAGGTAGAGCAACGATGTGCTC[C/T]AACTCAACCCTTCCCAGGTCCCGACCAATACTG	86.064
lg2	marker_17028	CGACGTCGTTCCTGTTCTCCCGAAACTTTTTTCCCTGGCAGACGAAGATTAT[C/A]AGTCAGTGAAGGGAGGGATCGCTGTGGATGAC	86.232
lg2	marker_32327	CGATCACCTTGTTTTGATCTTCTTCGTACAACTTCTCCACCACAGGATCGTCATAATCAT[A/C]AGAGCAGCACCACATTTACAATGT	86.358
lg2	marker_41508	CGACG[G/C]AATACAACTACCAGAGCACATCAGCAGCAGCCGCCATCAGTCTTCTCCTATATCTGTTCCACGACTAAGGGCAGACACA	86.372
lg2	marker_41750	CGATAATAACGTTGGATCCGAAACAACGCACGCGG[A/C]ACCGGAAACGCTGAGAATCAGACCTCAACCACACTAGGAGGAGCTGTAG	86.439
lg2	marker_42933	CGATAGCT[G/T]CATCGCCGTGGCTGCTCCGTTTGTGGCGTTTCAAGGCTTCCTCCGCCAACACAATAAAAGCGGAGAGTGACAGCTT	86.441
lg2	marker_15225	CGAGCACAATTCACCCCCCTCTAGAATCGCAGTCCTAATCCTATTTTCTGTGCGATGAGTGACAA[C/T]CTACCCGAACCCCATGGTT	86.465
lg2	marker_40853	CGAAGGTCGTACTCCACGTTGCACAACAGAAGCGCCAGAGGGTCTCCTACATCCTACCGTACT[T/A]TTGTGCACCAACTTGTGTACC	86.601
lg2	marker_40365	CGACGAGCCAGATACTGATATTTACCGGTCGGAGTATTGGA[T/C]CTTGATTTGATTGGTGTCTTTAGTCGGCAATTCTCAAACTGCC	86.611
lg2	marker_43399	CGATTTTTCAACGCTAATACACGGCATCACAGCTCTTAACTGTTTTCTCACACGTCATCTATATAACGAGACATGA[A/G]GCGAAAGA	87.22
lg2	marker_20990	CGATACGAGTATATGCAGACCGTTCCGAGTGGCACACCTGACAGCTAATATTATGGTATGTCTGAAAACCCTAT[C/A]TGATCAAGAA	90.551
lg2	marker_36744	CGACCCTCTCAAAGGGACAGAGCGCAGGGCCCCAAGAACACAACTAGAAACATACTACAGGCGGGAAATATACCGCCAC[G/A]CCACG	90.606
lg2	marker_36384	CGACGGCTGTCCGTCAAGGGGAAATAGATCCGTCAACCGAATTATCCCTGACGGCTGTCCGTCAAGGTCAACCGAAT[T/C]ATCCTTG	90.756
lg2	marker_21562	CGAAGTCATGCC[G/A]TAGATCTTTGATACATACAAAGTACACACGCACGCCATACTCACCTACTTCTGATATTCATAGCAACCAGAC	90.986
lg2	marker_36599	CGAAGGAACAACGAAACTGCTCGCCCTCTCCTACATGATCGCCCTCTC[C/T]TACCAGGTACAACCTTAAATCCCGGGAGAACCAATG	91.085
lg2	marker_34545	CGACGCCTTGGCTTTGTCAACCAACTCGCACACATTGAGAATTTCATTTCCGCGTGAAACCGCTGACGCGATGAAGAACCTGC[G/A]G	91.227
lg2	marker_45239	CGATCGTCAGATTTCCGTAGTGCTGACGAATTGCACCTGCATGGACCGCGCCAAG[G/C]GAAGATTCATTGACATCTCAGATAGCAGT	91.422
lg2	marker_2818	CGACTGCATGATGCCTGCTGAGGGCACACATCTTACGACTTTGAGGATTGACGG[A/G]CCCTAAGAAGTTTCAAGACAGAGCACCCAC	91.48
lg2	marker_36614	CGATCTTCCTTGCAACATCTACATCACCGAGTGCTA[A/T]TGGTCTATATGATCTGTCTGAGATGTGGAACGTACAGACGACCGTCTA	91.552
lg2	marker_32964	CGATCCGAATTCCCTGAAGCGGTGACCTCCCCCGGGCGGAATTCCCTGTCCCTTCATCC[T/C]CGCGGCACTACTTCACCCATCTCCT	91.638
lg2	marker_38337	CGACCGTTAAGCTCCCAGATTCCGGCGCCAGCTGCACGAATGAGATTTTGTTTCGCTCT[T/G]GCAATGAGTGCCTCCCTCCCCCACG	91.645
lg2	marker_31970	CGACCCACCCAGACAACGCTGGATGGATGCATAACGTGAG[A/T]TTTTTTCATTGCGAGTCTTTTTGCACGCAGCATACTCCGTACCA	91.745
lg2	marker_43977	CGAGCACTGATCGTGTACTGAACATTTTCCACCTGCTTATCAGTCCCAGCACAACAAATAGAGAA[G/A]AAGGTCTACCACATGCCAG	91.748
lg2	marker_42272	CGAAAC[T/G]TTACTGTCCCGACCCGCGGGTTGGGTGATGACTATTATAATGAACAGCCCTGGAAATCGGAAGCTCGCATTCCGTGGC	91.84
lg2	marker_3823	CGATAGTCACCGGGTGGTGTAC[C/G]GTTGAACGCGGTAGCGAGGAGCTTAGATCTTGAGCGCTCTTTACGGTACCGCAACCACAGCA	91.858
lg2	marker_31800	CGAGAATGGGAATGTGTCCACCCG[C/T]AGCAGCCTCGGAACAAGTGTCGGCATCCCACGGACAGCCTTCCGAACGTGCCCATTGCAG	91.89
lg2	marker_42262	CGACCACGCTTACCGTGGACGCACGAGTTGTTGCTTTTCGCCATGGGACTGCTCCACAACAACGATTTGTCTCTG[T/C]CGTCGTCAA	92.485
lg2	marker_43020	CGAAGCAGGCGAAGCGGTGTTTTACATAGGCAAATTGAAACGAGG[T/C]GGGGTGCATGTTTTGCGCCACGATAAAAAGGACATAACC	92.619
lg3	marker_1951	CGAGGCA[A/G]AAGGTGGTGATTCTCGTCTGAACGCTAAGGCTTGGTCCAGCTCCCGCCGCCAGTCTGCATGTTCTTCCCAGGATGCT	0
lg3	marker_32922	CGAGACTCTTTGGTCGGTCCGTAGAAAGGCGAGTGAAGTGCTGTGGCCCGAATAGAGCGACTTAACTATGGGCAGCTTTGG[G/C]GTT	0.151
lg3	marker_45300	CGATGACACAAATCGGATCGTCGCATTACACTGCACGCACACTAGGCGAGGCCTATACCGCTACTAGGACGGAGGG[T/G]GAAGATTC	0.209
lg3	marker_20548	CGATTTTGTTTGCCTGGCCGGGG[T/C]GAACCCGGCACGGAACACCCCGGCATCATAGGGGCACCAAGATAGAATCAGGAGACGTATA	0.23
lg3	marker_31414	CGAACAGCGCCTGTCAAAGACGTTAACCATGCCGTCAACAGCATGTTGCTTGCAGTACGCCGCCGGCTTGCAGCCATCCGTGTT[A/G]	0.279
lg3	marker_41982	CGACCTCCAAGAGTTAGCATG[G/A]CATTGTCATGACCCGCTCTGGCATATTCATGGTGTGTGGTCGCAATTCTATGGCCACCCATGT	0.289
lg3	marker_44360	CGATTCAGCGGGGCTGAATTCTA[A/T]CTACTAACTTGGTAAGGCGCTCCGGAGGTCCAGGAATTAAGTGGTGGTGTAGACAAACTTT	0.305
lg3	marker_41891	CGATCCTCTGCAACGAAGACTACCTGTAAGTCGCGTCGTACGTAAAATTAAT[G/T]TACGTTCGTGCTCGCAGCGACGGTGAATATTT	0.351
lg3	marker_22248	CGAGGCGGCGAAGATCAAGAGCGTGC[C/G]TAGGGTGCACGTACTTACAGAGGCGGCAGCAGCAGCAGCAAAGCTTGCTCGTGATTGC	0.372
lg3	marker_41843	CGAAAAACCTCGGTGCTGCTGCTGCTGACACTGAATACCCTTGCTGCCAGCTATTGCTGCAGGAATCTA[C/A]TGGTGCAGGTATCTG	0.414
lg3	marker_44049	CGACGAATTTCAAACGTCGCGGTACTGTAAGA[C/A]GCATGCTGCAAGCGGCGTAGAGAACGTCACCGCCAGGCGTTGGTCGCATATA	0.451
lg3	marker_42094	CGACC[A/G]TGTCAAGTGTTGGATTCGTACGGACAGATGGAGGTATTTGATAGAGAGACCGGCACGGTTTTTAATGTGAAGACAACAA	0.454
lg3	marker_42998	CGATTTTAATTTCCAACTATTGACTTGCTC[T/G]CGGCGTGCAGACAGAATAGAGTATGACGATTGTTATGTATATTTCATTTGCAGA	0.467
lg3	marker_39685	CGAGGGCAGGAAGACGCCGCTGTACTGTAAGCAACATGCTGCTGATGGCATGATTTA[T/C]GTCCGCAGCAGGTGTTGCCTGCATGCC	0.474
lg3	marker_14026	CGACTTCAGAGGGTATGGGCGTGCTTCAGGCGTTATAAGATGGAAGCCTATGA[T/C]CGCCCGGGCTCTCGTGGTTGACCCAGTCCTT	0.505
lg3	marker_38500	CGAGCCGCTCTTTTGCGCCTGG[C/T]GGGGGAAGTCGCGCTTGAAGTTCCCGTACTCCTTGCATCGGTAACCTGATCGGAGCTGGTTG	0.514
lg3	marker_41135	CGAGGGCAGCAAGACGGCGGCGTACTGCAAACAGCATGCTGAG[G/A]ACGGCATGCTGAACGTCCTTACCAACCGATGCTCATACACC	0.515
lg3	marker_42786	CGATATT[C/T]ATCGTACTTGGTACGAAGTTCAATTTCGTACCTTTCACGAAGTGCAACGTAGACAGGGGGGAGATCACTGAGAGCGG	0.527
lg3	marker_26001	CGATCGCAAGGTC[C/T]AAAACACTAGGAAATCGTCCTGCACGGGACTGTCAGAAAAGACGGCGTACGTTCGTATGGCGAGCCTGTGA	0.549
lg3	marker_42151	CGACGCAATATCAGCAGGATACCCTCAAGACCTTGATAGC[G/A]CCGTCGCCGTTCCTGTCTCGCCCGTGGCGTTTCAGGCATCCCTA	0.557
lg3	marker_32421	CGAGGGTAGCAAGACGCCAACGTACTGCATGCAACATGCTGAGGAC[C/G]GCATGGTTAATGTCCGCGACAGGTGTTGCAAACATAGC	0.603
lg3	marker_31831	CGACCCATTGGTACGGCGGTTTCCGTTGCAAGTGGAGCACAGCTTCAGGTTGACCCATGCAGTTTGGGCC[C/T]TACGGCACCCAAAC	0.642
lg3	marker_41462	CGATGACGGCCCTATTAACAGGCCACGAGTACT[G/C]TGCGCGCTATTCATACTTATTATTGGTGCTGCTACTGCCACTTCTCGGCTG	0.651
lg3	marker_33020	CGACGAACG[A/G]TCTGAGCCAAGTCTCCATCCCTCAGACAACCTACAGCCGACAGACAGTCCAACTTAGATGACCTGCACACTGAGG	0.662
lg3	marker_42622	CGAACACAACAATATTTGGGCACTCACTAGAGCCAGCGCCGATAGCCTGAAGCCCT[T/G]CTGGGGGCTGGGAAGGCCCCGACGCACC	0.708
lg3	marker_38093	CGAGGAAACGCGTCGGCTTCAGAAGTCATGGGCGTGCTTCAAGCGAT[G/A]TAAGATGGAAGTATATGACCGCTCGGATATGAACCTG	0.763
lg3	marker_39449	CGAATCCCGTGAAAATGTTCCTGTATGTTGCTCATTCTGCAGACCCCAATCCGTACATCCACGTTGCCGAGCCGGTT[C/G]TATACGC	0.806
lg3	marker_14045	CGACTTGATAATCTCGTACATTGACATGTACCCTGGT[A/G]CACATAGACACAGGTCCAACCCGAGTGACTGACCTGCGCTTGCCCCC	0.96
lg3	marker_32644	CGAGTGATGGACTAGACTACGAGCCGAACGCGCGCCTC[A/G]CACCGCATCCACCACTAGCTTACATATATCAAACATCGGTGGAGCC	0.963
lg3	marker_41605	CGAAGTTTCTTCCCTTGTTGGCACGCTGCCAATCGTTCCAAGCGTTTGGAG[G/C]TCGTCCCCCACCATGGCATGCAGCACCCCCGTT	1.039
lg3	marker_28951	CGAAACCTTGGAGGGATGCGAGGTCCAACACGCCGAGGTGAAGTCGCGAGAAAGCACGGTGCGCAAGGCCAATAAGTCGTATG[C/G]C	2.735
lg3	marker_41725	CGATCAAAACTACAAAACATTGTAACCTCCTGCCTCGTAACGT[G/A]CACTTTTGCGTGCGTGTGCTAACACACCGGCGAAGTCTTGT	9.166
lg3	marker_41066	CGAACAAG[G/C]GCTTTCACGCATTCGCCAGTAACGCTCCTGGCAAACGGATTTGTCACCTGACTTTCCAAGAACCCCACCACGTTGT	9.85
lg3	marker_43157	CGACCATCGCGGAGAGGGAGAACATCGTTAATAACTTGGCCAA[C/T]ATCGCACGTGTTGTCGCCGCCCAGCAGAAGCAACAGCGATA	10.785
lg3	marker_43296	CGACGAAGCAGCTCCAAG[C/A]AACGTCCTTGCAAGTGTGTGTGTGCGGCTGTGCGAAGCTTGCCTCGCGCAAACTTGTTCGTTTTGG	11.455
lg3	marker_25963	CGACGGAGGCGACAATTTCAATACTATTG[T/C]AGTCATTTGGTAGAAGTGGAGTGCGGGATGCGGAAGGGCATAGTTCGGGGAAGGC	11.745
lg3	marker_44247	CGATCA[T/C]CAGGCAGTGGCCTCCCTACGAGCCACTCCCACCTCCATTTCTTCGGAGCCCCTCAACAGTCCTTCGTCTACGGTCGTA	11.812
lg3	marker_19006	CGACTGACAGAGTTCATCGCTGATGATTCAACAGACAGTCGCGGCGTCCAGTCCAGCTTGTGTAAG[G/A]CATGAACGTACACGTGCG	11.854
lg3	marker_39408	CGACATGCTTGTGCCAAGTAGCAAGTCCCCCTCCCCACCCCT[C/T]AGGTCCGTAGAGCGAACAGTTTCAGAACTTATTTTCTGATGA	12.123
lg3	marker_27775	CGAC[G/A]GGTATATCTGTTGCTTGACGCGGACGAGCAGCGTTGTATTGTTCCAACGCCGAGTCCGTAGCCAGCTGGCGGCCTGCTTC	14.223
lg3	marker_35884	CGAATATCCGTCTGGGAAACCTTCAGAAACTACGATCCTAAAGAAATATGTGTTAACTGTCGGCCACTTGAA[T/C]AATAGGTATTTG	14.5
lg3	marker_27219	CGAGCAGGAGTCATGCAAGCATTGCTTGTGGCGCACGTTCACCATGCCGTCCTTAGCATGTTGCTTGTAGTAGATCGGT[C/G]CCGTG	14.738
lg3	marker_40864	CGAC[T/G]TTGAAGGACGGCCGGCTTGAGCAGGCGTCATGCATGCATTTCTTGGCGCGCACGTTCACCATGCCGTCCCCAGCATGTTG	14.793
lg3	marker_42948	CGAAA[G/C]GTTCATTAGTAAAACATCGGCAACTTACCTTGAAAAATCTTAAGTACTATGAACCCAAGGCCCCAATGACCGTACACGG	14.863
lg3	marker_41377	CGAAGAAATGCACACATATCAGTTG[C/T]ATCAGTTGCTGTTCACGTTGTCGTCGTTGTTCGCACAGTAGGCAGAGCTGTACAGCATA	14.864
lg3	marker_44554	CGATGACTCACGTTTGCCAGACGCTCGTAGTCGGTCGTGTTTTACCCGTGTACCACCAACGGCACGTTT[G/T]CACAGTTCAGTTCTA	14.876
lg3	marker_24263	CGACACGAGCACTTTAGCTTGAGTGGCCGGAGTTTCAAGTGTTTCCATTCCGGCAGGAGTGAATGAGACGA[A/C]TTCCTGGGTTCTC	14.975
lg3	marker_39383	CGAACCGATAGCCTACGTAC[T/C]AGCTAATACAGCAGTCGGCTGTGTACCAGGTAGCATGTATGGTAGATATCTTTAACACGCCCTG	14.992
lg3	marker_44817	CGACAGCAGTGTGCCACATACACACCGGCGAAACTACCGAGCCGGGCCGAAACCAGCTGT[A/T]AACTTAGATTTTAGATCCGTTGCT	15.047
lg3	marker_45238	CGAAACTGAAGCGTGGCAATGTTTTGCAGGAATCATGCAAGCAATGCTTGCCGTAGACGTTCACCATGCCGTC[T/C]TTAGCATGTTT	15.048
lg3	marker_32968	CGATAAACGGGACCAAAGTGTTCA[T/C]TCACCAGGGCGACGATCACGTGTAACGGGGTCAAGCGCGTAAATAGACCTACCTAGAGCC	15.05
lg3	marker_41967	CGACCTTGCACATTGCCATGAAGTTGACCACCGGGCCACCCACGATATCG[C/T]TTTTATGGCGAAGGCATGTAGTGCCCCGACTGTC	15.084
lg3	marker_38621	CGAGCCAGAACACGTCGTTTGGCTGGTCAGATGGTCT[C/T]GTACGGATCTAAATTATTGGAATGTTTCGTGGTTCGTTTCGCGGCTT	15.099
lg3	marker_45339	CGAAACAAGACATGTTTC[A/C]AGTTGACATAGGCCCATACCGGCAATGGTTTCATCAACGCTGATCTACCGGCGCGTACTAAGTGAT	15.117
lg3	marker_14216	CGAACACAAGTAGCGATATCCTAGGCGACTGGTGACACGGCGCGGCATACCGCTATGAAACCCAACCCATACAAAACTGAG[G/C]GAC	15.168
lg3	marker_18495	CGAGTTCAAATGCGGGGGGTCGTACGGCACGGGGGCAACATGACC[T/C]TACCCGTACCGCTGGGTACCCACGCTGCTCGTATATGGC	15.27
lg3	marker_43321	CGAGGCAGCCGAGCTTCAACATAGAGGGCGACAAGGAAGCCATCTACTGCAAGCAACATGCTCAGGAATGTATGGT[C/G]AACGTTGG	15.299
lg3	marker_36671	CGAC[A/G]ACAAGCGATGAGCCAAAGCGTTTCCAGTGTGCCAGGGACCCCTCGGCAAGAGTGATAATCCGAGTAGAATAGACGCCAAC	15.308
lg3	marker_39661	CGATATACAATCAACAGAGGCGAAACCAC[G/A]CTCGCGCGCACGGCAGGGGGTGAGGTGAGAGAGTGGAAGATTGACGGGGGAGAGA	15.375
lg3	marker_35859	CGAAAACTCATGTTTGCC[A/G]GACCCTCATATTCCGTCGCGTTTCACCCGTCTACCACTAACCGCAAGTTGGCACAGTTCAGCCTTA	15.377
lg3	marker_33540	CGAAGCACTGCCCGCGAAAT[G/A]CCGCGACATGCCGCGACATGCCGCGGAATAACTGCCGCGGTAAGGACTACGGCAAACTTCACGG	15.412
lg3	marker_13488	CGACTCCAATGTAGATGTCTTAGTGATCAGCAGCTTTATCATGAACCTCTTCTTCATGTTTCGGCTACGA[G/T]GTACAAAGTACGAG	15.474
lg3	marker_43353	CGACCCG[A/G]CATACGGACTCCCGTTAGGCGGAGTCGTCAGCAACTCCCGTACAATATGGTTGAGGACACCTTTTAAGGTAGACGTG	15.512
lg3	marker_34218	CGAAGAGGCGATCGCGATG[A/C]AGCAAGCATCACTTCACACTTTGCGCATAACAGCTAGAGTCTGGTGCCTAAGGTTTTGTGTCCGC	15.553
lg3	marker_35740	CGAAATTGAAGTTCGGTCGCTTTGTGCAAGTGTCATGTAAACAGTTCATGCTACAGACGTCCACCATTCCG[C/T]CTTCAGCATGTGT	15.615
lg3	marker_42233	CGATCAACC[A/G]TTGCCAAACGGAGCACAAAAGCCACAGCGAACCGTTGATGTGATGATGATCGCTGGTTCTTCCTGAGCCCAGCAC	15.667
lg3	marker_44409	CGAAGTACGCGGTCATCTTGTTGCCCTCAAG[G/C]TTTAAGCAAGGTCGCCTCGTGCAAGACCGATGTGAACAACGCATATTGTAGAC	15.752
lg3	marker_29001	CGAAACTCATCTTTGCTACCCGTAGCTGGGTATTATTGTGGGGTATTCTTCTAC[A/T]TGAACGTTCTTGAGAGAGCCCGTCCCGTGA	15.816
lg3	marker_41522	CGAAAAAA[C/T]AAACTAGAGGGTTTCGGGGTACTGTAGACAACCGGCACAAACTCCTGGCTTGGTTGATCCAACCAGTGACTGCCTC	16.328
lg3	marker_38394	CGAGTTGCGCGAAACAATTATATTTGATGTCATGTTTCGGATGGCATATTGAGCTCCTCGTGTGA[C/G]AAGCTCAGAAAATATGCCG	16.543
lg3	marker_40425	CGAACGAGGAGAGCATGTCTGGCTTATCATCTGCCCTCGCCTTGGTGAGGGTCACGGTGTGTGCTTT[A/C]ACGCATGGTTTCGCCTT	16.69
lg3	marker_23820	CGACACGTAAAGTGGTACACA[A/C]GCTGGCGCTAACCTGTACCCGTGATGCGTGACATTATCCTCCCTTAGGGACCCCGACTTTACG	16.958
lg3	marker_44874	CGACCAGAGCGAGCTTTCCATA[A/T]AAACCACCCCCCACCCTTCATGCGATTCGCCGCCAACCATCTGTCGGCGCTGCTGCGCGCTT	18.317
lg3	marker_37025	CGATAGCCATGCTATGGCTGAATTTGAAGCCGTACTAAAGTGGGATTGA[G/T]AAATGATTGTCGTTTTCATCAACTGGTTCCTCAAT	23.093
lg3	marker_44485	CGATGTGGTGCTGTTTGAGAGGGGTCTAGAGATGGAAGCAAGAGGAG[A/G]CAAGAGGGGTGATCAGGGTGGACGACAAGGATACCCG	23.266
lg3	marker_45092	CGATGACAGGCAC[G/A]TTGGCGCGCAGTCCAGTCGTGTACGATCGCGTTAGGCGATCAGGGCGCGATGTGACGAGTCGGCGGCGGAT	23.899
lg3	marker_40282	CGATCTCACAGCTTTGTTCGTCTGTTTTTTTCAAATAG[T/C]GGTGTATCTGGTACAGAGAAAGGCAGACACGAAGACATGCAACCCC	24.472
lg3	marker_37668	CGACCACGACCTCCGCGAGGTGGCGTCTCCAGACGAAAAGACCTAAGCAGAGGGCGCACGGACGACCGTGCCAAGGCAACGAG[A/G]T	25.855
lg3	marker_43331	CGAACGTTGCTAGACGTGCAGCGTCTGTGACGCCCGCGAGGATCAGAGGCT[G/C]CCGCCTTTCATCCACATCGCCTGAACACAAGTC	26.61
lg3	marker_44456	CGATAGGGTACAAGAACGGAGTACGACGAAGGTAGGG[C/T]TCAGCCAAGTACCAGGCTGATTCCACTATCCACGTATCTTCAGACAT	26.68
lg3	marker_32731	CGAGAACCTTCCCCACACCCAACTTGCCCAGCCTCCCGTATCCTGCACCGAACGGCTGCGCCTCATCC[A/G]TGTACCCTGATGGCAG	26.702
lg3	marker_36099	CGATCCACACAACGGGGGTG[T/C]CCAAAGATTTGCTCCTTTCTTGGGTCTTTTCGCAGCTAGCGGCTGTCCGTCCCCCGTTTTTCCG	26.711
lg3	marker_35017	CGAGACGAGCATCCGTGCCTGTGCCTCTGCCTCTCGTTGGAACTGCCACGTCTATACTCGTGCTGTCGT[G/A]CATTCACCCGCCGCA	27.009
lg3	marker_43314	CGATATCAAGGCGATACATACGGCCCGGCAAAGTAACGCAGTAA[C/G]CCACACTGTCAGAGTTTGAGAGTGCTTTGTATTGAGACGA	27.028
lg3	marker_34844	CGACTTGAACTGGACGCGTGACTATCCCTTCCGTTC[T/C]CCGCAGAGTGCACCAGTTCGCTCATGCCGTGGTCGCTAGTAATGGTCT	27.043
lg3	marker_36896	CGAGCCT[A/G]GCGATATACTCGGAGTCGCTTACGCCCCGCTTATAAGCGTCTTGTTGGCCACTCTGTAGCACGACCACCGAGCCGCC	27.052
lg3	marker_35187	CGAATGTATGGCCGGTGTGACAAATAAGCATTTACGG[G/A]GAAATATAGCATGTAGACCAACTTGTGTAGACCAAAACGTCATGATT	27.057
lg3	marker_45100	CGAGTCTCTGCCTGGCCACTAGCGGGCGTCCATACT[G/C]CCGCTCAAACTCGGACATCCACGTTTGCCCAGGAATACCGGAGGAGTT	27.102
lg3	marker_25329	CGACGACATCTTGTCGCCAGGGG[G/A]AGTCGCTGAGTGGGACATTCCGTGACACCCAAATGTGTCCGACGGCGAACTGGTTAGAATA	27.197
lg3	marker_44820	CGAACACTGTAGAAACA[C/T]TGAAACGAATACGTAAAAAGGATGGAGACTGTCGTGCAGCAATGCGGTCACCGTTGATATCAAATAA	27.221
lg3	marker_45325	CGATAAATCAAACCCAAGAGCCTCCTGTAGG[A/G]TTGCCAAAATTAAGAACAGTATGGATCAAAGTACCATCCCGGTGTCTACACCA	27.231
lg3	marker_40606	CGACAAGCCACACCAAATCCTTAACAAAGTTTG[T/A]CTAAACCAATGCTACCCTTTACGCAGAACACATCGTCTACTTCGCACGCAT	27.235
lg3	marker_32332	CGAAGATGGTTTCTCTTGG[G/C]ATGAGCCAGTCAGAGCTACATTTGCTCACGTTTTCTAGCTTTGAGCTGTTGATACTTTATCGCCA	27.26
lg3	marker_41602	CGAGCGTCTGAAGAGAGACAACCAAACACTAACTGAGAATGTCGGTGCGCAATCAAGGAGCATGGGACGCTATGATGCAGCATT[G/C]	27.291
lg3	marker_45332	CGATCGCGCGTACTCACGGATTTTACATGTCCTATATA[T/C]ACGTGCAACGCAATGTTAATATACTAACCGGTACTTAACCGCTGAG	27.31
lg3	marker_20982	CGAACAGTGTCCATAGTGCAGCTAGAAACCCTGACTTTGGAACAGTGCCTGCTGCTACTCTGTTGAGAGACAGT[A/T]TGGAAATGCG	27.328
lg3	marker_41892	CGATGTAGCCGAACATATATGCACCGTTC[C/A]ATTTCACTATTTTCGCGCGAATGTTCCATATTTCGCGTCTAGATCGGCAAACAGG	27.419
lg3	marker_40027	CGATTGTC[A/C]TATGCAAACTCTAAGCGAATACTAAGACCATGGACGTGCACCTTCCGGCGCGCAGTACGGTCTTAGTGGCAATAAA	27.447
lg3	marker_36421	CGAACAGTAGACGAAACAACCAGCAGTTCTGTACCTGCGCCGCCATCATCCAGCCGTTTAATG[T/C]GACAGGACAAGGGAACATACG	27.487
lg3	marker_43792	CGAACGCGCAGGAATACTGCAACGACGGCTACGAAGG[G/A]GTGGGTGAGTTCATCGCTTTGTGTACCAAGAGGATGTTGCTGCGCGT	27.491
lg3	marker_35501	CGAAGGCACGTACCGTAGTGGGGAGGGGGGGAATTGAGCCCACTTACGGGCCCCGGATCTGAGCTTATACGACTAAAGA[A/G]GGAAA	27.538
lg3	marker_29832	CGATTTTCTGCCACCCGTT[T/C]TTCCACATTCCGGGCGGGCACTTTATGACGACCACCATTGAGTCATCTCGGTGGACGTACCTCAA	27.543
lg3	marker_43064	CGACGGATACACCCGACTTCAATCGCAACCTCATCTAATAAACCGACGACCTTGT[G/T]GACAGGACAATATAAGAATGCTCAACTTG	27.578
lg3	marker_42297	CGAAAGGCACATTGCTCTTGTTT[C/G]TTTTTCTTGGAGCTGCTATCAATATAACCAGCTTGGGTATTAGACCGTGGCGATGCGTTCC	27.595
lg3	marker_42092	CGACTTCCAACTCAACAGGCTTCGTGGTTACCTGCTGAACCACCGTGGCGACCGGCCATATGGG[T/C]CCCTGCAGTTGGGTAAAAAC	27.623
lg3	marker_42138	CGATCCCCCTATAGTGCCGGTATGGCCAGCCAACAATTCCTGCACTATGTAAAAAATGCAGTATTGGTCCCTC[T/C]ATAGTGCCGGT	27.666
lg3	marker_42619	CGACACGCACCACGCAGATCTCAATCATATACGCAGGTACTCCAGAAGACAGAGCC[G/T]TATGGATCAAGGCCCGCTTTGCAGAGGG	27.667
lg3	marker_38158	CGATGATCTAGATCGCTTGGAGAAAAACACATTATTAGTGATGCGTATGGTGT[T/C]GCCCACGTTTCCATGGGGGAGTCGCACATAT	27.674
lg3	marker_40175	CGACATCCAGCACACCCAGTGTCCGTGCCGATTCT[T/G]CGTCCTACGTAGAGAGGTACCAGGTATGTGGTCATAAAACTGCGACATA	27.676
lg3	marker_42758	CGACGAACTGACTGCATGTGACCAATTTCAAGTCGTGTTTAAAGCCAA[A/G]AGTAGATCCTATACTGAAACGAGGCAATGCCTTATT	27.755
lg3	marker_30526	CGATATCTCCTCAACAAATTGAAAGGTGGAAATACAAATTCGTTGCTG[A/G]ACTAATGACGACCAAACCGACGAGAAAAACTTTACA	27.76
lg3	marker_45161	CGAAATTAAAGCTCGGTCACTTCGGGCAAGAATCATGTAAACAGTTCATGCT[G/A]CAGACGTCCATCATTTCGTCTTCAGCATGTTT	27.81
lg3	marker_27066	CGAGCCAATGACGCTCTGAGGGTCAAGAGTAATACACGTTTAAAACGCGTGCGTCCGGTGTGTGGTGT[T/C]ATTTAGTGTATCCAGT	27.822
lg3	marker_39614	CGACGTGCAGACCACCGCACCGGGCAACCCCATATTGGTTAGGTCGCGTTGGATCATTCCACCGCTCACACAGTGCCAT[A/C]TCACG	27.823
lg3	marker_43663	CGATCGGA[C/T]ATGGCTCATGCTCCTTCATGCTGCGTTGACACTGTTAGTTGTGTCGTCTCGCCCAACTGTGTCTTCCCACCCCCGT	27.843
lg3	marker_44216	CGAGGCATTGCTTGGGGGGCACCTCAAGCTAAAAGTACCTCCGACACCAGACTACATGAAGCACGCTGCCACGAGCGATC[A/G]CAAC	27.872
lg3	marker_44854	CGAAGGGAGACTGCTTGGTCGGTCACCAGTCCTCATCGCCACTGAACCACGCCGCTTTCCACACCCCGTGAAAACTGGT[G/T]TGTTG	27.879
lg3	marker_42816	CGACTTCGCGCACGCTACCCCGCGTGCGCCATGCCCCTTCGGTGGCAGTGGAGCAGGAAACACCTGACACTG[A/C]CCGACGAGCCCG	27.884
lg3	marker_37734	CGATTTAGGGCCGTGAAGGGTGAAAGGATGAAGGGTCAGATGAGGCGTGAGCGAGGTGGGATGCTCTTG[C/T]TCATTTTCCAGACTC	27.885
lg3	marker_39843	CGAATGCTAGTTGTGTGACGTCACATTACTTGAGCCAGCGAA[T/G]AAATAACCATCAAGTCCAGTTGCCTGCTGCTTGTTGAGGCCC	27.898
lg3	marker_44713	CGATTGAGAAGCGTTTGCG[A/G]TTCAATAACGTAGGCCCTCGCGAACTGAAGTGGTACTCACGACTAGTACGAAGCAACGCGCGAAA	27.908
lg3	marker_35977	CGAAAGAAGTCTAGCAAGGCCCTTGGCGAGAAAATCGTCCGAGTCC[A/G]TCTGGAAGTAGACGAGGCCGTCCTCCTTTACCTCTGCC	27.909
lg3	marker_35635	CGAAAGGTTGTTTGAAGTTGAGTGTTGCCGT[C/T]TTTGGATGAGCTTGCTGAGTGCTCTTCCCGATGGCGCATATGTCGCAGGACGA	27.913
lg3	marker_45367	CGAATCCCGCCGCGTCAG[C/G]TTCGCCTTCAATGCCAGCGCTACTGCATGCACGCGTGCCCGCGCTTGCTGGCCCAACAACATACTT	27.916
lg3	marker_39540	CGACAGGCGGTGACGAGTATAACTTGCGAACCTCGTGCCTAACTTCCGGACTAAACCTTAAG[A/G]AGCGCATTGGCCAGAGGCGCTA	27.922
lg3	marker_34300	CGACCCAAGGTATTGCTCTAGACTCGTGCAA[G/A]GTCTGGGAGGTTTCGCAGGAGCGGAACATTACTGAGCCCCTGCAAGTCGGAGA	27.936
lg3	marker_32887	CGAACTTCAACACC[G/T]AGGGCAGCAAGACACCGGCGTACTGCAAAACACATGCCGAGGTCGGCATGGTAAACGTCGTCACCAGGCT	27.937
lg3	marker_32727	CGAAATGCATTTTATGTATATTTTTTGGGGAGTGAT[A/G]AATGTGCCCCCGGGGGAACATCTCTTAACGACGCCCCCGGGGGCCCTT	27.942
lg3	marker_35968	CGACATATTTTACTACACGTAACAAGCTCATAGCAAAGATTCATGCGACCGTTGGGCCGAGAGGTCGGCACTCACATATG[C/G]ATAC	27.946
lg3	marker_1957	CGATAAACGCATTAAAAGCCTTGTTCTGTTCTTCTCCCCACGGAACTTTGTTTTTCTTCTCT[C/G]TCTTGGTCCTGAACCTTGAGTC	27.949
lg3	marker_41263	CGACACACGCGTCATCCTTTCATACAAGAG[C/A]AACCTCCTGGAGACTTTCAATTAACAGCGACCCAGGCGTTTTTGGGGGGAAATA	27.953
lg3	marker_28641	CGAGGTCT[T/G]GTCAAATGGACGGCACCGAGGGGAAGCTGCGCCCCGGGAAGCTACGCCTCCCTCGGAGACCTCCGTGGTTTAGAGC	27.96
lg3	marker_32348	CGATGTTTTCCTTCGTGAAGGTTGCAACTCTTTCGCCGGTATAAGCTCAACGCCGGAATCAACTGTACACGACGACC[C/T]AATCCCC	27.961
lg3	marker_19222	CGAAATTGACACGAGGGGGTAACAAA[T/C]CCTGCATCCTGCACTCGCAGAGGGTACGTACTGTAGAGGGTTTCGTTATCTTTATCTT	27.963
lg3	marker_42655	CGACTATTTCGTGTGTGATGTCACACGGCGGCGAGGTATGGACAATCGTTCAGTATCTTTGGTCCCGCCAAATGCCTCACG[C/T]AAA	27.965
lg3	marker_41259	CGAATGGTGTTACCGTTAGTAAATCGGACATTGACAGGTGACGATTGTCGCCGAGCTTCCGAGCTTG[C/T]GGAACGCCTGCCACGGT	27.967
lg3	marker_43385	CGATGCTCTCACATCGTGTCTGCTTGAGAGCCTTCGCGTACGAGAGGGTCC[A/T]ATAGTCGCCACGCTGCCGACGCTGGCAGCCAAT	27.967
lg3	marker_45170	CGACGCGCTTTGCAGTTCGTTCAGCTGCCGTGTTGCCTAACTATGTTGCACGCCCAGGAGT[T/C]CAAGCACTAGAGTCAGATAAGAT	27.985
lg3	marker_43751	CGATTTCGGCGGAGTTGTAGCTGTCGGCTAAATATGGACTTCAACAAGCTCAAGGGCTGCGTACCGGCAACCTCAG[G/A]CCGTAGCA	27.987
lg3	marker_40938	CGACCCCGCGATGCATCATCAGACATCGTCAGAAGTGTTTTGCTCAGTTTATATGTTTTGCCCGACGGG[G/T]GTATCTGGCGTACGC	27.997
lg3	marker_44346	CGAACCTGCGCGTGAAATCACAATGGATT[T/C]GGGAGTGGCTTTGCCGCTTCCACGGCACAGAACTCCCCAAGGGCGCTCACTTTCG	28.007
lg3	marker_40716	CGACGTTGAAGGACGGCCAACGTGTGCAGGAGTCATGCGAACATCGCTTGTCGCGCACGTTCACCATGCCGTCCTTAGC[G/A]TGTTG	28.017
lg3	marker_32188	CGATACCGTGGCCCTGCATGTAGCATTATCCAAATGATGGCCCGAGT[A/G]CCCGAACCTTGCACCACACGGTGAGACTGCCTATTTG	28.019
lg3	marker_45482	CGACGAGCACCCGCTCTAATCCATGCAGCGCCAACCCGCCAAGTATCTCGTGGATCTCTAGGTTGCACA[G/A]AGTGTTTAGGTGTTG	28.023
lg3	marker_44505	CGATGATACGCATGCTGAATCTGCTTGGCATGCTCCCTAACAGGCCTTGAA[G/C]CAGAGAGTTCGGGGTCCTGGGAGGGGTCTATCA	28.031
lg3	marker_34575	CGAACGTTTATTGCAGCCTGTGATATAGCATCTGTGATGGAAGTTGATTGGGG[A/G]GCCGACCAATATATCACCCTTATGGTCGGTG	28.036
lg3	marker_32751	CGATATGCGTTCACTGGCAGGCCTTGAACAAAGCCTTGACAAACAAACTGT[T/G]TTTACCCCGTGTTGGGTGCTTGCCGAATTGTTT	28.038
lg3	marker_44205	CGAGCTCAATATAATAAAATGCGCTTGTTGCAAACGA[G/T]TTTGGATATACGTTAACCGTTTTCAACTGTTGTTCTCTCCTTTATGC	28.044
lg3	marker_43236	CGACTGACCGTTGATGTACATTAAATACAGGAT[A/G]ATAATACCGAAAATATCCTTGACGTGCTTGACACCCTCAAAAACGTATGGG	28.051
lg3	marker_45403	CGACCTCCTCCGCGCGGTTCAAGTCCAGTGTAACAGCCGGCACCTTCGGAGCTCAAGGACCGGCGCCCAACG[A/G]CAAGATGTCCAC	28.059
lg3	marker_28554	CGAGCTGTTGGTGGTGCCGCCCCGAAGTGGTGGATTATGAGGGGTAAGGAACCTAGAAGCTGTCAGATAAGC[C/T]CCCGCCCACCTG	28.063
lg3	marker_23767	CGATGGCGTCAAGGTGGCGGCGTACTGCAAGCAACATGCGGACGA[T/C]GGCATGGTCAATGTGTACCACAAGCGTTGTTCATATGCA	28.068
lg3	marker_40418	CGAGGACCCCCCTGTAA[C/T]ACGTGCCCACTTTAGTTGCTGCAACGGTCCACACTGCGGTCTCTACTCCAAACACCAACGGGACCTG	28.068
lg3	marker_42912	CGACTGGTCGGTTGGATGTGCACACCACTCTTCAGTGTTGAGCTGCTGCCCATCTGTACA[C/A]GAGCTTCGTACTATTGGCTACAGT	28.079
lg3	marker_30549	CGACACACGCCAACGAAAGCCATGTCAATTCACCCACAGTAGTAGTAG[C/T]AGTAGTAGTAGTCATCATGCAAAACAGGGACATTAG	28.094
lg3	marker_42886	CGAACTGTTGTGCATATATTGCAATTATTTGTCCCCTACGTTTAACAGGCCGCCAGCCACT[C/T]TCTTGACACAGGCCGTGGGGCAT	28.098
lg3	marker_4028	CGATCTCCACCCCGCCGCTAACACCGCAACCCCGGACACAC[T/A]CACGCACCGATTGGGGGGAAGACGAGCAGGGTGGGGCAGGAAT	28.118
lg3	marker_37506	CGACTCCCTGTAAAGATGACGT[A/G]CGGTTCAAAACAGATACGATGCACCAGAGGCCTGCTACATACAGCACTCCAAGTCGGCCAGC	28.119
lg3	marker_40186	CGACACCAACAA[T/G]CACACCAAGATATTGCGACAACCGTGTTTGTTGGAGTGTAAACTACAGCAGTAAAACTGCAGTACCAGCATG	28.121
lg3	marker_27075	CGACACAAGA[A/C]GTTGTGCAGCAGAGTGTGCAGTAATAGCTTGTACAGCAGAGTTCCACAAAGGAATTTGTGGAGCAGATTGTGCA	28.126
lg3	marker_44015	CGATATATCGGCGAGTGGACTGGGGTTACGCG[C/T]GGTCTCCGCAAGATGAAATCATTGATGTGCCCTTGGCGCTACGTCGCGCCTT	28.141
lg3	marker_44839	CGATAAACCACAATTTCCGTCCTCGTAGAGAACTAAGGAAACGTGGCAGGGGTTA[A/G]TCTTGTAGTTTGCCCGTCTGCTGAGTTTG	28.15
lg3	marker_41330	CGAATTATCTTGATGTCTGCGGCGATGAACTGCTATTTGCACCTGGTTGGCATGAGCAACTGACATTGCCAATACCGTGCAGT[T/A]G	28.153
lg3	marker_38854	CGAGTTTTC[C/T]ATCCCATCTGTTAGTGTGTAAACGTCCGTCAGTGGAATGGACACTGCTGTCATACATGCGCCCTGTATTTACCCC	28.153
lg3	marker_43803	CGAACTCAGCTGGATATTACTTCCATGCTTTATATACTCACCAGGTGCGTAGTGTAGTGTGC[A/G]AGTGAATTGCAAGGCGGTTGTT	28.17
lg3	marker_45345	CGACCGGTGTAAGCGGTTGGCAGGGGTCAGCAGCACGCCGCCAGCGGGATCGTCGTC[T/G]CGGGGCAACAACCGCCGTCGCTCTCCC	28.171
lg3	marker_25675	CGACGTTTTCTCCTATCATTTTCC[A/C]CACCAATGAACACAAGTGGACAATATTTACTAATATCCTGCTGCGCGAGTCCCTAGCGAG	28.184
lg3	marker_31784	CGAGCTGGCGTCAGCAAGCTCTAAATCTGACCAAGCATAGACACACACGGTTCAATCGGCAACGGCGGCATGCATGTGTAGA[A/C]GC	28.185
lg3	marker_41779	CGACGCGTATGCCCGATACCCGGGTAAGGTATTGAGCGGCGTACCTATCGTTTCTAAAACTTGGATA[C/A]GGTATCGGGATCCGTAC	28.202
lg3	marker_43584	CGAATAATACCAGGTACCTGGTATAGGATGTGCTCCATCGCGGAAGGCTACGAGGGGTAGCGTGTACAACGTGACACT[T/G]TGTTGT	28.203
lg3	marker_43163	CGACGGAGTGGATGTATGTTTGGAGACCCCGTATCTCAAATGTGTACTTACATTATTAATGGGATATGT[A/C]ACGACCTTCGTCGTG	28.649
lg3	marker_36813	CGATCATCTTCATCGTGCCCTGTCCGTGGGAAGAGCATTAATCTGTCC[C/T]CTCCACAGGTCCTTGCGTTCGCGATACAGATGCCGA	29.046
lg3	marker_34620	CGATGCCTGGCG[A/G]TTCTGCCCCCCCACCAGCCGATCGGTCGTGGTCAACGAACGCGCAGGAATTTGCTTTTGGTTGTTCGCTGTG	29.783
lg3	marker_31321	CGAGTCCGTGAACGTACATACGTTTGAAACGTATAGGAGCACAGATCAGTTCC[G/A]GGGAACAGGTAGTATGCAGTGTTTACGGCTA	30.108
lg3	marker_37033	CGACAGACAGTCGGACAGAATTTCGCGAGCAGCGTACAGCCTGGATGGTGTTTCTTAAAAAAA[C/A]CCTTCATGCAACATCTAAGGG	30.136
lg3	marker_41784	CGAAACAAATATTGGAAATGTTGGGGAAAAGCTGCACGATAAGATGGTCGCCGTTCTTATCAGAGGAGCGAATTTC[C/T]AAACTTTC	30.159
lg3	marker_37037	CGACGCCTTTTACAAACGAAGCAGTCTGGCGCTT[A/C]TTTTTCGTAGGTCCCAAGAAGGTATCAACGGTGTCCTCGCCAACGACGTC	30.944
lg3	marker_40883	CGACTAAAGTATTTTGTGCGGTGTGTT[G/T]AATGTTGGCCCCGCGCAGGAGTAATGGTCGTATACCGCACTGCGAAAACATGGTAGG	33.045
lg3	marker_15162	CGATTTCACACCCTAATCTGTACGTTTGGAAAATAAAGCACGCGTACTCAGATGGTCAGTACACCATGTCCTAGGGGT[A/G]AGGCGG	33.231
lg3	marker_43154	CGATCAATCTGTTCGTTTGTGTACTCTCAGCGTAA[T/C]AGGTGCCTGGTATCCGGGATCAACTTTTGCCAACAAGCAGTGTACACCG	33.444
lg3	marker_24732	CGACCTGTGCAGGGGCCACGTCCCACCTCATATG[G/A]CGCTTGAAACGAAGTGTAGGAAACGACGCATCACACCCATACGCCAACGC	33.763
lg3	marker_45344	CGATCAAGCGACCGGGCCAGGAAAACATCAGGTACGA[C/A]AACCATAGGGCGAACCATCCCTTCTCCGTTGCTCCAGAGATGACGGT	33.993
lg3	marker_39686	CGAACGACGGACGTGCCGATAAACAAAGGTGGCGCACCAGGCTAGGATCGTCACCGTCTACACAGCAACAA[A/T]GTCATGGGGGCGA	34.236
lg3	marker_43108	CGACGCTACCTAACGCACGGAGAATGATACCAACGAGAACTGCTGTTAGGCCGGCAA[C/T]ATGTTTGGTAGAAGCACGGAAAGAAAA	34.255
lg3	marker_30342	CGAAATACTCCGAGTACGAGCAGCATCCCGGATTACATAGGACCCAAA[C/T]AATGCCAGTACACGAAGTAAGCAAAAGCGAGCAAGA	34.832
lg3	marker_45102	CGATCTGCCAC[C/G]TAACTATCACGTGACCGCTTCCTTGGGGAGCTGATATAGCTTACTCTGAACCGAAATTGGAACGTTGCTGAAC	34.896
lg3	marker_34027	CGACGAAACCAACGACTGCGTCATGAATTATGAACGCG[G/A]TGCGCTCGTTACGGGCTCCGACCCATCCTAGGGTCACCGTGTTCCC	35.153
lg3	marker_31666	CGAGCTTGGCTCCACTTCCGACGCGCTGGGCGTTGA[G/T]GACCTTGACGATATCCAAGAGACACAAAAGAGGTGCGCGGACATGTGT	35.239
lg3	marker_44209	CGAAACATGTGCAGATGAGCTACCGATTATAGCTCAAGTTTTGAAAACATG[T/C]GTAGATCATGTAGCTCCTTAGCTCATTTTGGGC	35.355
lg3	marker_43719	CGACAACGACGACCGAAGAGCTGGACAGCGATTGTGGTCAAGGATGGCGGT[G/A]CCCACGCCACACCGCACCCACTCTGTGCAACAT	35.648
lg3	marker_40987	CGACAGACGTAAGCATTGCAAGACAGTTAGAAGACGTTTTGTTTTCGTCGTAACCGCAATG[T/A]TATACCCTTGCCGGAAATTTGGA	36.124
lg3	marker_39189	CGAAGCAAAATC[T/A]ATTTCACATTGAGCTATCTCCGCATACCACGACGCTCTTGATTACGAAATCGCGCTATTAACAGACGTTCCG	36.923
lg3	marker_44619	CGATGGTTCGG[T/A]TGTTGGCACGAACAGGGGAAATGTGCATCAGTTTCCAACGCGCGTGCTGACGTTCTGTATACCTGGCTCTAAC	37.306
lg3	marker_32509	CGAAGCACACACGCGCCAGAAAGGTACCAGAAATA[G/A]TATCATCCGCGACCGTCAGTTCACGGAATCCGCCAATCCGATACAGTAA	38.229
lg3	marker_41000	CGACAGAGGTCTCGCTAATAGCTGTC[T/C]CTCCAGCTCGTCGGTGCCTTGCATGATCGCTGGCATCGCAAAAACGCCCGAAACCAAT	38.301
lg3	marker_28224	CGAACACATATGTATACATATTAAGCTCGCGTATCAATCGTATCAG[C/T]ATATATGACACAATCTGGCACATTTTGTACCTGTCAGC	38.428
lg3	marker_18940	CGACCCGAAGGATGTCTGTTTTCATCCCGGGTTAATGGAGTTGTAT[A/C]TGTTTACAAGCGCTTCTGACCAGGGGAAGGAACACTAT	38.617
lg3	marker_43319	CGAACGCCCAAGGTTGGTATTATCTGCAACACTTACCGCCCAATGGCTGCTAGATCTCTGTGGGCAGG[T/C]ACTAGTGTTCTTGAAA	38.904
lg3	marker_38575	CGATGACTAACGAGGTGGTAGGGGCGCACGGGATCGCTCTGAAGCCCCTCCTCCCTGTCAG[A/G]AGCTCAACTACACGAAACACGAA	39.314
lg3	marker_25198	CGAACAGAAACAATGTACTTATGTAATGCTTGCAGTCAT[C/T]TCATTGTTTCTCATTTCTACATGACGCATGCTACGGATATGGTGA	39.506
lg3	marker_40012	CGAGTTGCATTCGCGGGTGCCAATGCTCAGTATTGATACTGCGTTTT[A/T]TGCGTTGATGTAGGTATGAAGGGCTGTGACCGGCTTT	39.566
lg3	marker_33359	CGAACTCGGGGGCAGGGCTACAGAGGAACAGACGTT[C/T]GGGAAGGTTAGACGGAACCGTCGCGGTTTCACCCAATGAGCACCCAAA	39.57
lg3	marker_37898	CGACGAGCATTGGGAAGGCTGAACCCTCTGCGCGATAAACATCAAGGCAAGAACCGCAGTGGGGGAGGAGG[G/A]ATAGGGGCCTACT	39.974
lg3	marker_31974	CGAAATGTACGGGTGGCAGGTGACGGAGCCGAGCTTGAG[C/T]AAGACCATACGTATTGTGAAGGCTGGTGGCCAACCCTGAGCGTAA	40.398
lg3	marker_29708	CGACACGGCTGACACATATATGGTAAATT[A/G]AAAGTCACAGTCACCGTAACTGCGGAGTATACGTGGCAGTAAAGTCGTTCTTACG	40.404
lg3	marker_37497	CGACATCGT[C/T]CTGCAGGATACACTGCAAGATACAGGCTACCCGAAATATGTGTACCTCATAAATGGAACATTATACACCGTCAAC	40.66
lg3	marker_43486	CGAAGTGCTGGAGAACCACCAGAAACTTAAAGCCAAGGGTAGCAGAGACGAGCCTCCGCTTTCCGAACAGCCATGAAATACAT[G/T]T	40.866
lg3	marker_44076	CGAACTATCTTCTTCAACACTCACG[C/T]TCGGATGGGGTATTGAACTCCTGACGCGGGTAGCACAAACCACAACGGCACCATCGCAA	40.962
lg3	marker_1371	CGAGTCTTACTGGGCTTCCGTCGCGAGCTCCACGAATGATCGCGTCTTGGAGAAGA[G/A]CTTGTAGCTGTTCGGAAACCGGAGGCTC	40.994
lg3	marker_17125	CGATGGCGCGCGGGATGCACGTATGGCGCGTATGGCTGCGCCATTGTTGCGCTGA[T/C]CTCTTGGAGCTCGCGAGCCTGCGCACTGG	41.027
lg3	marker_38523	CGAGTAGAAGCGAAGAT[C/T]GCGCCCGTCAGTGTCCTCATCAAGCACCTTCATCAGCAGGCCGTTGTTGTCCTTCGTCCCGTCCGCC	41.029
lg3	marker_43888	CGAAATGGTGATGCGTTACCCCGGAATTGTCCTTCGTAGAATGAGTCGTGATG[G/A]TACTAGGTCTTGGTGTCGGGACACCTAGTTG	41.065
lg3	marker_32957	CGATTCGGTCGGCGTGCGTGCATATGCTGTTCCTCCCACGTCGGCCAACCCACCGC[C/T]AACATTCCATGATAACACCGCGCCCTTG	41.125
lg3	marker_26223	CGATGGCAATCAAGAA[A/G]AAACATTGGCATCTTATGTGGTGCATGCATCGTAACGTGAAAAATATCCGCAAATGTACAATACGTAG	41.237
lg3	marker_27137	CGAGTCAAAACACCACATCCCACGCTG[T/C]CCCACGAGCCATCACGGGATAGGTTGGCCAAAATCATATCATGCCCGTTTCTGAGGG	41.276
lg3	marker_31755	CGAGTCTTACTGGGCTTCCGTCACGAACTCCACGAATAATCGCATCTTGGCGGAGCACTTGTAGCTGTTGGTAAAGCGGATGGT[C/T]	41.461
lg3	marker_31158	CGATCCACACATATCTGGCTGAAACATGAG[G/C]TGTAGACTACTGCTGTGTACATCACCAGCTAACGAATACATTGCAACATCGCAC	41.7
lg3	marker_31966	CGATGTCGCGCGGGATGCACGTAAGGCGCGTATGGCTGCGCCATTG[T/A]TGCGCTGATCTCTGGGGGCGTGCGGGGCTAGCGCACTG	41.866
lg3	marker_42239	CGAACTCCTTCATTTTTGAATGTTCCTTTTGCGGGGATATTGCGGGAGATATATACACCG[A/C]ATCACACGCGTGCTGAAGTCTGCA	44.142
lg3	marker_40857	CGACTTTTTTGTTAGCACCCATCATACCGCTGTTGAGAGAAAACGAGCGCT[G/A]AAAAAACGATCGCGAGCACCCCTGCGCGAGCGA	44.393
lg3	marker_45312	CGAAGACCTAGGAAACAAGTTCGCCAACGGCCGGCCAGGGCACCTT[G/A]CTTGGTCCCCAGAGCCGGACAGAAGCTTTCGCGAGCTG	44.582
lg3	marker_45154	CGATTGGCTTTACCAATCCATTTAGCTTACGATCGTTGACCGA[G/A]CTGACTCCAACGATGTTTTTTCATTATCGTTGTCCGATCGT	44.69
lg3	marker_20075	CGAGAAACTGTCAGTGCATCGGTACTGCCGCGTGGAGATTCCATGCTTTGGTTTGACCCTCGGCCAGTACTACCGCAGGATT[C/T]GG	45.214
lg3	marker_26688	CGACTAAACCAGCACCGATTCAAACACGAACGGTGTATATGGAGCCCCCTACATACCATCTTCACCCCCTCCC[A/T]CCGGTGTCTAA	45.216
lg3	marker_40878	CGAAGCCTCCATATATCCGTGGTGC[A/T]TTGATGAAAATCGGCGATGGATTACTTATCTATAATAGCAACTTTCCTGCCCCTTCTGC	45.785
lg3	marker_44976	CGACAGCAGTACCGACGTTCTGCATGGGGTGCTTGGTTTACGTGCATGGAGC[C/A]GCACGAGGTACACGAGGAAGACGAGCATGTTC	45.856
lg3	marker_41244	CGAAAAAGAAGTCCAC[T/C]TGAAAACGACCGGCCGACGATTGCAAGAAAGTAATCGTTGGAAACCATCGGCCAACGATCGTACAAAG	45.95
lg3	marker_44414	CGAGTCTTGTCGGCTTTTTGCCAACCATGAGAGG[C/T]AAGGTCACCGAGCGATGTCACCGCGAACCCACATAACTCGTAGGACTCAG	47.694
lg3	marker_34638	CGACGAGGAAGATATTAAGATCTACCGGTTGGATTATCGGATCATGAGTTTGTTGGTACCTTTAAATGGT[A/G]ATTATGAAGTACCA	48.379
lg3	marker_33134	CGACGTGAACCAGAAAT[G/A]AACAAATGTTAGCGTTACCTCGTCTCCTTACAGAAAGTCCTGTTGCCCGATGTGCATCTTCCTGCCT	48.68
lg3	marker_42666	CGAAACCACGGGTGCGCACAGTCTCCTGGAGGATACCGCAACGATCCTCTAACTC[A/G]TTATTTTCCAGGTTTTGACTAGTTCAGGG	48.802
lg3	marker_28718	CGATGTTCATGCATGGCCATTGTCGTATGACCATAGGCCCCCGCATCCGTACGTCGTGGGACGGCGCA[T/C]GTCGGGTATTCATTTC	55.332
lg3	marker_39314	CGACAGTGGAGCCCGGTCGCCTAGGGCAGGAG[C/T]CATATGAACACTGCCTATCGCAGACATTGACCATGCCATCCTCAGCATGTTG	55.602
lg3	marker_35092	CGACTTCTAACTCAACA[T/G]GTTTCGTGGCTACCTGCTGAACCACCGGGGCGACCGGCCCATCATACACACATAATACGTGCTGCAA	55.604
lg3	marker_32026	CGATGATGCGAGCCCATAGCACAACTCGCAAAGTCACTATATGTTTTATTTCAT[T/G]CGCGGGCACTCACGGAGTACTATGGCTACA	55.837
lg3	marker_35194	CGACTATGGCAGTT[T/G]GCAATTGCCGATTGAAGATACCAATACCATCGCGATCCAACAATCCGACCGTTCAATATCAATGCCTGGA	56.386
lg3	marker_33633	CGAATAATGGCCT[T/C]GTTAGCATTGAACTCCGTTCCACTCCCCTCACGTCGCAACGCGACTGGGTGTATTTTGGCCAGTGGGTATT	56.604
lg3	marker_43586	CGACTGCGGGATCTTCCACCGTCGTGACCGCACCCTACTTGTCCACTGCCTGGGCCTTCTGCTCGCCAACTATAT[T/C]CTACTCTAT	57.043
lg3	marker_38364	CGACG[C/T]GTGCTACGGTAGTGGTAGCACTTTTTAGCTGAATCGTTTTCTGAACGATCGGGCTCCTTAACCCAAATTCGTCGGCTGT	57.61
lg3	marker_38327	CGACCAGGTACTTCCCTGTCAGCGCACGAGAACCGTTACTGCGTACCAAGTTAACCTCAGGCAACTGATGCC[C/T]GCCCGACAAGGT	58.014
lg3	marker_26318	CGACGGGCGGGGAATCAAGCCCGGCGGCAAAAGGGAACCATGTACCACAGCTATGTGCCGGGCTACCATTCGTCAT[T/C]ATGCCATG	58.405
lg3	marker_42140	CGATTT[C/A]TTTTTTTTCTGTCCTAGGATCCACTAGGGGGGCGTAGCACAAGTGCAGTAGACACTTTCTTACGTTTTCTTTGCTAGG	58.444
lg3	marker_43638	CGAACAAACCACATGTCCCCAGATTCGTCAAAATGTAAGCTATC[A/T]TCCTGCAGCGAGTTTCGTTGCCTAATATACTAAACCTAGG	58.493
lg3	marker_9846	CGACCGACAACGGTCCGAGAACTGTGGGTAGAGTGCCTTGTGCTAA[G/A]TCGGGCCAGGAGAGTGTTACCGCTTTCCAGTCAGCCCG	58.555
lg3	marker_38146	CGAAATACTAAATGGGAGGGAAACGAT[T/A]AGCAACACACGAACTTATACAAAGAAGCCAAACCAAACGACAAATGAACGATCTGTT	58.572
lg3	marker_19874	CGAGCGTTCAGTGGGGTGCACTTGTTCGGTCGCGTAAAACTTCGGGTTTAGCGACAATTGACAGTGGTCAAAGTTGCACCACAG[G/A]	58.591
lg3	marker_41947	CGACTTTAGCGAGGTACGCCTGCTGGTGTGTCT[G/C]TAAAAATGTCCTACGAAGCCCAGGATGCTTGCACCTACATTCTGGGAGGCT	58.594
lg3	marker_38925	CGATATGAGCTTCACGCA[T/A]AACTGCGATAAAAAAGACACCTTGGTCATACCTGCTACGTGCGTAATAGCGCCACAGTAGTCTATT	58.643
lg3	marker_10898	CGATACT[T/C]TTCGTCGGGTTAAACCTTCCAATAATGATCAAATTCAGGTATGTTGAGTTCATTAAGCAAGGAGCGTCATACATAGA	58.707
lg3	marker_40054	CGAACCCTCTGTACTTGTACTCAATTTA[G/T]TGTGTGTCTCCTGCTTCCTCAACGCGATACGTACCTCGTTCGTGTTGTTATTCTGT	58.708
lg3	marker_28186	CGAAGCGCGTCCACCCGCCCGTGACCTCAAGATGGCGTAGATACCTCAGGCGGGCTTTTCGTT[C/T]TTGTTCGGTGTGATGGGCTCA	58.734
lg3	marker_44533	CGAACGACTAGTCATTGATTAC[A/C]CGAACCTTGTGTGTCACGACGGTTGCCCAACGGGAAGACCCTCATATTCGGGATGTCGTGCG	58.818
lg3	marker_38954	CGAAAAGACACCCAGCCAATTGCCCAGAATGCTAGC[G/T]TTGAAATGGTCCTCCATTTCCCCACTGCACACGTCACCAAATACCCAC	58.842
lg3	marker_42289	CGATCAAACAGTAATCATGTTCTCGGAAAGTGGGCTGATT[A/C]TTCCTTGGATTACAATCAGTTTGATTGCGATGTGTGGCACCCCC	58.878
lg3	marker_44071	CGAAACAATCGGAGCATACCATGAGCCACTTCTTCCTCCAAGAGGAACTACTTTACCGTTCGTACCTTCCCGGTCAC[G/C]TACGTAG	58.924
lg3	marker_43492	CGATGTCTTGTGGGGGGAC[C/T]GTAGCATAATGTATGCCGCTTTTGCTCTCCCCTTAGCCTAATTTTCAGTGAGAGAGCGAACTTGA	58.996
lg3	marker_43389	CGAAGACATCGTAGGACTCCCGCTACGATAGGGGTGCGGTAATAAGTGTGGTAACGCCTTTTCTGAAGAGAC[G/C]TATGCCACACAC	59.05
lg3	marker_41412	CGAAAACTGATCACTATAACGGCGTCTCTCAACTGTCTTCGGTCTTAAGCGA[A/T]TTTGTTTTTGTCTTTCGTGGTGTTACTGCAAG	59.058
lg3	marker_34652	CGAACATTCGTTGTGGGGAACAAAGAGAAAAT[A/C]GGGTTGTGCGAACATGAGGTGAGTGTACGGGCGACGTGAACGTCTTAACGTA	59.246
lg3	marker_15989	CGAAGGCCAGACGGCAC[C/G]ATATGTATAGTACAATACGTACACTACATGCATCAGGGACCTCATAACCGGTGCGATATAGTGTAGG	59.266
lg3	marker_31332	CGACTGGATTATGTCCGTGTCTTGCATGTAAATGACGCGCGCGTTCTATCACGGCGAGCACACAGTTCAACCTACTA[C/A]AAATATA	59.31
lg3	marker_31895	CGAATTTTTTTGGTTGGCGTGGACTAT[T/C]GTCGCGGTTGTGAGCGTTGGCGCCCTGGTAGAGATAACGGCGGAATGTTCCGACCGC	59.683
lg3	marker_44131	CGAC[T/C]TTTGCACTTAGTTACAGACGCATCTATTGATGGGTTGGGTGCAGTAATTGAGCAAAGACAATCGGATTCTTCCATCCGAC	59.704
lg3	marker_44220	CGAAAGACGGAGCAGAGCATGTGGATGATCTGGAGATAATTTTCAAACGACTTACGACGTTTGACCTAAAATTAGCGCCAAAG[A/G]A	59.727
lg3	marker_43347	CGACTTCTGCAGAGAACG[C/T]GCAAACCGCACCTGTCATCAGCAGGGTACTTCAACATCACCAAGGCGTTCGTGTTTGCACCGGCTA	60.484
lg3	marker_33670	CGAGCGAGCGGGCCTACATTTATTTCTCAACAG[C/G]AAGCAGTTCGGCCACCCTAAAAACCAGCTGCTAAAAACCAAGCCTCTCGTG	60.735
lg3	marker_36098	CGATGGCACTCTCTCACCTTGACGGACGTTCGGCTTGACGGACAGCCGTCTAGACGGATACC[G/A]GTCTTGACGGACAGGACAGACG	60.9
lg3	marker_26852	CGACCTCAATTTGGCTCAGGCAGCGACAGCAGCTAGTGGTATAACTATGACGACCAAGTGCAGCAACC[A/G]AGCGACGCACCTTCGC	61.015
lg3	marker_40191	CGATAGGCAACATACCCTCGTGGAAGCGGT[A/C]CTCCGCAGCGTTCTAGGAGCAGAGCTTTCAGTGAGCTTGGAAAGCTCTAGATGG	61.285
lg3	marker_41540	CGATGACCTACCTAGGTATATAC[C/A]GCGAAGATAACACGTGCAGCACAGAAGACTTTCCGACGATGAGTCACGCCTTCATTGGGTA	61.53
lg3	marker_42667	CGACAT[A/T]TTCGTGGCACGCGACACGCCACGGACGCTGCCGTGGCACGCCGCGACACGTGCCGCTGCATTTCGCGACATGCCGCGT	61.689
lg3	marker_23039	CGATGGCTGCAGGGGTCCAGCCTGGGCCGTGGCGATCAAACTCAACTGCTCGTAGATGCTGAGGGAGGC[C/G]CGCCCAGACACGCAG	61.774
lg3	marker_34038	CGAATGCCGACTATTACTCGTGGCCAGCCTGCAGCTTGCTTG[C/T]TTTTCCGGAAGCCGTGCGTGTGGCACCTCTCATCGGCGACCC	61.812
lg3	marker_42209	CGACCCCG[A/G]GGGGTTAGGTGTATGACACCAAAATCCCCGGACGCCCTTGCCTTGTACACAAATTAATTATGACGCGCTGTAGTAC	61.832
lg3	marker_26183	CGATTACGTGCTCGCGACTCCAGCCCTCCACACTTTCACGAGCTTCC[G/A]TAAGGTTCCACTTACATCAACTTCCTCCCATGAACTG	61.845
lg3	marker_30493	CGAATGCAGGTACACATTACCTTATTTACGGAATCCTGCAACGCGCCCCACCGCGGTAGATTG[C/A]GATAGCGTAGCTGGGTCCCTA	61.907
lg3	marker_41474	CGATCAAATGCGACCTTCACCCGCGTTGTCATTATATACCTGCCGTAGGATTCCAAATATGCCCATGGCACCCATT[A/G]CTATTTAC	62.044
lg3	marker_7366	CGAACGTGGTTACAGCCG[G/T]CTACTAGTGGCGGTGGCGGAGGGCAGCGCCCCGCTCATTGGCAAGAAACTGAAGGCCTGGAAGGAA	62.056
lg4	marker_37413	CGACATATACGCAGGAGGAACACCAGACATACAACATACAGGATGAAGAGCACACACGTACGGTAGTTCGGGTGG[G/A]TCCTCTTCC	0
lg4	marker_38362	CGACAGCTCATGTGAGAATCGCCGGTGATATTGCTTACAGTAGACACATACCTGGTATTGGGTTTGAAGGTAGAAGTTAGG[C/T]AAA	0.023
lg4	marker_36241	CGAAAATAAATGCTGCAACCGTTCAAATGCTAAACACATTTCATAGTGCAAACACTTCATCAAGACAATATACCGCCAGAAAC[C/G]A	0.158
lg4	marker_34680	CGATCTTATACGCACAGAG[C/T]TCAACCGTGTACACAACAATCATGACACACCAAGACCCCTCAAAATACCCTGGTGGAGGTAAATG	0.209
lg4	marker_39092	CGATGCCTTTGAGGCTCTCGCTTG[G/A]TACTACGACCGCATCAAGCTAGGGAATCAGAACCTGTCTGGTTGAAATAGGCAAATAGTA	0.21
lg4	marker_37552	CGATATATATTATTTGGCGATATTAAACAACGCAAACCACTCCATACACATTTCAGAGAAAGCGAAGAAGACGG[T/C]GCTTGTGCCC	0.211
lg4	marker_38015	CGAGGAAGAAGCCACGAGTGAGTTCCTCAGCCATGTTGAAAAACACTCCGCGAGTGATGAGATATTTTGCTGCATT[T/G]TTTACACG	0.212
lg4	marker_45384	CGACTTTGCTCATCTCGCTACAAGCTG[C/T]CAACTACTTTCTCTAGCCCCTACGTATAACGCACGATACGCATTGCACACACACTGC	0.213
lg4	marker_34442	CGACGAGGGGAGACAGTGCTAAACTCCTCTCGCGATTAAAATGCAAGGC[G/A]CGTACCGTAGTGGGGAGGGGGGAGAAGAGCCTACT	0.232
lg4	marker_41074	CGACAGAACGTAGCGAATACAGCAACGGTCACTGCATGATTAGATAGGGGGTGA[T/C]ACCATTATACCATACACATTGGTGTCCGCG	0.263
lg4	marker_40473	CGACCTATTGTGTGTCCCTCCAGTTCCACGCTATGGCAACCACGCGTTTCCGATTTCAACGGAAGTTCCGCGGAT[G/T]TATGTCGTC	0.265
lg4	marker_31173	CGATGGCTTCTTGCAGTGGCGCCACTGGTGT[A/G]TCGTTGAGCATCCGACAGCGTACGTTCGGTTTCAAGCCCTTTTGCCACAAAGC	0.279
lg4	marker_32574	CGATGTTGACGGTGCCGGCGCCA[C/A]AGGCGGTGGCGGTATCGGCAACGACTGCTGCGGTGTGAGCGACCGGTGTGTGAGCGATGGG	0.288
lg4	marker_39221	CGATACATTTCGTGCACAAATAAGTGTTGCCCTCCGTCAATAATCCCG[C/T]TTCGTCCATCCCGCGGGGTTTGCTGCGTGACGCCGG	0.292
lg4	marker_41303	CGAAAACGCGCCGAAC[A/T]GCACTTTCACACCTTTTTTACGTTCGTGGCGAGAAGAAGGCAGGGTTTCATGTATTGCGTCAGCGAAG	0.339
lg4	marker_33086	CGATGCCACTC[C/T]CCATGTGCCGAAGCGCGTGAAGACGCGTATTCTGACTGTCAACTATACACGCGACGGGGAAGCCACTCCCTGG	0.345
lg4	marker_44391	CGATTGGCACTACCACACTTTCGCCGCTCGCCCGAGCTGCTCTGCACGTCACCATAATTGGATATGTACTTTA[T/C]TTTGTCGCAGT	0.362
lg4	marker_44556	CGACACGTTGG[G/C]TACTCTAACGTACACACTGAAGACGCCACACCAAGTTTAAAACTAACCGTAGTCAGCAAACGGTACTCAGAAA	0.364
lg4	marker_45590	CGACACGGAGATTCGGTGACGCTGCCGTGCTAAAGCGTCTCAAACCGCGTGCTCTACTCGCCGAGTGG[C/A]CCCCGTCTCGGGCGTC	0.365
lg4	marker_43063	CGACCTGAACGTAAAGAGTTGCTGCTTGGACTTGTACGTATGTTGTATGCCAGAATATGTGTGTG[C/T]GGTATGTGCGTCGCACGCA	0.366
lg4	marker_40978	CGACATACGCCACGTCCTCCTATCT[G/A]ATATTCCCGCCGACCTCGTCCGACGCAATTCGTTTCCTTTCCCCAACACCGCCGCGCCG	0.375
lg4	marker_41736	CGACGAGCATATGTCTGGGCGTCCAGTTTTTCCAAACCGATGAGCCTACGTGCTCCCTCGCAGTTT[A/G]GGCCTGTGTGGTTCCCCC	0.385
lg4	marker_1865	CGATGGCCCTTTTAGGCAACCGAGCAGACGCACTGGATAACCACAGCATATAACAGTTT[G/A]AAGGAGTGCTTCTTCAGTGCCGGTT	0.412
lg4	marker_43760	CGACCTCACTCCCCAGACCAACCATTCACGCTCTCCAT[A/C]CAGCACCCATGACCCTCCACACTCGCATCCTCCTGGGCCCCCACTT	0.415
lg4	marker_41415	CGAATGACGGATCCG[C/T]CTCATGCGGGCATGCTCCAAACGGTTCGGACCGAAGTTGTACGGACGGCCCCACTTAGTCTGAACATCC	0.415
lg4	marker_41231	CGACTATTTACCGATGTCCCTCCCTTATCAGAGTTCGTACCGGTCCTGTATAAG[A/C]AAAAGTGCCCTAGACCGGTGCGCAGAAGTT	0.419
lg4	marker_41847	CGAAACGCCTGCCCGAGAGACGTTAGCTTGCAACCAGATT[A/C]CCACTGTAAATACAAACCTCCACTATACCACTGATTGTCCACAA	0.43
lg4	marker_40056	CGATAGCTCCAAAACCAT[T/G]TAAGTCGCCGAACTACCTCTGTATTTGTGCGGCTTCTACCGGAGGGGCCACCAGCGACTCCCCCGG	0.451
lg4	marker_42353	CGAGAACTCGTACACGTACGTACAGCATCGCAT[G/T]TCGTACGTACGACCTCGTACACTAAATCTGGTACGTTTTGGCCGTGTTGTT	0.485
lg4	marker_44157	CGACCTTATGTGCCGGATGTACTGCGATGCTAGCCCCAGGCTCCTGCTGCATT[C/T]AGGGGTGTTTAGTGCTTTCGTGGCTGTGGCT	0.546
lg4	marker_43766	CGACAGAGGCGAGACCACACTCGCG[T/C]GCACGGCAGGGAGTGAGGTGAGAGAGTTGGAGAATGACGGGGGAGAGAAGAGAGATACC	0.552
lg4	marker_16035	CGATGAAAATGCGTAAACTTCCAACTTCAACGGGCAATACAAAACGGGGCATATTGA[G/A]ATGTTCAAAACCAAAGGTGTGCACATG	0.591
lg4	marker_43177	CGAGGAGCGCGTAACC[G/C]GCGTGGAGGACAATCAACCCAAGCCTCAGCAGCACCTGCAGTAGGCTCTCATGCAGCAGCAGCATCAG	0.593
lg4	marker_39311	CGACTGGAGTTCATCGCCGCCGTATAGCATGCCCCACACTTCCTTTCGCAC[A/G]CTTGGAACTGGTTCAGTGTCGTTCTCTTCCAGA	0.611
lg4	marker_31216	CGACTGACCGCTACTGGCAATACATTGCGATATATGTCCAAACATCTCAGT[A/C]ACAGGTGGGTTCACGACTATATGGCCCTGTATC	0.619
lg4	marker_36336	CGATATCATGAGGTGAACACAAAGCTACGCAAACGTGCC[A/G]GAGGCACCGTACACGGGGAACTATACTGAAGAGCGGCAGAGGTAT	0.639
lg4	marker_35768	CGAAACGAAGTGAACAGCAGCATTTTCGTGTGAGG[A/T]TTCGTGGCTTAGGCGGCCAACCGCCGTAGATAATGTGCATGGCGAATGG	0.666
lg4	marker_41444	CGAAGATGGAGAGCGGGAGAGGGACGACGGCCGATGTGGACCACGTTGGGC[C/G]CTATCCCGGTGGCGGCGTTCATGGAGGTGTTGT	0.722
lg4	marker_32415	CGAATTCATGGAAGTTTGAGAGAGATGGAATATGTTTTTCACGGCGACCCAGGTAGCTAAAACAATACGCACAAGACA[T/G]CATAAG	0.781
lg4	marker_42552	CGAGGTGGACCAAATCCCGCATCGTGTCGTCGTCTTTGCTGAAGTGTACGAGAGTAATGTGT[C/G]ACATAGCAGCGAAGAACGCGTT	0.892
lg4	marker_34199	CGAAGGAGTCATTCTGCACGAAATGGGACACGTCATCGGTGTCGGGTAAGTTACAGAAAA[G/T]GACTCTCGCGTGCAGTACGTAGCC	0.926
lg4	marker_42402	CGAAGAGCACAGCACAGCAGTAC[T/C]ACAGCAGAAGAAGCTGCAGACCCCGCAGTCTGCGCGGGACAGCTACGAGTAGCAGGGGGGA	0.947
lg4	marker_33609	CGAAGGGTGC[T/C]TCGTTCAGTGCGCGTGCTTTCCCCTGGTGAGGACTGAAGTACATACTGCATGTCTGATTGTCGTCTGTGTACGC	0.955
lg4	marker_35970	CGACCCGCCATTTGTCAGAGCGAACGACTCCTGGCTGACGCACGTTCGGGTTGCCGCTCGTGCTGTGGTCGGCTTCGTG[A/G]CGCAC	0.982
lg4	marker_42829	CGAAGAATCGGGAAA[C/T]TTGAAGACCCTGACGGCCGGTGACACAAAGTACACCTTCACCACACCCGACGGATCCAGAATGCTGCTT	0.994
lg4	marker_21997	CGACACACGCG[T/C]CATTCTTTCAGATACAGTCTGTGATGTTGTCACATGATCTCAGTGGAGATGGTGATGGTCCATGACGGCGTAA	1.063
lg4	marker_33638	CGATGAGACGTCTCCCCCTGGCGTGGTCCCGTCGCCCTCCAGAGCTGCGACCACCACTTCTCCAGTTGTTGTTTCCGAAGCCGC[T/C]	1.073
lg4	marker_43933	CGAGTGCGCGTTGGCCGA[C/T]ACATCAGCACATTACCATATAACCGTATTACAAGCATTAAAAAGGCGCCCAACCCACACACGTGTG	1.374
lg4	marker_39427	CGACGCGTGGTGCGCGAGAGAG[G/T]GCATCCACGAATTGGTGATGGACGCTAGGCCGCTACTCCAGAGCCCCATCAACCTCAGCGAG	1.412
lg4	marker_43266	CGA[T/C]GTACGTTGGGAACGCGGCCGTATATGGCGTTCTGTGCGTGCCTGGTATGGAATACATACACCTCTGTTTTTTGTCCCCTAG	1.461
lg4	marker_44773	CGATCCGGTCTCGTGTGCTGCGAGTACTG[C/T]TATTGCTGCTGCATAACCCGGGGATAATCGTCGTGCGTCCCCGGGTTTCCATGCG	1.805
lg4	marker_31973	CGATTTCCACCAC[G/A]CTCCTGCGAAGGGTTTGCTCGCGCCCTGGGTGGCACGGTTGAGACGTCACCAACAACGCCCGTTGCAGACC	2.05
lg4	marker_44493	CGAAGATGAAAAT[G/T]TATTTACTTCTCGCCGGTCTACAGCAGTCAGTGTTATGATTTGGAAAACATACCTGGTACAAATCACCTGG	4.337
lg4	marker_38165	CGATCCGGTGGTGTTGAG[T/C]GGCCACATGAAGTGCTGCGTATGTCATTGTTTCCGGGAAGGAAAAACGAAAGCGCGGGCGGGGTTG	5.387
lg4	marker_42398	CGACACGAGCAGTACAGGGTGATGCGCATAAATAGCGGGCGTCTATCAGTCCCGAGCATGTCTGGATTG[G/C]TTTAGTGTACGCGTC	5.873
lg4	marker_15954	CGAATGCCCCCAGCGTTTACC[C/G]GTATCTCCCTCTCCCATCCCTCAGACAGAGACACACTGTATGTAGTAGTAGAGCAACGCAACC	6.754
lg4	marker_25833	CGACTGATACAGCATGAGCTGCGAGCTCCT[C/G]AGAGCTGGTAAACAAATATGGTCTCAGTTGTTGCATTAATTATCAGCGGTCTCG	7.152
lg4	marker_38075	CGACAGCCGCCATCTTGTCTATGCGTTAACCCAACGTCAG[A/G]GAAGGCAAAGGGTGGGAGTGAAAGAGGGTGCAAGAGTCTGAGGA	7.26
lg4	marker_33404	CGAGTGTCGCTAAGGG[C/T]AGCCACTGCGCGTTGGTTAGGTTCTTCTAAGAAACCTACCTGGTATGATACTGCTGTATATGAGTGGT	7.308
lg4	marker_42724	CGA[T/C]CTGACAAATGTCCAGGTTAAAATGAGGCATCTCTACCTGAATGGACTGTCGCGAAGCAAGACCGGAAGGACTGCCAGTCAT	7.844
lg4	marker_37823	CGAGCCGGTTCCGGTGGCGCTGTTCCGCGT[G/A]GTATCGTTGTTCGTCGCCTCTCCGCCGCCGCCGCCGCTGCGGCCAAGCCAGCGA	7.951
lg4	marker_42634	CGATCGCGCACGGGATAAGGCACGGGCGATC[T/A]GGCGTTCCTCCCAAGGGGATGGGGAACGCGGAGGAGAACGACGGGGCGGCCTG	8.313
lg4	marker_42142	CGATGACCGTCCCGGATTAAGGAAGCGACTATCCGACTACGTACGGTTAGAAGAA[T/C]GACACGATACCACCACGGCCGGGAACCAC	8.988
lg4	marker_44592	CGATGGTCA[T/G]CGCGCGCGAGGATGTGCGGGTGTACTTCCGCAGCGGGATCCTGTGGCTGTCGGTAGGCCACGGCGCAAAGCACCG	9.216
lg4	marker_44092	CGAGCGATGCCAACAGCGTGCTTCTCGGTCAAGGCGGACTCCTGTCGGTGAGCAAAGCATGGAAGGTTTGGG[T/C]GGCGACATGAAA	9.531
lg4	marker_45176	CGAGGTGAGTTCGTGCCGCTCGCCGTAA[A/G]CACGCGCACGACTACACCTTGCCGCCAAGACGAAACGGCTGCCGTTGACGATTAGC	9.623
lg4	marker_45096	CGATCTTGCCCAGC[C/G]AGGGGTCTCCCAGACCGGCCAAGGAGGGCTGGAAGGAGGGGTGCATACCCCAGCGGTGAGCCCGGCGGAG	9.733
lg4	marker_42128	CGATCCGC[A/G]ACTTCTCTCGGGCGGAGATGGGCCTAGCTCCTTGCTCCGTTGTGCTCGGCACCGAAACGAGATTGCGCCCAATGTC	9.916
lg4	marker_28762	CGATATACTGAAACGACACCGAGGTTAGAAACATACTGCCCAC[A/G]AAGTCTCGTTTCGGCTGCCTGCATCAACCACAGGCGTGAAG	9.921
lg4	marker_45128	CGAACGCGTGAGCAGCTTTACGCTATATGGCATGAACCACTGTTGTCCGTACGCAGGCACACGACGCTG[T/C]TGTGATACTGTGTCG	10.085
lg4	marker_41481	CGACGGAGACAA[C/T]GAGCCGGCCGCGGCACCGACGAAACCAGTATCGCGAAGACCGGTGTCACCGTTACCAACACCGCTGCCATCA	10.15
lg4	marker_40624	CGAT[T/A]CCGCCAGCACGGTCTCTTCTTTGGGCGTGGGGCAAACATCAGCAGCGTTTCCTAGTCCGTTGCATGCGCTGCACCGTTTC	10.633
lg4	marker_44890	CGACCCTGGGGTATACCATCCCCCCTACACACCCACAGCAA[G/A]AACGATGAAGACTTCCTTCGCGCGCAAGAAGAAGAGGGGAGCG	11.249
lg4	marker_14916	CGATAAGCGACCGAGAAGACGTGCACTCGT[G/A]CGTATCTAAAAATATACGTTACACAAATATGTTGTGCAATTTGATCAAAGTGCG	11.875
lg4	marker_36308	CGAACGACGGAT[C/T]CGTCTCATGCGGGGATGCTCCAAACGCTTCGGACATGAGTTGTACGACATGATGACGGCCCCGCTTAGTCTG	12.049
lg4	marker_35648	CGACTGCAGAGCTCTCTCATTGTGTGCGGGGCACTGGCGACAAGTCAGTCGTCTCAGTGGTGAACTTCGCCGTCGCCCGC[T/C]CATC	12.175
lg4	marker_45349	CGAATACCTTCACACAAGCAAGGGAGATTCACAAAGTTGGTGTCGTTTTCGGA[T/C]GCAAACTACTGTAGGGTAACAACCCGGATAA	12.305
lg4	marker_42053	CGACAAACTCAAGCGAACGCACGAGGGACGTAAGGACCGCAATATATTGGGAG[T/C]GCCTAGTGGCGCATCTCCGTTTTTAGGGTAT	12.624
lg4	marker_30835	CGATGCTCTCGTATC[G/T]TGTCTGCTTGAGGCCCTTCGCGTACGAGAGGGTCGTGTAGTCGCCACGCTGTCGGTGCTGGAAGCCAAT	12.859
lg4	marker_42793	CGACCAAGATCTGCTGT[A/G]TCAAGTACTCACACGCGTTGGCATACCAACCAAGATGCTTACAATCATCCGCCAGTTCCACGATAGA	12.912
lg4	marker_44019	CGACACAACAGTCGCAGTCGCGTCCCTCAACGATGGTGGGTGTGTACACTAGTGCAAC[A/C]GCAGATGGCCAAGATGGGGAACGAAA	16.632
lg4	marker_43673	CGAAGGTTTGCAACCTTCGCGAGAGACTACCGTTGAGTCGGAAGCTTAACAA[C/T]ATAATAGTGTAGATGCCGCCCATAAACAGGAA	20.762
lg4	marker_42355	CGAGAATCTCCTCCCCCGATGGAAATATACCCAACTTACTGGAAAGGGGCACAT[T/A]CCTCGTTCCACGGATTTGGCACCGGACGCT	20.837
lg4	marker_40390	CGAAA[C/A]CAAAATCGCCTGGGTTTAGAGTAAGATATGCATTGATGTTGTGCGTGGTGATACTTGATGTCGTGCGTGATGAGATTGA	20.998
lg4	marker_38014	CGACTTGCGT[C/G]GGCGCAGAAGTATATCATACGACAAACACGTCTGCGTTTAAGCCCGCTTACTGTCGTTTTGACATGCGAGCATA	21.029
lg4	marker_33329	CGAATCCGGATTGTGCCAGTCCAAGATAAGCACCACATCGCCGCAGCAATCAGTCAGTGACTATACCACCAATGATGCCT[T/A]TTGA	21.158
lg4	marker_30387	CGAACTTGATACCAGATATTCGTTGTGATCCCTTGAATCGCC[C/A]CCTGTCATCATAAAACGTTTACGGCACGACTCGTACATTTTC	21.17
lg4	marker_41071	CGAACAAGCACGTGGCCGATTGTCCACCCGTAGGCTGTTGCGATTACGCGGGCTCCTTTGCGTTGACAG[A/G]CGGACTCGTTTGTGT	21.261
lg4	marker_34188	CGACGAGGTTACTTTTCCTGGCGGCACGGCTGGAGACTGCATCATA[A/C]AAATCCCTCAGGTGGGCAAGGAACATGGTACTGTAGTG	21.299
lg4	marker_40551	CGAAGGATGTTGAAGAAGAGCACCAGGGATACAGAACACAGGGCGGAGACCAGAAAAA[A/C]AACGTGGTTCGGGCGGCTCCCTTCTC	21.332
lg4	marker_43742	CGATCAGCGCGTGATGCCGCGTGATGTGTTGTATATATT[C/A]CTCCTGCAAGAGGAGGCAGAAGGAGTGACGTAGACAAACAAATGT	21.342
lg4	marker_33926	CGACCGTCAACTGCTACCAAGAACCGAGCGAAGAATGCGCAACTACGTCCAT[T/C]TTGATCTTTCTGTGGCTATGCAGGATGCAGGT	21.393
lg4	marker_42303	CGACGTTTGAAGGAAGATGAAACCACGAGCATAGGCACGACCTCGTTCCAAACCATTGTGTATC[C/T]TACTCTCTTTACTTCTTGTT	21.397
lg4	marker_44513	CGAACAGAGGTTGG[C/T]CAGCTAGGGGTCAGCCATACCGGCCAAGGAGGTCTGGATAGAGTGGTGCAAACCCCAGCGGTGAGTCCCG	21.398
lg4	marker_39126	CGAAATGTGTAGTCCCAACGAA[A/C]CGTTACTCATCAGAAGTGATATAGATGTAACCGAACCCTAAATGAAAACAGAATACGAACGG	21.421
lg4	marker_28931	CGATGTATAGTTTTAGCTTCAGTGATACAACCG[G/A]CTTTCCGCACCCACAAGACGTAGCCACGGGTGCGTAGTTCGTACAAACACT	21.43
lg4	marker_22850	CGAGAACTCATCCCAAATACACCGAAGGTTTCATGCTATGTCA[T/A]TGTCATCTCGGCCGTAAAACGTGAACGTCGTACTCGTATTC	21.446
lg4	marker_41722	CGACCATACCTGCAGATGTTGTGGGTGGC[C/A]TCTGTGAATATTAATCACTTTCCGGGACACGAACACATGCACTGGTGCCGGGCAG	21.474
lg4	marker_39004	CGAGAGGCATTTTGCAAAT[G/A]CAAGCTCAACCGGAGCACGTGCTGCCGTAGTGCATGGGCCCAGTGACAAGGGAGATACCCGCTGA	21.478
lg4	marker_43394	CGATAAATGACCT[T/C]AACACACCTTCCACACAAACCAGTCAAACCACCAATGAAGATATCCCTCCATAATAGACTGCGATCTGAAT	21.479
lg4	marker_31144	CGAACAGTGTTTCGTGGTGTACTGTAGTATGGTTTAACCCCATATGGCACACAGCATAGTTCTGGACTGTAGGGCCACGTCC[G/A]TG	21.49
lg4	marker_28033	CGACCTTTCACCCGCCAGATATCCGGGTTTCAACCTCCAA[A/C]ATTGCTGCTAAGGCACTCTACAGCAGTTCCATCCACCGTTAGGA	21.521
lg4	marker_28099	CGATCGCTGCTTTGCTGATCGTGAAAGTTGTTTTTCAACTTAAAGATCACCGTACAAAGTTAAAAGAA[C/G]TCCTACGTATTTATGT	21.524
lg4	marker_40441	CGACCATGGAGATCAGCCTGTTGAAGTGACTACGCGCAAATA[T/C]AAGAAGACATTCGTCAACTTTTATTTTCGCGAGGAAACTAAG	21.527
lg4	marker_27969	CGACGAACGGATTCCAGACGTACGACCTCTACACCGACGAGACCGAAGAGCTCAAG[A/C]TTTGCCTCTACGACCCCAAGTGGAACAC	21.542
lg4	marker_44845	CGAGGACCATGACATA[T/C]TACAGTAGTCACCTGACCCAAGACAGGACTCGCTGAATGTACACACATTTAGGCCTTTGTGCATGGCT	21.553
lg4	marker_43947	CGAAACGTGG[C/A]AACGCAATGCAACACGACAAGACCACAACACGATTCGCGCCAGGAACCACAAAATCAGTGACGACAGGGCTATT	21.625
lg4	marker_36985	CGAATATCATTTGTTCGGTGAGGTATG[G/A]CGCTCTTCAAGTGAGGAGCGCAGAAAAAACATGGCGCACCCCTACCGTAGCATGCGT	21.63
lg4	marker_16735	CGATATAGTGATGTGTACAACAACAGTGCCGTTTCCATGGCTATCCGAGGGCGCACAAGCGGTGGGCAAGAGGTG[C/T]TGAATACAC	21.633
lg4	marker_43852	CGAACTCCGCCCAAACACTCCCGCGCAACGTTGTCCAGGTCCTGCCGCAACCATTAAAGGGGTTACTCCACCCAGAATTG[C/G]ACCT	21.634
lg4	marker_45294	CGACTGCGGTAATATCTCCAAACACATCCCT[C/G]TTGCCCTCACTTTCCCTGCCGCGGGACGAACCGGGACCCGCATTTCCGGAGGC	21.663
lg4	marker_1062	CGATACCTTCTTCAGGTTCAGTTTTGGGTGGAGTAACACCCCCAGTGGTTGCTGCAAGGC[C/G]AAGACACCGTCCAGATGGGGAAAC	21.684
lg4	marker_24767	CGACCTTCTACATGGACACAGATGAAATCGCCAAACT[G/A]AAGATTTCCCTTGACGCCTGGGAGTCCTTCCCTAGCATGTGGATCAG	21.714
lg4	marker_16076	CGATACATTTAATGCGATTCCGCTGCGATCGG[T/A]TATACCCCGTACGCATGTCAGGGCTTCATCACAACCTTAAGGGCAATCCTCC	21.726
lg4	marker_40421	CGACACAA[A/G]TTCTAACGCCCTGATATTATCACGCCACCATATGTCAAACTTCCGTTGCGCGCTACCACCCCTGTTCAAGCCCTTG	21.736
lg4	marker_16950	CGATGCTGTAGTAGTACGTGGCTAGTGCCCGTAGACAAACGTTGCAACATGTTAAAT[A/T]AACCAAACACTTACAGGCCACACAGTG	21.755
lg4	marker_10487	CGACTAGATAATTTAGTTCACATTTGCGTCCAACGAAGGACAGTGGTGACGGATGTAATTCAGTGTTTTCCCGGAGTTCTGACT[G/A]	21.773
lg4	marker_15369	CGATTCCTGTGTGCTGCTTTCCTTTAAGCACGGACCTGCTTTGTCAGA[A/G]GCAAGTAATGCAGGTGAAGAGGCAATATGTGTCTGG	21.784
lg4	marker_35166	CGAAAACGTGGACAGCCGCTGTT[A/C]GGGGGACAATAGTATATCTCCGACGAACTGCGGAATGACCTACAAAACAAGAAGTGAGGGT	21.792
lg4	marker_27826	CGACTGACAACCTGCCCCATTACTGCAATCCCGTGTGGTTGGTATGGTCTGTGTTGTGCCTACGA[C/A]TTTACTTTCCATGAGACTT	21.853
lg4	marker_41266	CGAAACAAACAAACGG[C/T]CAAGCCAACCCAACCCAACCAACCCCCGCTCAAAGATAGCATACATATCGTAGCAACAAACATCGGCA	21.861
lg4	marker_42470	CGATACAGACCTCCACACACCTTTCACACAAACAAGTCAAACCACCAATGGAAATATCCCCCCTT[C/A]ATAGACCACGGTCTCAATA	21.868
lg4	marker_37111	CGAAGTATCGCAGTAAGTAACTGAAAAATAAAGCATAACGCCTTTGGCACCTCGGGTGCACCACCTTCTATGTCTACTTT[A/G]TGTG	21.87
lg4	marker_39350	CGACGGCACGACCACCGTGTCAATTCCACTGTATCGTAGCAGATGACA[T/C]CACTGCCCTTGCAATCCACGGTAGGCTAAGTGCAGG	21.883
lg4	marker_39700	CGATGTTGAATACAGTTGGGTTTGGCTGCTATGCTCGCCATTGTAAACCTACAGTAACACTACAAGCATCTAAGTCC[G/A]CTCTATT	21.938
lg4	marker_32346	CGATGATCCACATATGTTTTTATTTCGCATACTCTTCCTCTTGCCATTCCTATGGCGATATTTTTACCAGA[G/C]GTAGAGCCAATAT	21.967
lg4	marker_28505	CGAACATCTGC[T/C]GTTCATACGTGTATTTACTCATAATAGACGCATCTCCCTCCCCACACCGTCTGGGTTTAACTGAAAGCATGCC	22.002
lg4	marker_44893	CGACAGAAGGAGTGCTCACGCCGACTA[C/A]GTATGTCCGCCGTCGCTAGACTGTTCGCAGTAATTGGGTTGGCCCGTTGGACTTGAG	23.695
lg4	marker_32933	CGAACAGAGAAAATAAGTTCCGCCTTTAGTTGTTCGCAGTACACATACAATATATAC[C/G]ACCCATCAACTGCATTGTGTATGTAGC	23.781
lg4	marker_42746	CGACTCCA[A/T]CAAGATGGAGCGGCCACTTATAAACATTGACGCAGAACGTAAAACGCACACAAGTTCACACGGTTTTGTTGAACGC	23.812
lg4	marker_39997	CGACCAATCCAGCAACTACCTTAATCTGTTCACGTTTTCAGCAAGAACCTCGC[C/T]GTCGGCGTGGGCTTGCTTAGCCTATCGGTGG	24.427
lg4	marker_7947	CGATCAAAAGCGGTTCCACCCCACTTGAACCAGCAGCGCTACAGTGTATGCCATATTATGACTGC[C/G]CGGCGTGTCGGCCTCTTGG	24.616
lg4	marker_39022	CGACCCTTC[C/A]CATGAAGCACCCAGACCCTGAGCAGGAGCATAACACATTAACATACCGTAACCACATGTGTAACTGCTCTCTCTC	25.007
lg4	marker_27841	CGAACTGGCGCCACGCGTGTTACAAGCGCACTTAGCGCGGTGGTCGTCGCGCGGGTGGGCATGTGTGCCATTGCG[T/A]GGCATGCAC	25.154
lg4	marker_40711	CGAGACATAGAGTTACCTTCGTTTCGCCGACGACGTCGTCTTCCTCCGCGGGCCACCCTCAATCGCCG[A/C]TTCAAGGCACCGACGG	25.359
lg4	marker_43723	CGATGTCCATCGCCACTATTGTAGCCGGATACAGCAGTAGGCGTCACCATACTACTGCTGTAGCCGAGGGAA[T/G]CAATCGGTTGTA	25.576
lg4	marker_18030	CGAGGATGAGTTTGCTCACCTGGCATGGGGAGTTGACTTCGGACT[C/T]GCGGAGCCGTCGTTGGTAGCGTCGGCTATGTATACCCTA	25.836
lg4	marker_43051	CGA[C/T]GCCTTAGGATTCGCGATCAACTCGCACACCATGAGAATCTCGTTTCCAAAGGAAAAGGCCGACGCGTTGAAGGCGTTGCTC	25.862
lg4	marker_43722	CGATGTTAATCGCTATTATTGTAGCCGGATACAGCAGCAGGTGTTATCATACTAGTGCTGTAGCCGGGGGAA[T/G]CAATCGGTTGTA	26.861
lg4	marker_31280	CGATTCCTTGACGTGGGCCACTGCCTCTCACCTATCCAAATCATCATCTGA[C/A]CTCCGAAGGCCGTCCGGCTCAGTCTCTGAACGG	28.271
lg4	marker_38625	CGAAGCGGGCGCAAAGCACAGTCGTATACACCGCTCGCTGTTGTTGCGC[G/C]GTTGCGCTGGTGAAACAATTAGGTCGGGGTTGCGG	28.431
lg4	marker_43885	CGAACTACATCCAGGCAATGCTAGGAGATTCAACGGAATTGGAAGGGAT[A/G]AAGACGGACGTGCAAACGCTGCTTATCACGGCCGA	28.456
lg4	marker_42945	CGAACCTTCCAGCACCTGCGTGCCCCCGCTCGTTCACGAC[G/T]ACTCCAACTTGCTGCTGTACTACGGCCGTATTCTGCGGGCAGTC	28.466
lg4	marker_42299	CGAAACTTCCAGGGTGAGGACTCGGGCGAAAGCGACAGCGGTAGCATTTATCTCATTCCGCTGCCGTTCC[A/G]ACCAAGCCAGACAT	28.63
lg4	marker_43147	CGATGATTTGCATCAACACT[G/A]GTGCTGCTGCAGTAGCATACTTGCGCAGCATCAGTATACATACATATATACGAAAACCGATACG	28.731
lg4	marker_31762	CGAGCTT[G/A]GTCGTGATGGGTGCTCTCTGATTGCCAGGGTTGGTTCCAGCTATCGCGCCCGTCACTGGGAATACAAGCGTTTGCCA	28.793
lg4	marker_38766	CGACA[C/A]GTATGTTCCTATGCCAAGCGCACCCTTTTGCCTGCTTCGGAAACAAGCTGCATTCCTCTCGCTCAAATGACTTTCCAGC	28.993
lg4	marker_42669	CGACACGCACTAAATATATGCAGGCGGTGACTACCTTCGCCGCACGGTCGTCGCATTTCCGTCCCGT[C/T]CCATCGTCGCGTTGCCC	29.94
lg4	marker_37972	CGACAGGCTTGTGTTTGCAGAAGTATCGGAAACATCTTCCCGACGACACCGCGTTTAGGCAGACCCT[C/A]GCGGTGATGATACCCCG	30.476
lg4	marker_41119	CGACCTTTTTCTCGGACGCGCCGTCCGACCAAGGCCCGGAAGTTTTGGCGATAGCTTCCGGCGATCTTCCGTATTT[A/G]TACGGGTA	30.505
lg4	marker_44600	CGACCTGACGCCCTCACGCGCTCTATGATATA[T/C]ATGTGCAACACCCGGTGTGCTTGCAGATGGACGACCTGCGAGAGACGGCTGC	30.888
lg4	marker_36555	CGACTAACCCCTACTGAAGGAGTGCGTGGACGTGTGGGAAATGGGAAAAGCGTACGTAGAGCATGCGAGACGGCGTGCTGG[C/A]TGC	30.904
lg4	marker_43790	CGACTAGCACCAGGGTGTGATGCTTTGGTGCTGGCGCTGGAGGGGGGCGG[C/T]GTGGTGCTGGGGTTGCGAAACACGCGAAGGGAGT	30.961
lg4	marker_11205	CGAAAATCAACTGCCCGTTCCCCGAGG[C/G]ACGTGAGTCAGGTGGCGTCCTGGTATGGAGACACTAACCTGAAGATTGATCAGTTGG	31.025
lg4	marker_13117	CGACCTTGTCCTACTTGTCCGATATCCGACACCATCGCCAGCGCCGGATTCACCGGCCCTCTTCCGGTCACGTCGCAGCAC[C/A]ATT	31.05
lg4	marker_43284	CGACGCTGTCGTTGTTACCGTCATCGCTGCCGT[C/T]GCCGCTGCTGCTACCGCTAACGACTGAAACGTGTTTGAAGGTGGAGGAGAT	31.129
lg4	marker_38668	CGAACAAAAAACCTCGGCTGAACTCAAAACTGTATTTTAGGGTTCTCTCGCATACATCCGAGATA[C/A]CTGATTCAACAGGGTTCCA	31.222
lg4	marker_45311	CGACTCACGTGCCAGCTCCAAACTGTCGCACTTCGCC[C/T]GTAATACTCGGTCAGCCTCGGCGGCCTCTTCCACGAGCCTCTGTCGC	31.453
lg4	marker_38530	CGATTGTTCCCGACCTATGGCACACAAAACGAAATATGATTAAGCTTGCCGTCCAGCGCGTACACGATCATCTGC[G/A]AGTGGCGTG	31.455
lg4	marker_44156	CGAGGAACGAGCAACGCAGG[C/T]GAGCAGCGGCAGCCGCAGCAACTAGAGCAGCAGCAGCCGCAGCGACTGGAGCAGCAGCAGCCAC	31.495
lg4	marker_39794	CGAGTATGGCTCTGTGACCACAGTAACAGTAGTGCATGTGGATGATATATTTGCGGTGGGAGAGAAGAGT[A/G]GGTGTGACCAATTC	31.609
lg4	marker_13023	CGACATGGCAATTA[C/T]CGCGCCTGTTGTTCCCCCCATTGCCGGGTTAATTAGGCGTCGTTTGAGGAAAACGAGGCCTGCCGCAACA	31.641
lg4	marker_35927	CGA[C/G]ACTTGCTCGCGTGAAACGACACAGGCAAGATTCTGGCGAACGTGCGTCGTTGCGACACTTGGCGGTGTCAGATCGGCACAA	31.701
lg4	marker_42972	CGATGCGTCCAACATGAATAAGAACCCTTTTAAGTGACGCTACCTTCTCGTCGTATACCAGGTTATGGT[G/A]TATAATGTTTGCTGA	31.741
lg4	marker_29763	CGAGGGGTCGTGT[C/T]AAGGATAGCTACCATGCTACCCAGCAATAGCCAGCAGTCTATACCGAGTCGCTGATCGGTAACATAGCCGC	31.751
lg4	marker_43380	CGACCCATCGGGCGA[G/A]AACACAGACCAAATGACAGCCATACCTGCTGCGGGCGCCTTCCACCTCCTCTTTGTGCAGGTCCGACAT	31.801
lg4	marker_34248	CGA[G/A]CACGTTGCACAATGTTGGGTGGCATCGCCCATAGTGTACACCCTCAGCACCGGGCGTGTCCCCGTGTGGCACGCGGAGACA	32.19
lg4	marker_41219	CGACTGGCGTACGCCATCAGCCATGGGAGCA[G/A]GAGGACTATTGCACCACTCTCCACCAACGCGAAGCTCTGTCGCTTCTTGATCC	32.498
lg4	marker_37608	CGAAACA[T/C]ATGGCCCGCACAGCGGCGTCAGTCGTTACCTGTTTGCGTAAGGATCTCGGATGCCTGAGTTGTCCCGGTTACCCGGG	40.756
lg4	marker_43934	CGACAGGCCGAAGAAGGCCACCAGGGTGGCGAACGGGAGGGACCGCAGGGCCAG[C/A]AGCGCGCCGGCGAGGGGCTGTGCCCACGCC	40.886
lg4	marker_35376	CGACACCAGGCAGGC[A/G]TCGCACTTCCACCCGCCGGCCTGGCTCTTCAGCAGAGACGCGAACCCCTTCGTAGAATTCCCGGCCGCC	41.444
lg4	marker_29030	CGAAAGCCGGATGCGAAGGAGTGAAATTGAGCTCGCGTAGATCTGCCCGCGCAAGCACGATCCCTCT[A/G]CGTACGAGTATGATATA	43.489
lg4	marker_42846	CGAACACCGGTTCCA[G/C]GGGAGGAGGTAGCTCGGTTTTCTTCCAGACGTCAAACGTGACGCCCTCTTCCCCCGGTCCGTCCTCGGG	43.507
lg4	marker_29874	CGATTCAAACGAGAAGGCACAACCTTAAGAAGAGAGGGGCGATG[C/A]AGCTCAGCTTATCAGGGTGGGACCACACGCCCATATTTTT	43.514
lg4	marker_25919	CGACGATTTTCCCAGCGGTTGCAGTAACACACGTTTTGATTGTCGGT[T/A]CTGGCCAAGTACTACCATACGCTGCATTGTCGCAGAA	43.515
lg4	marker_44616	CGATGTTTTGTTCGTATGCTATCAATGTGCAGTGTGGCTGCGATTATTATACACATATTACAA[G/A]GGGGCTTCGCCGCCGGCCCAG	43.547
lg4	marker_45150	CGACGCCTAGGGAAGCTAACGGGCGGCTGCTAAACTGCTGTGCGGAGA[T/C]CATGACGACGTCGTCTACGCCCCCCCCTCCACTGCT	43.65
lg4	marker_45581	CGAAAGGAAAACCCGGTGCACCGTCGCTGTTCGCCACGCACCGCCGGTGCAAGC[T/C]CGGCAACGGTGACGTCGCCGATGTCCTCCC	43.7
lg4	marker_11650	CGAACCACGGACGCTTGGCACGCTAAATGCCGTAAGATGGGCTACGCGAACAC[T/G]TTTCAGAATTTTCATGAATGTAAAGTGGGGG	43.704
lg4	marker_43251	CGACGAGAAGGCACGGGTCAGGGTCCATCTGAA[T/C]ATTGCAGCCCCCGACATGTAATACTTTGATAACGAGCACAGGAAAGACCTA	43.85
lg4	marker_40462	CGATGGAGCTATCACGAGGCTCGCCGCAGCTGATCCAACCGCTCGTCGCATACGATAATAATTT[T/C]GCGGCCCCTTCAAGAGTAGT	43.967
lg4	marker_45492	CGACCACAAGTGCAGCTGGCTGCGCCCATCAAACTTGGGCACCCGCATG[T/C]TGTTTAGCAAAGACAAGATCAGCGACGAGGCGGCG	43.988
lg4	marker_44223	CGACATTT[A/T]TATGCAGCATACTTGCCCTGCCGTGGGTAGATACCGCAATACCAGGTAGGCTATGCAGCAGAGTGTCCGTGTTATC	44.009
lg4	marker_43482	CGACGGTCTCGGCGTTGCGAGGCGGCTTTGAGCACTCTCTGCCCTGCAGAATCGTGAAACTGTCTGG[G/A]GCGCCCAAGGTGAGGTG	44.027
lg4	marker_41133	CGAGGCGTGCTTATTGCCGGAGTTCGGGTAGAAGCAACGTCCCCCCTTCGGCTCTGA[T/C]CTAGCCGCCCGCTTGACCTTGTGGCCT	44.098
lg4	marker_38977	CGAAGTCTGCTGATTTCCCCGTCTGTGCTGATTTCTGCTGCTTGATTTGTTTGGTACTTCTGGCATTGCTCCCCCTCCT[C/A]AGCGT	44.115
lg4	marker_43227	CGAAGAATGGACGGGTATGATTCACTTGTGTTGTAGGTGGCTTGGGAATGTAATTTT[C/T]CCTTTAGCAAGAGACAAGCCCTGCCTC	44.146
lg4	marker_44869	CGATTGAGTGCTTGACTCTGCTTGCATGCGAGTAAAATCTTTAATAGCTTGAGACCTTTCAGCTGCTTAATCACGA[C/T]GTAGTACG	44.164
lg4	marker_41760	CGAAAAGGACAGCAGCTACAGGCAGTAGTGGAGCTGGCTGAGGGCAACGTCGCAACATCATGGAGGACCTCACAGCAGA[G/A]AAGGT	44.174
lg4	marker_42661	CGACCTGCCGTTGTTGCTTACTGCATG[T/C]TGTTCTTCTCTGACAGGTCGTCTCCATTGGGACGGTGCAGTGCACTTCTCGCAGGAG	44.178
lg4	marker_44266	CGACAAAAC[A/G]GACGCCAACGGCCTGCATTTCAGCAAGGGAGTATCGCCTTGTGATGTCGGTACCATCGCAAAGAGCATCCAGCAA	44.287
lg4	marker_39192	CGAGCAAGGTCTCACAACACCAGTCCCAGT[A/T]TGATTGGTTTCACGCCGTCGTCGTATCACCATGGACGTCGGTGACGCTGGCCAT	44.348
lg4	marker_10230	CGA[C/T]GGTACTGAAGGGAGAAATATCTGTAGGCTGGGTGGGATTGTTCGTGGTGGCGGTGGCAGCAATACTGTAGAAACCTGCGCA	44.405
lg4	marker_31757	CGACCAAACCGAACCCACACCT[C/G]TTCTATCCTGTGGACTATTCTAGCGCGCTTTGGCTTGCCAACGGGGGGAATTATCGCGGCCA	44.438
lg4	marker_44989	CGAACATCAAACGAATGCCCTGGCTTCATTGGAATTGGGATTGCCGAAAATTATTTGGTGCAGTAACACTG[C/T]TGTGTAGCCGACA	44.443
lg4	marker_44406	CGATACCTGTGCCTAGGCCGCCCTTTACCA[C/G]CGTCGGGGAACCTTGGGCTCACCATTTCGTCTCGCCACCCACGACTCTCGGAAG	44.542
lg4	marker_17086	CGACCG[A/G]GTGTACCAGGTATAGACCATATGTACCGCCGTGTCACTGAACGGCGACGATCGGCGTAACGAAATTTCAAACGCCATG	44.625
lg4	marker_40994	CGAACCGCATAGGAAACG[A/G]CCTGAACAATGCGCGTCAGCGCAGAACAAAGAACGGTGACAATGAAGAGTGTGCCAGACACCTTGA	44.688
lg4	marker_28480	CGACGCCCTCTGCCACGTATTAGTCACCAACTTGCCAAGCAAACATAAAACCTATCCCACCAA[C/T]TAGTCATCAACGCTTACCAGA	47.151
lg4	marker_44983	CGAGTGAAAATCTCTCCGCTGGCGTTCCCTCGGGCATAGCCCCCTC[T/C]GGCGGTGATTCTACAGCTCCTACGGCCAGTATGTCCCT	47.862
lg4	marker_45167	CGAACGAGGCCAACAAGAGGGCCACCGGGCGCGGCGGAAGCTCGGCAA[G/A]GGACGCGGCCGATGCTCATGCGGCGGCGGCCTCGCG	52.316
lg4	marker_37817	CGAAGAACGCAGAGGACCCATGAGCTCCGTACCGTCTGACGTATGAAGATATGGA[C/G]GTTTCGTTCCCGATCCGAAATCTCACCGT	56.386
lg4	marker_27589	CGAGTTACTAGACGAGGTAGGTAGCGAAATATTCCCAAGGAAGAGGTGCTATTCGCCT[A/G]ACCACGGGGGAGATCAGTTTGCTTGA	56.616
lg4	marker_43621	CGAATGAGACCGACAACAATATAATCCCCATTTCGGTATTTACCACGTTATAGCCTACCCTGGTACACGGGTGTTA[C/G]ACTCCCGG	56.628
lg4	marker_27992	CGATAGGGAGGGAGATGCGTTACACGTTTGGACG[A/C]TGTTGCAGAAATAAAGCACTTGTACCGCATGTGACAAATCGCCAAGAGTA	57.472
lg4	marker_26598	CGA[T/A]GGTTTCCACTCGTTCCCAATGAGCACGCAACCACACCGTTGGCTAGTCTATCAAACGATGTCTAAGAGAAGCGGCCGCGTG	57.851
lg4	marker_44068	CGACATGGAGTTCCTCATGCAAGGAGCTCAGAAGATAAGGTGCC[G/A]CCCCTGAAAGGCATTCCTCGTCCGTGTCATGTGCAAGCCA	57.856
lg4	marker_45111	CGATACACA[G/A]CCCGATGATCTACAGTAGGTATCTAACATAAAATATTTACAATGCACATCGGGTCCGAAGGTCTTAGGGTAGCTC	57.892
lg4	marker_45545	CGACATCCTCACGTGCGCACAACAGATGTAGTCGCCACGTCCTTG[A/G]CCCCAAGAAAGTTTTCCGCTGTGAGTGTAACTGTGAATA	57.914
lg4	marker_41315	CGACCATCATCTGGACCATGACTTGTGCGAACAACAACAAGGACAGCTGGCAGGCGCGCGCGAAGATTGAAAA[G/A]GCGTCAGAACC	57.915
lg4	marker_44373	CGAACCAGCAGCCGCCATTCTCGTTTTGTGTTG[T/A]GGCGTCAAGCCAACTATGTCCAAAGTGATCAGCATGGAAAATGACCAAACG	58.394
lg4	marker_45428	CGACAACTCTGCGATGAATTCCTTGATTTTGATAAAACGAAACGGACGTTTAACGTGAAACACGACCGGACGAA[C/A]ATACTTACGG	58.401
lg4	marker_40371	CGACCCAACCGGCACAAGGGTAAGCTTGGCTGGGCGCAGCCGCATATCCGGGTATTTTCGTTTATGTGCGGAAGTG[T/C]TATACCCG	58.41
lg4	marker_41178	CGATCACCCTAGACACCACATCGGCGGATCTTACTCACGTTTCACGACCTTTCTTACAT[G/T]ATGCTAGCTTGTCTTACTACGGGCT	58.47
lg4	marker_30200	CGATTGGTAGTATGATCCCGTAGGCCAAACACAGACAATACGAGGTAGACCAGGATCTGTGGATATA[C/T]TACTTTACCTATGCGAT	58.591
lg4	marker_32902	CGACACGTT[C/T]CTGCGAGACTGACGAACGCAAACGTATACTGTCTGCTTTTGCTGTCCGCAAGAAAGGGGGCGCTCTCGCACGACG	58.737
lg4	marker_43016	CGAACCGTACACTAGACGCTATATTTTAGCTTCTGCTCTGAGTTGTCTCAAACTGAA[T/C]GCCGAAAACAACCCGCTGAACTCATTC	58.813
lg4	marker_37566	CGAACGGTTGTCCCAAAATCATGGAAACTAACAGCGATCACCCCAGCCCTACTCGTTGTCGCCCGCGTCCTGCTACATC[C/T]ATGCC	58.904
lg4	marker_2898	CGATGTACATAACATCTGAAGTGGTCG[T/C]GAGGAAATGCACGACAATTATATACCGAACCAACGACATATCATCTGTCTCAAAACA	59.64
lg4	marker_37778	CGAACCAAAGAAGCAGTGCTTTATCACCACAAGCTACAGCGTGCAGCACACATGCCAAGGCCGTGCAGACACCCTC[C/G]TATGTAGC	59.917
lg4	marker_39218	CGAAGAAACCGACCCTGTGCCTTGAAGCCA[G/A]CCAGACATCAACCACGCCGTGCCCAGGCGATACCTGTTTCGCTGCTCTAAACCT	60.146
lg4	marker_36315	CGATCACCCCGATTCCACTCAGTGCTTTCACCACATCCTTGTCAATGTTTGGATAACGGAAGAAGTCCCCCA[G/C]TAGAAAGGTGCA	60.169
lg4	marker_34549	CGACG[G/A]AGGGTGTTGCTCAGACTCACGCCATCCTCAGTCGGTCTCGGATGGGGACGGGCAGCCAGAGAATGAGGAAGAGGGCATC	60.229
lg4	marker_44370	CGAACGAGGCACTTGCGCGCGGACGCCGAGGACACGCCCTTCGGCTACGTGTACGCAGCGGTACCAGAGCAACCTTTG[G/T]CCGGAA	60.425
lg4	marker_43870	CGATTGGGCCGCATGTTGTAACCGCTAACT[T/A]AGACTATACCTGATTGGCCCGCCCGCCGTCCGTGTAACCGTCAACTTTTTGTGA	60.506
lg4	marker_43855	CGACACACTCACGTTCCTTGTATTTCAGGCTGTGGTCCCC[G/A]GCGGGGTCACACTGAACGCACTCAGTTGAGGTGCAGGTGAGGTG	60.752
lg4	marker_33930	CGACGTGAAGCGTGTCCTCTTCACGGCAATGATGCTGTACAGGAATTGT[C/A]GTGGTGCACCTCGCTTAGCACAAACTCATACGTGG	62.841
lg4	marker_44656	CGATACGCAACGTTTGCACGACGACGCTAATAACTTGGGGTCTGCAGTTGGGTTATTGCCG[G/C]ATGTGTCTCACGTTGTTTCATTG	62.961
lg4	marker_44990	CGAGTTTCCTTTCGTGCTCCCTAGCGACCGAAACAACGCCGGCCGTGTGAGGGCATTGCCCTT[G/C]CCCGTCCTGGACGACATGCTT	62.974
lg4	marker_35571	CGATGTCTGGAGCCGACCCCAGGCCTGTCCGATCCGGGGGCGCACTCGTGGCCATCCGTCAATCGTCAGA[C/T]CGGTATCGCAGACG	63.005
lg4	marker_44698	CGATCGCACCCTGAT[A/C]AAAAACCGACAACAAAAATCAAGGGCTCTTGTAGTTGTCCATGACGCCGGAGGCGATGGCCCCACGCAC	63.167
lg4	marker_38428	CGACTTACTATCAGTAAGGCGACCCCCAAGCGAGGAAGCCCCAGAAA[G/A]CACATAGTGCTCCTCTACCGTAGTATGTGCCATGTGG	63.567
lg4	marker_44506	CGAACATCAGGCGGGGAACGGACCCCGTATGCGGCTTGAACTGGAACACCGCGTCGGCGCCGGTCACAGCAGCGCCGTTGT[C/T]GTC	63.592
lg4	marker_28134	CGACGAAATGTGCATGGTCGGCCAGGATCTACTTGGCCTGATGAGCATTCGCGGTAGGCAGGCCG[T/A]GTAATGACGGACGGTAATG	63.884
lg4	marker_43103	CGAACTTCAGCATA[T/G]TTGCAGGGTTCAACATAACAACAGGTCCTCCCAGCCACCGAATGCCTCCTACGGCTGTCCTCAACGGTTT	64.871
lg4	marker_42275	CGAGAACAACGAGGCGATCCAAGGAAGCGCTTTGTTCTGCGGAGGGGCTGAGGCTG[T/C]CGGGGTGGTCTGCTCCCTCAGTGACGCG	65.341
lg4	marker_45277	CGACAGCTGTGACTTTAGTGGGAACTCCGCGACCATGGCCGTCGTCTCTCCCCTATCGGACGCCCACATCCGCAACGCCGT[T/A]GTC	65.421
lg4	marker_31713	CGAATCTGATATCTTCGTGGCACCCGCGCACGCCTCCGGGTGCAAGCATTGACGAATCACAATAGACTCCG[A/G]CCCTGATCGCCAG	65.702
lg4	marker_6873	CGACAGCTGCGACTTTAG[T/C]GTGAACTCTGCGGCCATGGCCGTCGTCTCGCCCTTCTCGGACGCCCAAATCCGCAACGCCCTCGTC	65.775
lg4	marker_15924	CGAGGTAAAGACCTCAGGCGAGGAGCTTCAGAAAAGAACCGGTGCACCTCTACCGTAGGACACGTCGGTGCTGT[C/A]GGCATTTGTC	65.784
lg4	marker_35789	CGATAAAACAACTACCCACAGCAGTA[C/A]AGCCCAGAAAGATGTGCCCCTCACGCCCGATGTTCCCTGCTGGTGCCTATGGGCGGCA	65.804
lg4	marker_45356	CGACTTATGGGTGCA[G/T]TCAGCGTCGTCGCTAGCTCAGAGGCTCCGCGCTTGGATTCGGCGTGCCATACGAGTCGGCACCTAGCCC	65.815
lg4	marker_38789	CGATTGCTCGGTCCGCAGTACACACACTT[G/A]TGGAATTAAGCACGCCAATCCGTTCCTTGGCCGTGCAATAACAATGGACCATTGT	65.873
lg4	marker_31737	CGAGAACTCGTACACATACGTACAGCATCATATTTCGTAAGAACGAC[T/C]TCGTACACAAAATCTGGTACGTTTCGGCCGTTTTTTT	65.893
lg4	marker_35263	CGAGCCCCTTTCCGATTTCTGGGATGATATGATCATTTGATGGTCGTGAGATCTGCATGTGA[T/C]GTACGACTATTCAGGGTGGACT	65.905
lg4	marker_5191	CGAAATCAATGGAGCTGGGTTAGCTTCTACAGTACGGTAG[T/G]AAAAGTGCGTGACATGTTTTCTGACCAAATGACTTGCTTTATGT	65.986
lg4	marker_13383	CGATTGAAGATTTTTCTTGTTTTTGTTGGT[G/C]TATGTTCAACGTACGATGATGCCACTGTTCAGGTACGCGTAGAATGTGCGTCGT	65.995
lg4	marker_24859	CGAGGCACTCGCACAAAACTCCGAGTGTGCTATTCACGCAATTCCCGCTCCCGCACGCGT[T/G]AGAATCACTGCACGTCAAAGCCCG	66.01
lg4	marker_26987	CGACGCCGTCCAAATCGTCCGTCAGTCCGTGATGAGCAACTTCTACATGATGAGCACA[G/A]CATCTAGATATTGGCGCCGTATGCCG	66.025
lg4	marker_33593	CGAAATGCTTGCTGTTTAGCTTGCCCTTTCGCCCCCGCGAACATGAAGACCCTCCACGCGACGCTGG[C/T]CCGGACAGCCGTCGTGC	66.038
lg4	marker_45350	CGAGGTCCTCCTCAAGGTGAGGCAAGTC[C/A]CTCAAGTGTCTGGGTTCTCACTGAAGCATATCAGCACGGCGTGTATCACAGCAGCG	66.059
lg4	marker_45334	CGACTCCGT[A/G]GAGACAGGTGGCTCCACGCAGAAACAAGACTTGACATTGGCCTTAGACGGTAACCAGAGCGAGCTGGACGCCAAC	66.098
lg4	marker_39663	CGATATCACAATGTTCAATCACAGGTTTGGGTCAGCGATAGGGATAGGCTAG[G/T]GTTGGCGTTAGGATTATGGCTATGCCTAGGCT	66.144
lg4	marker_41328	CGACGGGGCTAAATTCCGCCGGAGTCAGTCACTGAGAAGGGGTTGCGAAAACGTCG[T/C]GGACTGCCACTATACCACAACAAATACC	66.165
lg4	marker_29915	CGAATACGAGCTGGTCAATGTTCGGTTTTCGGGATGAAAAGTCCAGAG[G/A]GACCAGGGTAGCTGCAGAAGCTGCGGCGGCCGCAGA	66.23
lg4	marker_25425	CGAACTCCCATTACGGCACGAGATAACGGCAACAC[T/A]TGAGTGTACAATAAGCTGGTAAAACCCTGAACGAATACCAATACCACAA	66.239
lg4	marker_42399	CGACGCGGAGCAGCGCGCCCTGGTAGTTGAGAGCCGTGTGGTACTGGCGCACCGAGCCCTGGT[T/A]TAATACGAGAAACGCAAGGAG	66.25
lg4	marker_36607	CGACGCTTTCT[T/C]GCAAGGGATCCCTATCACGAGAGGCTTTGTCAAGATTAGAAACTCGCATTCGCTCGTAATAATAAACCACAAG	66.285
lg4	marker_44269	CGATTTTGTAAAACCTCGGGAAGTGTTTTGAATGGACCCTCAGGACATGGGGGAAAACACCCCGCG[A/G]GCAACCAGCACCCTCAGC	66.312
lg4	marker_44343	CGACCTCTCTTTGTTCTACCGTGCTCCCTCTGCGTTCGCGTGACGGCGAGACG[C/T]GAAACCGGCCAACCCCCTCCTTCTCCCCCTC	66.349
lg4	marker_43038	CGACGAGG[A/C]ACAAAACCAAAGGGCCACTGCTGTACGCACAAGGGCTGCGCATTCATGCTGGCATTTTGTTTTTGTCCGCTTTACG	66.377
lg4	marker_34270	CGACCACACT[T/C]CACCACCTCGTAGTAGTACAAGTTGGACCCTGCGTACAACACAGTGGTGGCAAAGTTTGAGATCGTGCGTTATT	66.421
lg4	marker_43605	CGATAAGCTGCTGTAGAACATAGATGTGACGGGAAAATTGT[T/C]CGTTGAGGCGCCACCCCCGGCTTCCCCTTTATATGCTGCCGCA	66.455
lg4	marker_43918	CGACTGGTCCTTTCGGGTGTGCTGCACTTTGTTCGGAAAATA[A/G]TATCCAGCACGCTCCGGGTGGGCTCGCTCCTGTCAACGAGTA	66.462
lg4	marker_26444	CGACCGCGCGAAGAACCAG[C/T]AGAGCAAATTAGCGGGCAACCATGCGGGCACCCACTTGATCCACCACACGAACGACCGCGCGAAG	66.463
lg4	marker_13817	CGAGGCCTGTGTTGGAGAGGCGTTTTCCCCCGGTGCCGAGGGCTTCTGGGCCAGCTTGGAGGAAGGAGGGGACGA[C/A]GGCAAGGCC	66.549
lg4	marker_28068	CGATCGTGTACTGTACGCGTAGCGGCCTGTGGATAGGTGCCGAGTC[A/C]CCAATGTTCACGAAACCGATATGGTGTTAGCGGGAGGC	67.318
lg4	marker_34011	CGATGTTCAACCGTTAGGGATACCGCAAGCACCCGCCAAGAGGTCCGAA[T/C]AGACGGGAAACCTGTCTGCACAGAGCCACCGGTGG	67.532
lg5	marker_23509	CGAACTGTCTTTTTTCTCCACGATATCAATTACACCGCG[C/T]CGGCCACCAGTAGCGGCGGCGGGCGGCTGCTTCTAACGTGCCCCC	0
lg5	marker_34191	CGATCCACTATGTCAAACCAGTCGCATTGTTTTGCCGTCGTCACATTCCATTT[T/C]AGGTCGCTACATGGTTTTACACCGAGTTGAA	13.957
lg5	marker_31508	CGAACACGTTATACAGCAAACG[A/T]AATCAAACACGATTATCGTGTTTGTGTACGTCGGTGTCAAACGTGTTATGTGTAACCACGTG	14.162
lg5	marker_45432	CGAATGCAGGCACGAGAGGCATGAAAAACACCGTGCCAGGAGGCGGAGGCACTTCCGC[C/T]GGCTGCGTCTGCTGGGCGGCACGCAT	14.301
lg5	marker_39641	CGACCGCACCGCATGGCAACGAAGGTGAAACACGAACGGGA[T/C]CCCCCACCTCGCCTTTGTCCCCGAAGACGACGGACCCCGGAGC	15.061
lg5	marker_44143	CGAGCACCTCT[G/A]TCGTAGCATGCGTCTACGGAGGGCACATTATCGCTCTGGGGAGAGGGGAGAGGGCGCGGTAGCATTGCACGCT	16.746
lg5	marker_24180	CGAGTT[C/T]ATTGCGGCGCTACTGCTGTCGTGTACGTTATCACAGCCCCCCCCATGCCTGGTATGTGTGTCGTATGGTGTGTATTTG	16.774
lg5	marker_44507	CGACAAGGGGCAGCGGGACCGGGCGGGCTTAATCCCAGCAGAAGTATCCGCCAGACAATCGCACTCCTCGTC[G/A]CCGGTCATCACG	21.248
lg5	marker_39466	CGAAAGCTCATGAGCACGATATTCCCACCATCCGCCGATGA[A/C]AAGATTACCGACGACCCAGCAGCAGATGCTAGTAAGGACCTGG	21.417
lg5	marker_45530	CGAGTCTTGCTGCCGACAGCAGCAGGCATCCATGTCTCCCCTATTAATAGCATCAGAAGAT[A/G]GGGACGGGGAGGATCAGTTCGGC	23.474
lg5	marker_44263	CGATCCACGATATATGTGGTTGGGAGGCGCCACGACACTGCTGCCCGAGGAGCTAAGCTTT[G/A]CTCACTAGAGAGCCCCGTTCCCC	23.487
lg5	marker_42609	CGAAACTCGTTCCATGGCTGGATTAGACCGCCGCCGACACGGCTTTTCGCTCGTCTGCACAAGAGGCATG[A/G]CATAACATGGTAAC	23.821
lg5	marker_43338	CGAGTCATGGAGGCATATGGCTGTCACCG[C/T]AAACATTGGCAACCCGAACGCTGCGGTGAAGGCGGTAACGCGGACGTCTATTTCG	23.948
lg5	marker_44006	CGACGTCATTGAGAA[C/G]AGTCAAGGGAGGCTGGAGAAGATCGCCGACGCAACTAATGAGCTCATCCTGCGCGGCGCTAAGGGCAGG	24.113
lg5	marker_44732	CGAAACCCGGTCGTGGAGGAGCCCTCAGCGA[G/C]CTTACCGCGCTGGAAAAAAATGCCGGCGGCCGCTACGGCGAAACAGGCAGGGC	24.238
lg5	marker_39122	CGACACCTACAATAGTGGGATTTGCTGCATTCCTCCAATGTAAGCACACCC[A/C]TTGGCGTGCGGAACGGAGAGGTTTTCCACATCT	24.261
lg5	marker_42253	CGATATTGACACATTTGGGATCGGGATTGCCGTTTTACATTGGCAATTCTGAAGGATGGAATTTTGACTT[A/G]CCGTTTTACCTTGG	24.337
lg5	marker_34352	CGAAAGGGGGTTGTA[C/T]GGGTAACTAACTGACTTAGCAAAAGGGGGAGAACAATATGCAAGGCAGCCAGCCGACGACAACGAGAGA	24.5
lg5	marker_45283	CGATCTCGTGCGGAAGCACGATTCA[C/A]TCTCTCAGTTGTCCGACTGCGATGGTGACGCCGAGAAAGCCGCACCGGAGGGGACGGGC	24.876
lg5	marker_31267	CGACCG[A/C]GGTGTGCGCGTTCGGTGGTTAGCCCTGCCTGTGCTTTGCTGGCCGCACTGCGTGTCACATTTTTAAAATGGAAGACCA	24.909
lg5	marker_33745	CGACATCCCCAACTTCACTGGAGAGGTTTATACCGTGGGCATGGATGGCTACGCTGAAAA[T/G]AATGAACAGTACGCGACTTCATCT	25.041
lg5	marker_42518	CGACCTCGGTGGCACCGACGCCCACGCAAGAAGGAGA[G/T]AAGAGTGTTGCCGTGCCCGAAGAGACCCTGCGGCAGCAACAGGGGGT	26.5
lg5	marker_41809	CGATGTCCTTG[T/C]ACTGAGTGTATATCCGCGTCCATCATGCATTTGGCAGACACCTTCCGAAGCGGTGGCGCGATCGGTCGCCCTC	26.551
lg5	marker_36299	CGACCCTATATATCG[G/T]GAAAACAATCTGGTGTGTCGTTGCAATGTTATATACTGAGTGCATCGCTGTACGCCGTGACTATGGTTG	27.039
lg5	marker_38994	CGACAAAAAGCCGGTGCTGGGTA[C/T]ATATTGAGCTGAGGAGCCCGGCCTATCATACTTTGGTTTTTGCGCAGAAACTGTGCCGATC	27.044
lg5	marker_41691	CGAACTATGGGCCGCAGGGGAATCGTGCACGTTCGCGGAAT[G/A]CCACACGTAGGGACATCCATCACCAAGACCACTTACACGGTCG	27.092
lg5	marker_35322	CGAGCTTAATACCACCCATCCCGTTCTCGCCA[G/A]CGCCCTCAAAGGGGCTGCTCGTTCGCACGCCGACGCGGGCCATCAGGCAACC	27.093
lg5	marker_39162	CGATTTTGGCTCACAGCCGACTGGCCTTGAGAGCTGCAAACAGGTGTATAACA[A/G]TTGTATGAGGTGGATGGAATTTCGCCCTGTA	27.172
lg5	marker_39066	CGAGTGTTGCTGCGGACTTTCATTGTAGTCTCG[T/C]CGCCGCCGGTTCCCCCGCCGCTTCCACCGCCGCTTCCACCGCCGCGGCTGG	27.175
lg5	marker_44832	CGACGGGTAGAAAGGAAGGTTTGATGTGAAGAACACACACACTTGGTAATCTACATATGTATGCGTGTTTTTCCTATGCGC[T/G]ATG	27.261
lg5	marker_43472	CGAACGGTAGAAACTAATGACATTCACATGACGTTGGTAAAATCACAGGGGACCACAGTA[A/T]ATTGATTTTGCTTCTGTGCGTACC	27.424
lg5	marker_44826	CGAGCATTGGCAAACGTTAACGATGCATGCCATAA[G/A]GAGCATGTTGGCCGAGTTCATGACGGGCAACGGCCGATCAGAGCCCAGC	27.437
lg5	marker_37844	CGAACTTGCAGAAACCCTAGGCGAGACGAGGCGTAGAAACAGCT[T/A]TTACCACGGTTCTAATATGCAGGTCAATCCCCGCTCTTAG	27.601
lg5	marker_40723	CGATGAAGGAAGCGACGTACGGGGCATCCCGATGTGTGAGTAG[A/G]ACTTTTAATATACAAGCCGTCCTTGAACCTTGAACGGTACA	27.628
lg5	marker_19169	CGACTTG[A/C]GGTACGACAGATGGATACACTGTATGCCTAGCTCGGTGATTACCGCATGCAAAACATATATATACGTTGTTCTTGGC	27.791
lg5	marker_35434	CGACGAGCTTGGTGTGACTGCGTCCGAGTCGCACGAGCTCGGTGGTACGCGTG[A/T]GACGGTAGCGGCGTCTGTACAGCAGCAGCAT	27.804
lg5	marker_44841	CGACGAGAACCCTGAAATGGCAGTCTTGAAGCGTCTAC[C/A]CCTGTGCCTATCACGCCATAAAACCCTTCGCCCACCTCTGACCACG	28.154
lg5	marker_42606	CGACATTTATGACCACCCGCTGACTTGTTATTGACGATGTCATTGCACAATGTGGACGGTGATGTGAGG[G/C]TGAAACGATATTTCC	28.284
lg5	marker_43360	CGAAAAAAACACATGTACTTTATAGGTGAAGGTCCACTGAACTTTCCGTCCCGTC[G/C]TGTCTCATCGTTCTTGTGATAACGTAGGG	28.341
lg5	marker_44934	CGATTCCAGTGCCGACGCCACCGCTTCCGTTCGCGCTGTCTT[C/T]ATTCTTGCCACCGCTGTCCCTCACGGCCTGCTCCGTACTGGG	28.344
lg5	marker_39816	CGAACTCACTTCAAATCACACCAGC[G/A]CAAGCTATGGCGAGAAGCCGCTTACTTGCTCCACGTTGTGATGAGCACTCTTTCAATAC	28.357
lg5	marker_44549	CGACCTGTCGTTGCAGCTGTCTGTCACCAACGCGTCTCCTCCAA[A/T]TTCCTCCGAGCTGAGAGCCATCTCCTCAACCTGTCCTCCC	28.361
lg5	marker_945	CGACGTAAAATGCGTCCATAGGGCACAACACCACCCCTCCACACTGTAGTGCATCAAAACGTCACCC[G/A]CCGCCTCCCCACCTGCC	28.367
lg5	marker_45223	CGACCTTACCCGAGTCGTCGGCGTTGAAGTCGCGCAGCATGTCGGCGAGCTCGGCCTT[C/T]CTCATCATGTGGACAAGCCGCCCGCA	28.386
lg5	marker_32645	CGAGGACCCCGCTGTACCACTTGCCCACTTAAGTTGTTGCAA[C/T]GGTCCACACTGCGGTCTCTACTCCAAACACCAACGAGACCTG	28.394
lg5	marker_43837	CGACATCTCTGGTCCGCGTCCGCACTCAACGTTCGCGATTGACATGTATTCCACATCTATCTCAT[A/C]TCTGGTCCGCAACGTCCTG	28.407
lg5	marker_40029	CGAAGCTTTCACCGGCTCCATATAGAT[G/A]TGCAGGAAATAAGCCCATGATCATCAGCTGCTTCCGGGCGTCAGCCAGGTCCACTTT	28.434
lg5	marker_38888	CGAGTCTCTCTACGGGCTGCTGAGGACATTGCTTGACCACAGTCTGCGAACGGTACAGGTGACCGACCTCAAAATAAAT[A/G]CACAA	28.443
lg5	marker_39315	CGAAGTAGTTTGTCACTAAAAAACGTGCGGGCAGT[G/A]GTGAGGGGGATAAGCTCCGCCGCCGTTGGACGGAAGACTTCTGTTTGCC	28.444
lg5	marker_41051	CGACACGATACGAGAAATCGTAGCGCAGCAAGGATGACATCAGCCAAGTCAAGAGTGCGTGAGAGCCCG[A/G]ATAGGTACGAACCCT	28.448
lg5	marker_33581	CGACAGGCGCCAACGGTAACACGTCAACAG[G/A]GCTTCAAGGCGAGGAAGGGGCAAAAACTCATGCCATGCAAGGCCGTAGTCGTAC	28.452
lg5	marker_40646	CGACTTCTAGGCGTCCGATGGGCACGGTAACATCGTCCTCGGTAACGTGGTAAGGAGG[T/G]GACTTGGAGGTGTAGTTGGTGAGGAC	28.459
lg5	marker_44974	CGAGCCTACGTTCCCCACGCCCCTCCCTGCTGCTGCTACCGCTGATCTCGCCGGCGCGGTTCGCGTTGACG[G/A]TTCCGACGCTAAT	28.501
lg5	marker_44540	CGACACCGCACAGCGTGAGACCGGGGTTCCAGGTTCA[C/T]CAACACATCAACCGTATACAGCAGTCCGAGGTCCCACTGTCTGTTGT	28.517
lg5	marker_43571	CGAGTCAACCTGTCTTGGTATTTT[G/T]TATTTTGACACAACGAAGCATCCGAACCCAGCACGCTGACTGTTGCTGTTGCTGTTGCTG	28.525
lg5	marker_45297	CGATTTGCATCGCAGATCCATCCGCCGGGGGAAAACGACATACTGGTATATCCAACCGGTA[T/C]ATCCAACGTGCACAGCACACACC	28.531
lg5	marker_31025	CGAGGGATTCTTCCCCGGTTCGTGACGGCCCCTTTCCCAGTGATTGTCGCTCGTG[G/A]CCCCCTCCCAGACCCACGCGGTCGGCCTC	28.589
lg5	marker_44699	CGAAACACACATGGCGTTGCA[C/T]ATCTCAAAACATACACGCGCACAAGCATCTCCATCTGCCACGAGATACGGTGTTCATTCGCGA	28.593
lg5	marker_34285	CGAATTC[C/T]CATGGAAGCACCATGGAAGTCCCATGGGGATGCTCTAATTGAACGGGAGTCCAATGGCACTTCCATGGAACTTCCAT	28.593
lg5	marker_45210	CGATAGCAGCTACATGTAACCTCGCTTGCGCG[T/C]AATTGCATGCAATTTCATGAACTTGCGCGTTAGTGCAAGTTGCATGCAGTTG	28.598
lg5	marker_45316	CGATTCATTGATCAACCAC[C/T]ATGCATACACACCACTACTCGTACGGCAAAATTAATGATCTCTACTATCAATAGCATGCCTCTAC	28.607
lg5	marker_42448	CGATACGGATT[A/C]TTATCAAACGGTATGCCGGCAATGTATGCGTTCCTAATGTAGGAAGGTTTGGTGATTCACGAAGTGCACGCGC	28.607
lg5	marker_41810	CGAGGTGGGTTGCGACGACTAGCCGCCAACACGAT[G/A]CGGCTCCTCCGTGTACGTAAGGAGGGACGTGTGTGTGCTCTGCGTGATG	28.625
lg5	marker_44008	CGAGTGCATCATCGCAATCGCCTCTGGCGCCTAACGGTCCAGGGGTTGA[A/G]GAGGGGGGAGAGTTGGATGTGAACGCCAGCAGTAC	28.627
lg5	marker_44090	CGACGCTTGTCATCCACTTGCAAGAAAATACGCCGCACAA[G/C]CGGTTCCTAGTAGGGTGCAGCTCACCCTTCATGCGACTCGCCGA	28.635
lg5	marker_34931	CGATTTTTTGCTAACTTACGCTCTCGCGCTTTCCGCTGGTAAAATATTGTTTGCGATA[G/A]AAAGCCCCTTCGTACGTACGACGAGC	28.636
lg5	marker_43054	CGACGAGCGGGGATGGG[A/C]TTTGTTGGACCCTCCTCACGCCAGCACACCAACTTACTTTCGTTTTCAGACCGTGTTCGTTTTTGGC	28.654
lg5	marker_41811	CGATACCGCCTCACAAGGTGTGGAAACCCCAACCCCACGGGTTTTGTTTG[C/A]GGTTGCCTGGCCCTCATAGAGCCAGCGTGTGGCG	28.679
lg5	marker_31432	CGATCACTCAAGTG[G/A]CTCTTTGCGGATGCTCACGCGGGCGAACAAGGTGGTGGAAACAAGGGACGTGACCTGGGAGGCAGCGCTT	28.714
lg5	marker_45058	CGATCGCGGAAGCGGAACCGAACGCGAAAGCGAAATCAAACGCCGAAGCCAAGGCGGGAGGTGCCGAATCGGGCTTGGTCGCC[C/A]G	28.744
lg5	marker_40825	CGATCACCAAGACTACTTACACGGTGGGGA[C/T]GCATTGCAGGCCCGCGTTTCCAGCAAGATTCCTGATAGAGCAGAGCACGGTTCG	28.822
lg5	marker_31185	CGATGGCGACTGTTAAGAGCCACGCTGGACGCTGTACC[G/A]AACGCAGATCAGTCGCAACAACTAAGCAGTGAGATGTACGATGTGG	28.879
lg5	marker_33530	CGACAACTTGCATTGGAGCGGCATACGCGG[G/T]AACCACCACTGTGCTCCCCTTGGTACTCCTAGATCCACTCCTATCTTAAGATCA	28.893
lg5	marker_38369	CGACAGG[C/T]ACTTTATGTTGTCGGGTTTTTGTTGTTGTCTCCCTGTACGTCAGATTGTGACTACAGTATATAGCATTATTTCCGAT	28.939
lg5	marker_40018	CGACGTACCCCCGACGGGATTGATCACTCCCTAGATCGGGTGAGGAACGAGCAGAACCACGCGAAGGAGGCGCTGCCGA[C/T]AAAGC	28.944
lg5	marker_44617	CGACGAGAAAAGGAAGTGTGCTGAAACCTTCCCGCGATACAAA[C/T]TCAAAGCACGTACGTACGGTAGTAGGGGGGAGAAGAGCCTA	28.957
lg5	marker_26375	CGACTACACGTGCACCGTAGACGAGCTGAAGGGCGTTCCTAGAGAGAAGGTGGCGGCAACGCTCGCGGAAGTCGGCTTCAA[C/T]GAG	29.241
lg5	marker_44185	CGAAAAACCCTGAGGTCAGTTGCTAGACATTGGGCCCA[T/G]TTATTTTCTTGTCGGCCAGGTCCCGGGTTCGTCCCACCGACGACCG	29.256
lg5	marker_44464	CGAGCAACTCGGCACAA[T/C]AAGCACTGTACGGACAGATGTAACCTACGGATCATTGTACTGACCGACCCGCACGAATGTTCTCCCA	29.39
lg5	marker_41242	CGAAGCAACTGACCACTGGAACTGTTTG[G/C]GCTTGCGCCTACGGCGAACCGCATACAACGTTGGCGTAGTACTGCTGCACGTTATA	30.046
lg5	marker_35846	CGAAATAAAACGTCAC[T/G]GCCGGGGTTCTCAGTGCAAACCTATGTCAGAGACGGGCGTGCTTACTACTGTACCTCGTACACGAACC	30.082
lg5	marker_31139	CGATACCGCCGTAGATGTGCAG[G/C]ATGCGGTGAATCAACTGATCAAGTGTGCAGTGCTTTAATGCGTAACGTGTGGAAGTACCTCC	30.131
lg5	marker_37229	CGACAGGAGACTTGTGCAAGCCCTTCAGCAA[G/A]TTGGCATTGCCAGCGTTTTGTGGTGGATGCGTGGAATAGCGGAGCCGAGTTCT	30.354
lg5	marker_38305	CGAACTATTTGTTTGGACAGTGGAGCGCGGTGTGCGGAATTGGAGCCTCCCTATCCGAGAAATATC[C/T]TCCGACGTCGGTGGAGGA	30.425
lg5	marker_42584	CGATGGACATGGATGACATGTCTAGTTGGGTTCTCTCAGACCTCACCGCGACTAATAAAGTGGAATGTG[C/T]AGAGTACGTCGCTGC	30.8
lg5	marker_19195	CGAAAACGGTCACGATAACGGTTCATCATCTTCGCAAGC[C/T]CTTCCGCCGACTTAGACACAATACCTGCATCGTCGGCGTACAGTA	31.133
lg5	marker_44850	CGATCTTTCATGTAGACGGCTTGCCTCTTTTACGATGGCCTACTCTTTTCATCTAGAGTGTGTAGTTTGTTGGAGCGTCGTCAT[C/G]	31.182
lg5	marker_44428	CGAAACCACACCTCCCGGTTGTAGTCATGCCGTGTTTCCTGTTGATGCTGCCATCTGCCCCGAAAGC[C/G]CATTTCACCCTGCCTCT	32.255
lg5	marker_20428	CGACGCGCACCACAGC[T/C]GCCGTGTGCGTGCTACTCGTCGTCTGTGGGCGTGCAGCTCCTTGCGCATAGCATTCCGTGTCGGAGTG	32.394
lg5	marker_35862	CGAGCGACACCGTCTGGACGGACCGGTCAACGGACCGTTCTTCGGTAGAACGTTCGGTGGAACGTTCGGTGGGTCGTTCG[C/G]CGGG	32.558
lg5	marker_44982	CGATGCGTCCAGTTCAACGAGCAGCAGCAGCAGGGAGCCTGGCAGCAAGAGTCCATAGCGCCCAAATAACGTTGTCGCTCG[T/C]GCA	32.648
lg5	marker_41053	CGATACTTTTGCTCGTTACCAATAAAATGTGCTCTGGTA[C/T]AGTAGTATGCACCCTGATATAGCGAATATAGGCAATTCGTATTGC	33.929
lg5	marker_42826	CGATGGGACACCCTGCGAAGCGGTATCCACGTAGATATTGTACGTGTCGCAAGGAAATCTGACTGCAAA[C/T]ACCTTTGCTTGTTTC	34.066
lg5	marker_19826	CGAACTGCGGGGAGCTTGACGAGGCGGCTAGA[C/G]AACAAGGCTAGGCAACGGGTGCGGCACCACGCAACGATACTGCGGAACTCCT	34.141
lg5	marker_44970	CGATAAACATTCTGACCAGCTTGTTAAGTGCTGGTTGCCGTGATGA[C/T]GTACCGGTTTTGTGGTGTTGTGGTTAGTGACGTTTGTC	34.379
lg5	marker_32459	CGATATGGTTTCCCGAAACAC[G/A]AAACTCACACAGCTCCTCGCTGATCTTTGTTGGCGCGGTTTAAGCCGAAGAGGGGGCGTGCTG	34.696
lg5	marker_45017	CGAAAGCCATGACGGCGTTGAAA[A/G]TCATGACGGCGTGAAAAGGCATGACGGGCATTGAAAGACTATGTCGGCATGGAAAGGAATA	37.002
lg5	marker_43493	CGAACACCCGCGGCAGCGCCTCCCCC[C/A]AAACCAGCGCGAGGCAATCCTCCACCGGTCTTCGTTAGCCGAACACCACCACCACCGC	37.153
lg5	marker_19749	CGAAGCCGACCTCAGAGCTGACATCTTCTTCCTCATCACCCGCCACCGCCGCC[G/A]CCGCCGTCGCCGCCGCGACCCCGGCGTCTGT	37.804
lg5	marker_45489	CGACGCAAGGCGAATGGTTCGCCTGCACGCCAGCAAGGGAAGACGTGCTCCACAAAATCCCGCTACGACTTC[G/A]CCACCCTCTCAG	38.015
lg5	marker_45554	CGATTTCTCGGTGCGAGC[A/G]CCCGAGCTCCCGGCGGGCTCTTTGCGAAGGCGCGCGGGCTCCTTCCTCTTCCGCTTGCTCTTGCGA	38.035
lg5	marker_40477	CGACCCTCGCAGTAGGTGTAGCAAGTATCAT[G/A]CGAAGCATGTATGTATGTATCATATCATACGAGGAAGTATCAGCGGCAGGACG	38.387
lg5	marker_45085	CGATGATCCGTCCGATGTGGGTGGTACTTTTCCACCTCTTCCGTTTTGTTTTTCGCTAGGCCCTTGTCCACAC[G/C]GGCATGCCAAT	38.529
lg5	marker_41424	CGATTTTACAGCAGAAGCTTCTACTGACCACACAATAGCCTGATCACACAGCAGTAGCCTTTACGCACACATCAACACA[A/G]CAGTA	38.531
lg5	marker_45441	CGATGGCACCGCCGCGC[C/T]TGCCTCGTAATGTTCCCGCCCTTCTACGACAAAGTTGCACCCTCCACGTCCCTGCAGCAAGGAAGCG	38.534
lg5	marker_36145	CGAACTCCGGGCATCAACTCATAGAAGCGTCCGAGGTTACCACTAGACCATCGGGGTGGCCGACGTTGGTCCCC[T/C]GAAACAGCAG	38.592
lg5	marker_42557	CGATTACCAGGTATAACGTATGAAAATCA[A/G]TACCGACGTACCGACTGATTGTAACACCGTGCGTACCAAGTATCATGCTATACGT	38.908
lg5	marker_41204	CGAGCCCTAGGTTTGGGGCACAATC[G/A]CCTGAACCGGCCACTCCTGCATTCCGCGCATGGTGAATCGCTAAACTTCTGTCGTCCGT	39.222
lg5	marker_30363	CGAAGATAC[T/C]ATTTACAGATTGCTTGTTGTCTGCGACAGGTGTTCTGTGTGAGAGTGTAATACATGTCGGTGCCAAGCGAAGAAG	39.56
lg5	marker_33352	CGATCCGGACTCTCCTG[A/G]TTTCAACCCATGCGTGGACCACTACCGAGCTTCCCCTCACAAACCGGCGACGAGCTCGTCGGAGACA	43.941
lg5	marker_32200	CGATACTCACGTACGTATGTTGACTACTTAG[A/G]GCTAGAAGAAGAGGGGGGCTTGATACCTGAATACTTGACAAACTTATTTTCTT	44.339
lg5	marker_32810	CGACCGTACTGATACTCGTACGATACATACCCCTGGCTATTTGCTACGAGAACAAGTATAGTCTACTGGCATACC[C/A]GGTACACAT	44.976
lg5	marker_44528	CGAAGATAGCGGACGCAGAAAAATGTCCCGGTCCCAAGG[C/G]AAACAGACGCTATAGTCGTACTATCTCCCGCATCCGTCCACCTTT	45.164
lg5	marker_40103	CGAGTGACAACAACGACGAGGACGAAACCGAGGGTGCTGACGCCGCGTGACGTCCATCAGGCGGCGT[G/A]ATCATGCTTCACACTGA	45.168
lg5	marker_38487	CGAGCACTCCGCTCTGTCTCTCTC[T/C]CGTTCTGCCCTCTGTTGCAACGACCTTGAAGCACCTCATCAGACTACGGGGCAGTCAGGG	45.177
lg5	marker_40388	CGAGATACAGGAAGATACGTCTTGACGCGGGTGCTGGGGCTAACCGCTCCTTCGCGCCCACCTAAC[C/T]CATACACGCGCCAAACCA	45.656
lg5	marker_43875	CGACACACACG[C/A]ACCAACCGATCCACCCACCCACAGTAACAACTACAACAACAGCAGAGTGAAATCAGCACAGTATACAGCAGCA	45.771
lg5	marker_43422	CGACATGACCGTCGCCATCGCCGCTACGGCCGCGGCTAGCGCTAGCGCTGGTGCTAGCGCTGGCGCTGGTGCTG[G/T]TGCTGCTGGC	45.976
lg5	marker_45437	CGAGATGGTGACGATGCGTCATCCTCAGATGATGGAGCTCCGACCCCGAC[T/G]GCGATTCGGACTGCTGCACGCCAACTTGGAGCGC	46.396
lg5	marker_35432	CGATCGGTTGATGTTTCTGCCTTTTAAAACATTTATACCGGTACCAG[A/G]ACAGCAGTCGGTGAGAGGAACTTGCCGCGATGCTGAT	46.545
lg5	marker_37653	CGACACTTTGGTGATGAAAACAAACGCACGAAAAAACTTGTTTCAGACTGGACTGGGTATGATACGTATTAATA[G/T]ATGGTTAGTC	46.625
lg5	marker_45539	CGAAGCACAGGAGCTTGTCATGAGGAACGGCGCAGGCTGGAGCCGGGCCCACGCCGAGAATCTTGAAAGAGCCGAGCCA[G/A]TTGAA	46.777
lg5	marker_45225	CGAGGACAAGC[A/T]GTACTGCGAGCGCCTCGTTCTGGTGCAACGCGTCGTGCACCACGAAGGAGCTTGGGCCGCGCGGACCGGAAGG	47.163
lg5	marker_40819	CGATAATTTCAGTCTAAACTGTCCTGATACAAGTAAA[A/C]AAATGCTCCCTCCTTCACGTAAGCCTGCGGCAGTGCATGCAATCAGC	47.937
lg5	marker_38284	CGAGCTCCGGCGCGCCGCCCAGCTCGGCCGTCTTCTCCCCGGCGGCAAAGTCCTGC[G/A]CGCGAGCGAGGACCTCGTCGTCGGACAA	49.181
lg5	marker_42872	CGACCCACA[A/G]CAATCGGTAAAGGCGCCTCATGGTAACCCACGGCGCCCCCCGGCTATTTCCACGGACTTCCACGGACTTCCATGA	51.794
lg5	marker_32012	CGATGGTGCTTGCAGCTTTTGCTACCTGAAAAAA[A/G]CATGTCTCTTATCACGCTTTGCAGCTCAGCCTGCTACCGATTTTGTTTTT	53.077
lg5	marker_41313	CGACGATGTTCAAATATCTT[G/T]GAAGGTTTCAGGAGTGATGCGTATTTGACTGAGGTAGACATCTCCCCCGGCTTGGTGTGCGAGG	53.109
lg5	marker_43884	CGAGGAAGGCAAGGGCTCTGCAGACGCCCCCGCTGCCGCGATATCTGCCGCCCAGCTTGCTCCTCTTCCGACGAGCACTTCACA[T/G]	53.433
lg5	marker_45362	CGATTGCAAGAGCAATGACACGCGAGCCACTGGCGAAACCATCC[C/G]ATTGAGTTGGTAGCACGCGGCGACAAGATTATATGTAACT	53.512
lg5	marker_42010	CGAA[G/C]TTAAACGGCGCCATGAAAGCCGTCCACTAAACGTGCAATACAGGTGGTAAGCCTAAGACCAATGACGCACCCGCTGCGCC	53.584
lg5	marker_43558	CGAACATTTTCCGTGCCATCTTGCGGT[G/T]TGTTGCATTGCATTCAAGGCTAGCGCGATGGCGAATCGTATACACGACATTGGTGCC	53.599
lg5	marker_15735	CGAATTTTTCTTACTTTTCCTTCACGC[C/A]AGTGCACCTCCTTCTCGGAGGTTTGCGAGCTTGCTGGCGAAGGACGCTTACACACCA	53.604
lg5	marker_43233	CGAAAAGCGTGATCTTAGCCCCTGCTGGGCAACGTCTCCTACGAGGGAACACCGTGA[C/T]CAGAACCAAAAACATGGTGTGTAAACA	53.663
lg5	marker_44460	CGATGTAGAAACGGG[T/C]GTTTAGCACGAGCAACGCAACTAAAAGACGCAAATCACCGTAGCGTAACATATGCAGGTATTATCATAT	53.72
lg5	marker_38806	CGACGTTTTCT[G/A]AGCGTCCAATTCGTTACAAACGGTGGGCCTTCGTGCTACCTCGCAGTATGGACCTGCATACCCCCGCCTCGGT	54.28
lg5	marker_45361	CGATTTAGATTTTTTGTGGTGTGGAAAAATAGATATAGGCAGATGCGTTTCGCGTCAGGGCTGCTGGGTGAAGG[A/G]AAAAAACTGC	55.199
lg5	marker_44286	CGACCAAAACGACGTCAGGGTGCGGAGTTATGTACG[T/A]ACGTATATAGTGACGAGACACACTTTACGGTGGAGGCACTTCGCTTGC	55.221
lg5	marker_43827	CGATTGATCTGGAGCTTCACCTGCA[T/G]AAGACGGAGGCATCGCTGAGGGTAACTTTGCGCTCACGGACTGGCTATATACTTGCTGG	57.928
lg5	marker_43925	CGACCACCAACGCTCTCGCCATATCTCCTCCGCCCACCAC[A/G]GCTATCGCCCTTCGGCTGGCCATGCCCAGCAGCTTCGGGACAAT	59.238
lg5	marker_42479	CGATTTCAGTGTACAACGATTCGGTAAGCTCC[A/G]CCATTGGTTTAGCTCTCCCAACGAGGTCCACACGGGTAGGATCCGCGCGTGC	60.363
lg5	marker_39382	CGAACCATTGGA[C/T]GCCGCTTGCCTCGTCGTTGGCGTGTTGGGATCGGGATATGCGCTGCCGGGCCGTGCTGCTTTCCTTCACGGC	61.249
lg5	marker_44162	CGATTTTACGTAGTGGGTCACGC[T/C]AGAGAGTGGGATCAGCGTGCTTGGTGAGCCTTGCCCCCTGCCCCCTGACCCCATTGGCTTA	61.62
lg5	marker_31590	CGACGCCAATATGAGTACGGACTCAGGTTCAGCTTGAGTCTGTGGCACTT[A/T]CCTTTCTTGTCTGTGTAGCGTTGAGGAGACGCCA	62.228
lg5	marker_45023	CGAATATATCACGTACCCCTAACCGAGTTGACCCACCCCATATCGCACGCCAGGTTTCCTCCCTGTCCGACAAGCGACGGACG[G/T]C	62.868
lg5	marker_36881	CGAATGTTGTTACTGCTGCTGTACTACTACTGTAGTGCTGGACTTCAAATCTCAAGTGCATCCGACGTTTGGGTTCATTCAAT[A/G]A	63.119
lg5	marker_27673	CGACATGTTTTGGGTCTCGCTTACCATCGGATTTTGTG[T/C]ATCCCCGCCCGCTGCCGGCCTCGCACAATGTTTGCATGTCAGTGCA	63.207
lg5	marker_37867	CGACGCCCCGGCCACCGGGGTAGGGAAGCACCACCCCCACA[A/G]CCCGAGTCCGGAAGCGTTACCGATGGCGCTGTAGCCTCCCGCA	63.321
lg5	marker_22265	CGATCGCTGCATCGTCGTCGCTGTTCCGTACGTGGTCTTTTAGGG[T/C]TCCCTCCGCCCACCGCCCTGAGAGTGATAACTTCCTAGC	63.349
lg5	marker_39789	CGACTGTCGGCCGGCGGTCGCTGGCGTATAGCACACAGACACAGGCAGAGTACCTGCACAGACACCTGAGTTGTGTGTAGCG[C/T]AT	63.469
lg5	marker_32993	CGAGA[T/C]TCGTTTCTCAATCAAAAAGCAAGGAACAACACCTATTGGAGCCCCCACACGATGCTTACGGCCCAGCGAGAAAAACAAT	63.51
lg5	marker_35462	CGAGCCTTCTCCGGATGTCGTAGCCTAGTGGTTGCGAAGGGATGAGTGAGCATGGCAAAAGGGGGCAAGCCGAC[C/A]ATTTGTTCAT	63.581
lg5	marker_44445	CGACTACGTCGGCCCCCTTCCGACCACACCCCGGGGCA[G/A]CACTTACATCTTGCTCTTCACTGACCGCTTCAGTCGCCGCGCCGAC	63.813
lg5	marker_41879	CGAATTTTGCTAACTCA[C/T]GCTCTTGCGCTTTCCGCTAGTCAAGATACTTTTTGCGAGAATAAGTCCCTACGAGCATGCGCTCGCG	63.818
lg5	marker_32687	CGACGTATGGAGCATACGTTCGCGCACATCGGT[A/G]CCATAAACCGGCAGACCAACTGATCTACGCACCGCACCGGGTGCCGAATGA	63.915
lg5	marker_45321	CGAGTCCG[C/T]GCTGGATACTATGGACGGCGACACGGAACAAGAACCCCAAGAAACCTTTCCGGAATCGTTGAACGTTGAAACTGAC	63.983
lg5	marker_42717	CGATACATATACATATGTATTCGTACAGACGAAACA[A/G]ATACTTAGTATGCTACCACAACAGCAGTATTAGTAGTATGTGGTACTG	64.072
lg5	marker_36403	CGATAGCGCG[A/G]GAGAAGGAACCGTCCTCGGCGAGAAGGAGAGAGTCTATGATTCGGAACGCTTCGGCGAGGTAGAACTGAGGGTC	64.082
lg5	marker_41660	CGAAATGACCCTCAGA[C/A]ATGGATTGACGATGCCGAGAGCAGCAGTGACGAGGCCTCTTCACACGGGACGAACAACCAGGAGGACG	64.098
lg5	marker_37893	CGATTCTCACGTTGACCGCGTAGCCAGCGGGGGGTTCCTTCGCTCTTGGGATCTACTTTT[C/A]TTCGTTCCCCCTTGCAGTGCTCCA	64.131
lg5	marker_17373	CGAGTAGGTGAGGCAGAGGAGCGATCAGTGATGCGGGAAGTACGCGTGGCCCTTCCACGCTGC[G/A]AAGACGCCCCGGACGGGCTTG	64.136
lg5	marker_36095	CGATGGACCGAGAGCTGCTGTGGAAGGTGCTGGCCAGGGCCGGGATTCCTGCCGAGA[G/T]GATCGTCGTCATCCGCCAATCCCACGA	64.227
lg5	marker_43316	CGATATATTATTCAGAGTCGCTTAATGCGATCTCCTTTACACCATATCGCACACCTATTTTCGTGTGACACTCTCC[A/G]CTGTACGT	64.628
lg5	marker_26502	CGACCAACTTAGGTCCACTCAAATCCACGAAAACCCTCCCGAGTGTCCTATATGCTCGTGTGTGCATGAA[C/G]TGCTTGATGCACTT	65.391
lg5	marker_40189	CGACCGGAGACAG[T/A]GAGCGATTCACACGATATCAGCAATCAAGGCAGTCGTCCATGGCTGAGATCAAAGCGCTCATCAAAGACGG	65.521
lg5	marker_44633	CGAGTCACCTCGTACCTCACCAATGTACTGCAGTCAGTAGGCGCGTTGTGTGCGATGCCTTGGTACCG[T/C]ACAAACGGAGGAACCG	65.542
lg5	marker_31536	CGAACCACGAAATGGAAAGCC[A/G]GCGGAGTCGGGTGAGACTGATGTAAGCGAGGATCAGGCGAGTACAGTCAGTATGGAAGGATCG	65.575
lg5	marker_43225	CGAGCTCTGGCAAC[T/A]TAATACTGTAGTGAGCTACCGTAAGTAAGTGTGGAAGTACCGTACCCACCGATCGGGAACGAGTACCGTG	65.743
lg5	marker_44747	CGAAGGGACATCGTCTGCGCAAGAATCCACGAGGAACTGCTAATTCCGCGG[C/T]GTCCGACTTGTGGCGTATGAAATACACCCAAGT	66.585
lg5	marker_35191	CGAAGGCTTTATCGGATAGGGGCACCCTTCCGGTGGTCTTCCACCAGGCCAGGTGGGTG[G/A]CGTAACCGGTGGCGCAATGTATAAC	67.377
lg5	marker_42965	CGACCTCAAGAGAACGGTTGGGAAATAAAACAGTTTGTACC[A/G]GCCTGCCAGCACTCGGCGCCCCGAAACCAGCCACGCCCGGGAG	71.422
lg5	marker_45517	CGAAAGCC[A/G]TCTGGCTCACCTTCAACTCCGGGGGCAGAGTCACCGCCGCTCCGTCGGCGCCGTCCCGTTCCCCGCGAAGAAACGA	71.479
lg5	marker_40507	CGAAGGCTCCTATCCTCCTTACACCTCTCTCCCTTACCAAACCCTCCATTTTCCATTTACCCTAC[T/A]CCTCGTCTTCTCGGCGTTC	72.299
lg5	marker_43455	CGATGGTATTGTCTCCTTCATGGGCGGAATGGAACAGTGACCGGCTGCCTTTGTCTGATTCTTCCTTTTTCCATTCCACCCC[T/C]GT	75.695
lg5	marker_43786	CGATGGTAT[C/T]GTCTCCTTCATGGGCGGAATGGAACAGTGTCCCGCTGTCCTTGTCTGATTCTTCCTTTCCCCATTCCGCCCCCGT	75.83
lg5	marker_34691	CGATCCATCTCACGCATCCCTTTCCGAGCTTGGAATTGTGGTTCCTTGAGAGATCCCGGAATACCTTGGT[C/G]CAGCAACCGCTGGC	76.249
lg5	marker_37396	CGATAAGATGTCTCGCGTGATCGCTGAGAAATGCACTCTTTACGACTTGTGGGAGATAAAGCAAGAAGTGCACCAGCAG[G/C]ACCGC	77.489
lg5	marker_43122	CGATTCTACGATTCTACATA[T/C]AGAGACGAGTGCCCTGGGCATGAGAGGCCAAGCCACCGACTCCCAGCTACGCAGCAGGGAACAA	77.998
lg5	marker_41489	CGATCTGGCAGTCGCTGCAGCCGCGGTAGGAAA[G/A]TGCGCGACGGCGGTACCCGTGCTTCGCGTGCCGCCGCCGCCGCCCCCTCTC	78.358
lg5	marker_43414	CGAACACAGCAGTACGCACTGCGTAAACGTAC[G/A]TACTCGTGCGGTACACAAGGAAGGACGGTATACACTACCGTACGTCTAGGTA	80.988
lg5	marker_38877	CGAGTGCCTGGCGCCGGCACTGGCCGATCGCACCCCTTGCAACCCCGATG[A/C]TATCACCGATTCTGGCCTGTCCCACATATGACCG	81.079
lg5	marker_20350	CGAGATATCGTCGCGTT[C/T]GCGTGGGGGAACCCAGGAAACGGCCGTCTCGGTTCCCAGCGGCAACAAACGCACGCACGTCCTGTGG	81.154
lg5	marker_43351	CGACACCTTGCGGGGTTTGCTATTATATGTGCATT[G/A]TGCATTGTTCAATGTCTCCACAAATACATTTTTACACTTACATTGCGCA	82.042
lg5	marker_44912	CGACACTTGCCGCGACACTTTCCGTGACATTCGCCGCTAACACTAGCCGCAACACCCGCCACGGTTCTTGCC[G/A]CGATACTCGCCA	83.686
lg5	marker_30634	CGACAAGCGCGCGTGATTCGCCGCAATGCGCTGTTCCGCGGCGTTGCCCGGTGATCGTTCT[T/G]CTGGGTGGTGAAGAGTGGGAGCT	84.287
lg5	marker_39144	CGATTGGGCTCCGACATCAACAATAACCCACACATATGCAATGTCAATGGCTAGCACCCCTCCGGCAGTCCCCCTTCTAGA[G/T]ATC	84.288
lg5	marker_37658	CGATTGGGCTCCGAGCTCAACAATCAGTCACACACATTCCACGACAAT[A/G]GCTAGCATCTCTCCGGCATCCCCCTTTCTAGAGATC	84.301
lg5	marker_37580	CGATGGTCGGTTTAAGGGGTAAAACAGCAATAAGAAAATACACCACAGGTACAGAGGAAGGTCTGTGGGCAC[A/G]CAATGGTAGGGT	84.345
lg5	marker_34047	CGACAGATAGATG[C/T]GTTCCAATTAGTATGTTTACCCGTGAACGCTCGGCCACCCGACCATCGGAGTTTCAGCGAGCTAGCGTGAT	84.364
lg5	marker_45308	CGACTGGTTATCA[G/C]AAGCACTGCCTTTGAACAGGGAGCAGAGGCGATATACAGGAGGTGGACACTATGGCGCGTGTTTAATAGTA	84.392
lg5	marker_44908	CGAGAAACCAGCCCTTCACGATAGAGACAGG[C/T]TCAAAATTGGAACTGCATAACATTACGACATTGCTTGTGGACACAAAGGACGT	84.419
lg5	marker_33449	CGACCTACGCGCGGCACCGCGTTGACGCGCTCCGCTCCGAGCACGCTCGGCGCCCGACACATACAGACCGTGGCGGCGAG[T/C]CGCC	84.423
lg5	marker_41371	CGACTTAAGTACCTCCCTAAACCTCGGCACGCCTTCC[G/T]TTAATAGGTGCTCGTTTAGCAAGCAACTTCTATGCCGTCAGTTTGTT	84.439
lg5	marker_40843	CGAAGGAAAGTCGCGGCAAGGCTCGCAATGCCGCGACGACCTCCGGCGCACCGACGCTTTCGG[T/C]GCCGGCCAACTCTTTCACCGC	84.445
lg5	marker_27663	CGAAAGTGTCAGTTGACTTAAGCACTCCCATTCGCTCCGTCCTTTTCAGTTTCTACGGCCTGACGTTTCTG[T/C]TGCCCAAGTATTA	84.537
lg5	marker_39262	CGAGTGCACCGTGTTCGTAGTC[C/A]AATATTAACAGCAGCCGCACGTATCATACTCCTGAGAATTGTTGAGGACGTTTCTTGAAGTG	84.547
lg5	marker_41327	CGACGTTGTCCCGAGAGGTAACTCTCACCGCGCGCTGGCTCCATGAGCTCCAGAAAAATCAG[A/C]AATCAGCCGATGAGGGTAGAGT	84.564
lg5	marker_36405	CGAAAGGATTGTGGCAGCGCGCTAGCGTTAGCTGGGCGAACTCGCCGCTAAACCCGGC[C/T]AACGGAGCCGCGGATATCCGATCGGC	85.333
lg5	marker_36459	CGAAGAGCGTCCGACCTGTTT[T/G]TTTGGAAGGGTAAGGGTGGAGCGCAAGCCGCAGAGAAGGGGAACTCGTTGAGGAGGTGCAGAT	85.359
lg5	marker_38127	CGAAAGCACCACCTGCTCCGCATCGTCGTAGATCCGGTCTTCTGGTAGGGTCATCACCGCGCGTCCCACCAGTTGAAA[G/C]GCCTGA	85.371
lg5	marker_42282	CGATGTACTACGGAGACTTGGAAGACACA[C/A]ACATCAAACAGGTACTTGATACGCGTAGCAAAATGTTTCCTCGTCATTTGTTTGC	85.392
lg5	marker_40085	CGAAGATACCGCGCAGGGTCCATGATTGCATGGGAGTATCATCAGATCTACAAGCGCGCGTCGCGCCTTCCTGTCTT[G/C]TCGTAGA	85.395
lg5	marker_29465	CGACC[G/A]CCCATCCGCGTTTGGAGCCTCGTGCCTGTTTAGGGTTGCCTCGCTTGCCTTGTGCGGGCACTGTTGCCGGCCTTCTGGT	85.397
lg5	marker_14138	CGACCTGTCTTGGTATTTTGTTTTTTTTT[T/G]ACACAACGGAGCATCCGAGCGTTGACTGCTGTACAGCTACTACTACTACTACTGT	85.399
lg5	marker_42997	CGAACTCACGAATACAAATTATTGGCTAGAAGATAACATTAGCGACTGAGTAGAGTAGTAGGTTA[T/G]CCCATGTGACCAACAGGTT	85.409
lg5	marker_40251	CGATACCTTCTAGAACATGTGGGGCGAGAAGACTCTCGGTAACAAGGGGCAATAACGCGT[C/A]TATGAGGGGCCACCACAAGAGGGA	85.409
lg5	marker_40126	CGACAGCGTTGCCGT[T/A]AATGCCACCGCTAACGTTACCGATACCGATTCCGGCAACACTACCGTTAATGATACCGTTAGCGTTACC	85.412
lg5	marker_28265	CGATCTCCGCGGAGCTAATGCACTCTTCGCGCCCTCTACTTGCAGTTCAGCGCTGTTTCCGTGCT[C/G]CTGAGATGAAAACACCATG	85.415
lg5	marker_43041	CGAAATGCGCACAACGGAAAACAGCCTGGTACGTACGTATCAT[A/C]TGCGAATACAAATCCTGTCTAAAAACAACATATTTGTTCAG	85.416
lg5	marker_28258	CGACCC[G/T]CCTTTGTCATTTATCTCTTGACAGCAGCGCCAGCTGCAGGCGCAGCAGCAGGCGCGAGAACACCAGCAGCAGCAACGA	85.418
lg5	marker_45050	CGAAACTGCACCCAGGCAAAGGCAGTCCTGCCACCTGAGAAATGGCAGGAGAATGAGACTGACTCTAGGCACTTGAATT[A/G]CCTCC	85.418
lg5	marker_38374	CGATTTTGCCTGCTTAACGGCTCAGATAGCATAATGGGCGCTGGTATATATTATTGTAGACGCCAGCAATGAC[G/A]GAAACAACTCC	85.433
lg5	marker_37281	CGAACTCACGACCGACGACCCATAT[G/A]CAGTAGTATATGCTGCCGATGACGCAATTTGTGAAGGTCTTAGTCCGTCGGGCTAGCTA	85.435
lg5	marker_39948	CGAC[A/G]TTTTATGACTCCCTACCGACAACGACATTTCTCCAGTTCTGATGCTCAGACCTACTCTCTGTGAGCAAACGAAGAGAGCG	85.495
lg5	marker_42577	CGATGGGTCGTGACACCCTTACGTCCACTGTGTACAAGCAGTAGCAGAGTCC[C/A]TGCGTGATGCTAAGGGGTTAAACGTATTCAAA	85.513
lg5	marker_29722	CGAAGTATATATCAACTTACGATACAGAGCAATTTTAATATAG[C/A]GTTTAGGATCGGTGTTTGGAGGGCATACTGGCCACGGCTGG	85.544
lg5	marker_42844	CGAACACCGTGCACAAGACAGCATCGCCAAGGTCGCTTGAACACCGCGCACAAGACAAGACAAGACAAGACAA[G/C]CTCCGCGCGCT	85.551
lg5	marker_45483	CGATATTCATCGCCAATGCCGGTCTACTACTATGTGTAACATGCGTACATTCAGTTCTATGGTTGTA[T/A]TCTCAACTTTTACCAAT	85.561
lg5	marker_40928	CGATACTTTTGT[T/C]TTTGAATGTTGACACCACGCGGCGTGGGTTGCCATAGGAGATCAAGGGGGGGCACACCAAGCCTAGAGCTCG	85.562
lg5	marker_43641	CGATGCC[C/G]CCTGCCCTGTCCCAGTTACATTAACTCATTGAAACTGCCATCCATATACAAGAAAGTGCGCCTCACAAGCGATTCTT	85.567
lg5	marker_29102	CGAAGCACTTGGCCGGTAGGGAGAGGACGAGAGGGCCGAGCAATCCTGACG[A/T]GTGGGAGGTAGCAGGCCGATGTCGTCCGAAGTG	85.569
lg5	marker_7619	CGAAACAATGGCACCTTCTCCCGGCGGGGAACGGTGGTGTCATCCCGTCGCGAATAGGAAAATTTTGAGT[G/A]TCGCCCGGCACGAC	85.577
lg5	marker_41814	CGAAGACGCGAAGATGCCGCACACGCAGCCCAAGGCGTGCAAATACGCCA[C/G]AAACGTCATCAACATGACGGCAAGGGTCAGGGAC	85.609
lg5	marker_40570	CGAATCGTCCTTGCGCCACTCCCCTAGGCACGTCCCGGAGGGGAACCTTGTACTT[C/A]GTATAACTATATGCTCGTACGAGGCCTCA	85.618
lg5	marker_38902	CGAGGACAGCCAATAGCCACAATTCGGCGCTATCCAAACCCCCTCAAGGCGAAGA[A/T]TACCGCGTGAACACGCAACACCCCCCACA	85.626
lg5	marker_44664	CGACCTACGAACGAGTTTTGCCCCACCGGTACGACGGAGCTTGAAGCCGACGGTGCCGGCGTCGGCGTTAGAGGTCACGTCAGC[G/A]	85.63
lg5	marker_38298	CGACATTTCAATATTGACGTATCAGGTACCACGATATGCAAGTATCTAGTCTATACC[A/C]TCAGGCTACACCTGGACATTGAATACT	85.651
lg5	marker_19351	CGAAAACCGTTCATACACGTTGTTTTATTTTGGTGACTGTAGTGTATCATACGAGGTAGCGATGCATTAACGAACCA[C/T]CGGACGA	85.652
lg5	marker_36290	CGATAAAGAGAGCCCAAGATGCTGCCTGTCGCTTATACCGTCACCAAACTCTATGT[T/C]AAGTGTACGAGGTGTACGATATGGTTAT	85.652
lg5	marker_44119	CGATCGGCGATGGCAACCAACCTCAGGGAAGAGCCGGTTGGGTTCG[G/T]TTTTGGTGGAGACTGCTATCTGTCTCATTTGTCAATCC	85.654
lg5	marker_41740	CGAGAGGTCGTGAGCGTGCCATGGCTCACGCTGCTTCTGTAGCCTACAACACAGCCAGGGTAATGATGGGTGT[G/T]CTTCGCGTTGC	85.661
lg5	marker_39795	CGATGAG[T/C]CGGATGGTGACACAGCGACGTTGCTTCGCGCCCGACGCGCAGTCGGCGGTCGGCGCGTCTCTCCGTCGCCAGACTAC	85.664
lg5	marker_40647	CGAGTAGTCCGAGAGCAAGCGGTTGTTAGTCGTTGCCACAATCTATTATACCTTGTTCTTTTGTTGCATCAGCGACAACGGCA[G/T]A	85.665
lg5	marker_44856	CGAAACCCAGGACACCGCCGGAAAACCCACCCTAGCCCACAGCACGGCCGTACTTGGA[C/T]AAAGGTGGTGCCAGCACTGGCATATA	85.672
lg5	marker_42705	CGATCTCACAGCTTCGTTTTCTTTTTTGTTACTTCATACACAAGGCCGAGAGGTAACACAAATGCATATCATAGAT[A/C]AAAGCGAG	85.677
lg5	marker_37370	CGATGCTGCAGTGCTTGCGCTGGACGCTGTTGAACA[C/T]ATGCAGTAGTTCGGAGAGAGTGCAGTACGTGCCACGGCGGTGTGCGGG	85.681
lg5	marker_42537	CGAAGAGCCCTGTTGGCAGAATACGGGCACCTATATGCGGGTGGCGATAATTACAGTGTCCGGAGGGAGCCGTG[C/G]CCCCCCTTTG	85.69
lg5	marker_35172	CGAAACGTATGCCGCACTTCCTCTCAG[C/T]AGGTTGGAATGAGGAATTTTGTCCCAAACGCAACCCCCACACAGGCCCAGACCACAT	85.885
lg5	marker_22220	CGACTGTTCATCCTCGTTGCGTTGTAGACCGCAGGGAAGTTTGTTGACGGATGACCGTGTTAGTTAGCGATGATGTTCATAGTA[G/C]	85.893
lg5	marker_44606	CGACAACGCGTTGCGTTCGGGGAAGCCCTATTGCGAAAACCTCATTTCCCCTAGCGCAGCCTG[G/A]CATCCTCGCATTGGATGGTGG	85.907
lg5	marker_44941	CGATTTTGTAAGGCTGATACCGATCCCTCGGCCCCTTGTAT[C/T]ACCTCCCTGTCCCGCTCCTTCTCCTCGCGCAGGCGCCGCTCGG	85.959
lg5	marker_4302	CGATGAT[G/T]TATTGAACAACTGTGGTACAGGATATATTGTCTATCCATTGCAAGGCTGTTCCCGACTGTGTGGTCTTCAGGCCACA	85.966
lg5	marker_26963	CGAGAAGTCGCATTCAGTGGCAGCGCAAGAGTAATTCAGTAGTAGCCGGCCTTATATGA[T/C]ACGACGTATTACATTTCGTGTCCTT	85.967
lg5	marker_40936	CGAAAGGCGGCTCAGCAGCGGCTGCCGCTTCCTTCTCCTCGGTCTCCGGCACCTCCGTCTCTGCCTCCG[C/T]CGCTGCCCCCGCTTC	85.977
lg5	marker_35807	CGATGTTGTGGTTTGTAGTCCTTGTGGTTAAGTTAATACGCGAAGCGATACCCTCAATTGGTTTCTCACTCGCAGGTGCCGTT[T/G]A	85.987
lg5	marker_41281	CGATCTGAGGGTCAACATACTACTACCAAGAC[A/C]AAACCCCCATTTTAAAGATCCACTATCACCCTTTGTCCACCCTTAGGCCGTA	86.034
lg5	marker_36357	CGATTCCCGTGGCCACAGGCTAACTTACCCAAACAACGGTAGACTGAAATA[T/A]AAGTGGAACCCGAAGGGTCCGCAAAGCGATCAA	86.038
lg5	marker_33607	CGATACGTAATAAGGAGTGCCTCGTAGCCTCGTACGTACCG[G/A]GCCAGTCATGCGGCTCGTTCTTCGCCCTCTTGGGACTTCAGGG	86.044
lg5	marker_42919	CGAGGACAACA[T/C]CATGAAGGTGAGTCACCGTACACTACGGTACGACTCTTTTCACGCGGTGTTGTTCAGAGCCGGTCCGGCCGGT	86.053
lg5	marker_41908	CGACCTCGCCCGATAGGAACTGGATTCCAGGGCACTGTGCATCGGAACCCA[T/A]ACGTAGGTCGGTATTGGTTTGGACACGATTATA	86.068
lg5	marker_28741	CGATGGC[T/C]CTTGACTGCGAGCCGAGCTAGCTGCCCAACGGCACCCTGAAATTCTGCACTGCGTGTCCGAAACAGTATACCGCATG	86.096
lg5	marker_45376	CGATGACCTTACCAAACCGGAACAGCCAAGGGAAATCCGGCAATCTCGGTAGCTGCACCCCTCGTAGCGTGCTATAGATG[C/G]CGCA	86.804
lg6	marker_40709	CGACAGGCGAACGTTCAG[T/C]ACCAGCATCAAGCCAGTAGTCGGAAAGACCGGAGCTTGTAGCCCGGCCACGCCAACCGGCCACCGG	0
lg6	marker_42028	CGACGCTGACGAAACACCGCTCGC[G/C]ATTGTTGCCGCCGCCACCCGTGCCACCACTGCCAAGGGGGGAGGCGCTGGCGGTGGCCGT	0.44
lg6	marker_28808	CGAAG[C/T]ACAACACCTATTAAAATAACTGCTACAAGTAGTAGAAACTGCTGTGTCGCGAGTGATGCCGGTTTTAGGCGAAAGAGGC	0.474
lg6	marker_44094	CGATGCCGACGCCGTCCTGCCG[C/T]GCGTGCCCGTGCTGGGAGGGGTGCATCTCCTCCTTTACTTCGGACCCACATAGTCCTTTGAT	0.496
lg6	marker_41916	CGATGATGCCGGCTGTGTCTCCCAGGGGCGGGACTAAGTTCCATCGGATGGGCGAATCCTGACGAGA[G/C]CAGGGTTGCCATGAGCA	0.521
lg6	marker_31725	CGACGGCCGTTCTCGTGGCTTCCGTCGCCGCTGCCACTGCTACCGCTGCTGCCTCTCTCGCAGCCGCCGATGCTGCCTCCG[C/A]TGC	0.543
lg6	marker_41076	CGATACCGTCGGTGCAGGCACAGCAGCAGCC[A/G]CAGTAGTAGCAGATGTCATCGTGGCAGCCGCGTTCGCAGTGCGCCACCCGGGA	0.553
lg6	marker_44922	CGAAATTCTGGGCAACCGACCCTGGAACAGGCCGCAACAGAA[T/A]ATAACCCATGAAGATTGCCTCAGGAGTCAGGACTGCTGTGCA	0.563
lg6	marker_44349	CGATTCGGTGTCCCGATCCTGGTGAACAGTAGTGGGACAGAGATAAGCACCGAGG[C/A]ACGCAGGGTCCAACCCCTAACAAGACGGC	0.576
lg6	marker_13896	CGATATCAGCCCGTAGCGAGTAATATAATGTGAATGCTATCATGGGCCCATGCCATG[C/G]CAATACTGTGTTACTTCTCGTGCACGT	0.581
lg6	marker_28680	CGAACATGTAACTATCTT[G/T]AAGTTGACGCTTTGACATTGCACTTTCGTTCATTTACGTTTGATTCCATCCGGAAGTGACCACAAC	0.603
lg6	marker_36501	CGAACGAAGA[T/C]AGAAACGATAGGGTGCGATGAGACTGCTCAGTCGTTACTGCTCAGTCATTAGCCCTACGTATGGGGTTAAGAGT	0.605
lg6	marker_19367	CGAGGGCCTTCGCGTACGAGAGGGTGGTGTGGTCCG[C/T]ACGTTGCATGCGCTGGAAGCCAATGGCCCGCAGGAGGACTTGGCAGTG	0.607
lg6	marker_44947	CGACTCAAA[A/C]AAATTGTGCGCAAGGTTGGAGGATATGGGTGAGCTGGAGGATAATGCAAGGAAAGGGGAACTGGTTGCGGGACGA	0.609
lg6	marker_42914	CGAAGCGTCCCGAAGATTTCCTTTCCTGGTGACGATGTCCACCCGCAGGCTTCTTTCTACAGTGAACGTTC[A/G]CCGCTCTCCACTT	0.617
lg6	marker_43714	CGATTTCTCAACCAAAGCTGCACGCAGCTGGACGACAGAGGTAATGACAGCGGTCAGCTCGTTCTCCGCCAAGCGACGGCC[C/A]TCC	0.626
lg6	marker_39336	CGACACGAACTTGGTGTTTGGGCAGTCCTCGCAGTGCCACAATGGTGCCTTGATCACA[A/G]TTTTGAAGTACAACAAGTCGTGGCGG	0.635
lg6	marker_35728	CGAGATGAACTGAGAGGTAAACCAAAGGGCCACCCGTTCCAGCAG[C/G]AAGGCGACTGACTGCCTTCATCGGATGCAGGAAATGGAT	0.636
lg6	marker_38936	CGAACTGATTC[A/G]CCGGGAGACCACCAATGGAACAACTGCAGAATGTGCTGAGCGTGACGCTGCGACGACTGCCGCCGCTGCTTCC	0.641
lg6	marker_35464	CGACCTTCCAGCTCTGGATTCTCCTCATTTCTCTCTCTGGTGCATA[A/C]CCACACGGTGTGCGGTCACTCCGCCACCCTCTCCGTGC	0.649
lg6	marker_45415	CGA[A/C]CCCACGACCTTGACTTTCAACAGGGACGAGATTCACCTGTCATTCCACGGGGGACGTATGGCCTAGTACCCAGCGAAGGCC	0.651
lg6	marker_13504	CGATTGTTAGCGAAACCACTACAACCAGACCCGCACACTGCGTGCTCCCGAAACTGCACAATTCACCATCATGGTTATG[A/G]CGTCG	0.654
lg6	marker_45595	CGAACACCCTGCTTA[C/A]CTTACACGATATCCTGGTCGCTGTGTGGAGGGGAGGAGGCTTGCCGCAGCAGTGGAAGGGCGCGACGAT	0.674
lg6	marker_32647	CGACGCC[T/C]TGGCGGATTGCAGGGTTGCATCGTACGCGTTACTAGTTTAGTTTGTGTTTGAATATTCATGCACCAGCCTCTAACGC	0.686
lg6	marker_21539	CGACACC[G/T]AGATCGGCGCAAGGTTGAGCCCCACGCTCGCGGCTTTGGAACAGCTTCGCGCTCTACTGCAAGGGGTTGATGAAGTT	0.699
lg6	marker_36382	CGACGCCATTATGGAGGTAGCCTCCTCAGATGATATATATGTCTGTCGGCCGTGTCGGGGT[T/C]TTGGGGACAGGTTTGGCCGAGGC	0.715
lg6	marker_41097	CGAACGTCG[C/T]AGTTGGGTGGGGAAAACATGTGCCAGGGTATGCTTCATCTAAGGCCGGCCAAGCTATTACCACGGACTGCTGACT	0.757
lg6	marker_42064	CGACACGACGCTGATGGACGAGTTCATGGACTCCAAGGAAAGCAAGGCCATGGAAACGATAT[A/C]AAATATCATCAAGGCTGAACTG	0.774
lg6	marker_32699	CGATTT[A/C]TGTCGGCATACCTCAAACTCGCGTTCCAAGAGACTTGCAGATGTTAAGGGTACGAATAGGGTAAATCGTTCGCACCTC	0.782
lg6	marker_38869	CGACTTCAAGCCAAACATTAACCCTGACCCTAACCCTAACCCTAACCAAACACGACTGCTCCTAATGGAAAGTGCT[T/C]GCAATGAT	0.794
lg6	marker_41586	CGATGGTACTGATGACATTCTTG[A/G]TGTTCTGGGATGTGCCCCGGCAGAACAACACCTGTAAAACACACTGTAACGCTGATCAAGT	0.795
lg6	marker_41477	CGATCACGCATTCTCCCAAGGCGTGCAGTGGGTTTGCTGTGCTGAGAACATTG[C/T]CGTCGCCCACGGTCCCCACAAGCTCAGTAGA	0.836
lg6	marker_29116	CGAGAACGAGAACAT[C/G]GTCATCCTTGTCGTCATCCCGGCCATGGAAGACTTTGCCAACGCGGAGGCCGTCGCTCTGGCAAAGAAG	0.9
lg6	marker_35671	CGACAGCGCCTCAACAGCATCATGGCCATAACTATCGTATCATACATTATAATACACACAGCTCGCGGCCGAAAGCGCCC[A/C]AACA	0.978
lg6	marker_45290	CGACCAGCACCGACGACAGTTGCTCGGCGTCATCAGATACCGTACCAGCGAAGGACTGCACCGTATCTCTTTCTGAGTGACTG[G/C]G	1.075
lg6	marker_37107	CGACCATGTACTACTCGTACAATGTGTCCATCATCCTGTATATTAATTGGGCACCTTCAGCAG[C/T]CCTTCTGCGTCCACGTCTGCC	1.872
lg6	marker_37418	CGAACCTACAGCAAATCATATAATA[T/A]AATATGTGTACCTTCCACGCAGCCGTGTCCGCCGATGCAGCGAAAGGCAGGCCGTACGC	4.684
lg6	marker_29689	CGATAAGCGTTTC[A/G]CTTTCATTGGGACTGGTGTACCGACGGAAGGGGTGCAAACCCCAACGCCGACAGGCTCACGACGCTGGTGG	4.942
lg6	marker_38277	CGACCGGAATACGATGGCGTTTTCTTGCGA[C/A]TGGACATCCATGGTGTTGGCTGCAGGAGGTCGTGAAGCGCGTACAGCCTCTGCT	7.651
lg6	marker_43180	CGATCCTTACAGTGTCATCGCGGAGATGTCTTCCCGTGAGGCCTCGCGAAGAAACAC[A/G]GAGTGAAAGGTATCTCGTGTTCGTAGG	12.659
lg6	marker_37424	CGACCATTCA[G/T]AAAACGTTTCAGCCAAAATAAGGTATACCTCTAACGTAGCACACGTCTATTATTGCATGCGATTAGTTTTTGCA	13.291
lg6	marker_42298	CGATAGCCCTAGTTTTCACCAA[G/T]CTTCTAGAAAGGGTTAGCGGTTTCTGGCATGGATTAGAGCTACGAATCAGCTAACAGAAGAG	18.124
lg6	marker_40595	CGACCAATGACAACCGGCCACCTACACTACTACTGCCTTTACTCTGATTCAAGATCGTGGACTATCAATAATAG[A/T]GCGCGAGGAA	18.821
lg6	marker_38704	CGAACTGCATTGTACTTTGCATTTTGCGTATACTGTTTCCCT[G/T]GGGGCCTACAGGCCTGCACCGCGTGAGTACAACACGCTTTCC	18.867
lg6	marker_40463	CGACATTCCATCTAAGTACGAGTACTAGATTCG[C/T]ATGGTACCTGTTGGTGAGGCAGCGCGTAGTGCAGCAGACCGGCTCCATCGC	19.664
lg6	marker_31579	CGAGCAGCACAGCACAGCAGTACCACAGCAGAAGAAGCTGCAGACCCCGCAGTGTGCGCGGGACAGCTGCGAGT[G/A]GCAGGGGGGA	20.541
lg6	marker_20610	CGAAGCGTCCAGGTGGTACACGACCGGCCACACAAGTAGCACCACCGTGCT[G/A]TGCAAGGGCCTTCGGTGGGGGACAGGGTTGTTA	21.349
lg6	marker_41370	CGAAACAGTACTGTTGTAATGGTGTGGCCCCC[A/G]GAGGCAGTACGAGCCAGTTCGTAGCACAGGCTTGGATAGCACGAGTGCGTGC	21.407
lg6	marker_20645	CGA[C/T]GCATGTCACTTGCCTGGTGAGCCACGCCAGCCTCGCTCGTGGTAATCTGCAGGCGCCTGCGGTCTGTCGGAGATCGGCCCT	21.577
lg6	marker_38594	CGAGGT[G/A]GCCGGGAGCTCCCCGGGTCGGTACCCATAGAGCAAGTGGGAGGTCAGGTTAGAACGCGCTCAGCGTTCGTTCTAGTGC	21.603
lg6	marker_44844	CGATGGTGCAAAGGACTCTAAGACATGGATC[T/G]CGGAAACAGTTTACTTCTTCTGCAAAATGAACGCACGAGAAGAACGACATCTG	21.77
lg6	marker_30830	CGACAAACCCATACGGTTTTCAGACAGAGGGCTCAATAACTTGAGCAAAACACG[G/A]AGCCGTAGATCTTGTATGCGAGTTCCCTCA	21.918
lg6	marker_37564	CGATTCCCAGCGCCAGAATCGTAATAATCATCCCAA[T/C]CCCTGGAAGATCTATCCTAAGACGTTGTCACGGGGACTCGGTGGATTC	21.937
lg6	marker_20902	CGATGCGTCACTCGTGAAGGGGCACATCATGCTGTGCCGGGTGCTGGGATGGGCGA[A/G]AGGTTTCGTCACACGGCGGGCACAGGCG	21.968
lg6	marker_37526	CGATCATCAT[C/T]ATCATCGGAAAGGCGATTTTCAAAAACGAAATTGGCCGTGCTATCCTCGTTTCACAAAGTCGTCTGGTGATTCA	22.065
lg6	marker_30461	CGAAGCTCCGGTACGGAACACCAACTCCTCCAGCTCGTTGCTTGGCGGACTGC[A/T]ACCTCTCTCACCAGGCTTGCTTCTGCAAGAA	22.348
lg6	marker_32793	CGACGAGGCTTTGGGAAAAAAGGGGGCCGGGGAGAAGGCGGTGAGGCGCTCCGGCGGCG[G/C]GGTCTTGGGCAAGGCGGGAGCCGAG	22.582
lg6	marker_31641	CGACGGCAATCGGAGAAGGCCTCTCCGGCGGGCTGCTTGGGGGCCCATGCGGGCAGCATCGGCGCAGGAGCA[A/T]GTCAAACAGACA	24.559
lg6	marker_37260	CGAAATGCAGCAGCAGCAGCAGCAGTACGCGGCGACTAAA[T/G]TACCTGTCTAGCTAAACCACCAACCATCACGCAACTGGATGCAC	24.839
lg6	marker_42870	CGAAGCCCAGGTCATGCACACTGTCGCGTTTCCCCACTCTGCGTCCGACACGCTCTCGTAGTTTAACTCGGCGCAATCGTGGGT[A/C]	24.875
lg6	marker_206	CGATACCTAATCCATAAACTCGGGATGGAATTTTCTCTGAGCTTTACGGCCCTTGTTAGACCTACGGCAGATCCGACAAGAT[T/G]AA	27.504
lg6	marker_43335	CGAGCCAGAGTTCTGGAGCT[G/C]ACGCAACGCATGCCCGTCCCGGTGGACTGCCTATCAGGCACACCTACCCACTTAGCGCAGTCGC	27.591
lg6	marker_40814	CGATCAGAAATTGGTACTCGTACACGTGCCGCCTGTATATCTCCCCATGATACAGCATGAAAAGTCTT[A/G]TGTACCATCGCCGTAA	27.707
lg6	marker_43963	CGAGTTAC[G/C]AAATCACGTACCAGACGAACACCATACTTGGGCATCGGACGAGATCGCCAAGTTTGGTAGAAAACAGTTGTCTAGC	27.749
lg6	marker_42097	CGACATGCGGTCCAACGTGTTTCTACCCTGAAGCGGCGGAAACGTAACATACATACGAAACGCACTGCGCACCAAG[G/C]TCTCGTCG	27.758
lg6	marker_31407	CGATGGAACATATACATGCTATACCTCCATTATGCGAACAGTGGTATTACCTGTA[T/C]GAGGTACCCGGTTTATGTTCGTGCTGCTG	27.781
lg6	marker_36522	CGAGAAGGCATCAGGAGGAGTT[T/G]GGCCCAGATACGAAGACATCATGGAAGTGGACATGCTTCGTGATGGTGGCGTACTGCCTGCG	27.804
lg6	marker_23072	CGATCATATGGCCGCTCACGACTGGTGCACGGAGTACATTGCGCATCACGACCTTGCCGATGT[A/G]CATTCCAATCATGCTATCTTC	27.806
lg6	marker_34815	CGATGAGGAAACCTAACGAAATAATCA[T/C]GCAAGTTTGTGCATGCTTGTGTTGTTGCTCCTATGTGCGCCGAGATGAGCATGTATG	27.849
lg6	marker_37377	CGAAAT[A/C]TCTTCTTCTAATTACTCTACAGCCACTGGAGCGGAGCGTTGTTCGTGGTGCCTTCAAACTCGTCAAGGTAGAGCCCTT	27.858
lg6	marker_19466	CGAGGTTAGAGTGCGTTTCCTGACATCAACCGCACGGACCTGGGGAAAAC[C/A]TTCCGCGCGGTTTGCGTATGGATTAGGTGGAGTC	27.867
lg6	marker_44567	CGACTAGAATGCCTGTTTGTCACTGGCCCGACGACCCGCTAGGACAACACATTTGATGAGAAAG[A/G]CTCGTCTTCATAACGAGCTA	27.88
lg6	marker_31524	CGATGG[C/T]GAGAGAATGACCGTGGGACACTATGCTGAGGCCCGTGATCAACTGGCGGTTGGGAAAATCCGTCGCAAGCGGCGCGGT	27.893
lg6	marker_42428	CGACGCATCACTGGTGAAGCGGCACATCATGCTGTGCCGGGTGTTGGGATGGGTGAAGGGTTTCCTTACACGACGGG[T/C]ACAGGCA	27.905
lg6	marker_44201	CGACGGCTGAAAACTGTATGGCCGTAGATGTGTTCCCCGCTGACCAATGCCACGGTAGGGCTGTTGCCCCATAATATGCG[T/G]TTTT	27.909
lg6	marker_21394	CGAAATAGCTTTTAGCTCTTCACGTAAATAGT[C/G]TTTAGCTCTTCACGTTTTGCTGGCAGCAACACGACTACAATCATTAATAGTC	27.917
lg6	marker_43721	CGATACTGGCAGTACATCGGAAGTATATACTGCGAGCACTCGCGTATTTACGGAACCGACGCTTTTGATACTGTGAGGACTCC[C/G]A	27.929
lg6	marker_41676	CGATGAACGGACGTATAAGGGACGCGCGGTGTAAACCCATCGCCGCCATA[C/T]CGTGTCGTTTTTCGCTGTGGTACGTGGACCGAGT	27.929
lg6	marker_9842	CGAAACAATAGAGGTCGTGCCATGGCGAGTATGAATATCGGTCAAGCTGAAGTGGTTAACCC[G/A]TTGTACATGTGTTGTGGTTAAC	27.961
lg6	marker_32912	CGATGATTTGTGGT[T/C]AGGGAGCCAGATCATTCAGAAACCATTCCGGCCAAAAAGTGCTACCTCCATGGTAGCACGCGTCCGATGC	27.975
lg6	marker_36692	CGAAATTCCACCTGCCTTCCGACGATGTGAAGGGCATTATCATTCAGACTGAAATAC[G/T]TGACATAATTTGCACAATGCCACCAAT	27.989
lg6	marker_43231	CGATTACTTTGG[T/C]GCACACGTCTACAGTACCTGTGCACATCATACGTCCCCTATCAGAGTAGGTAAACGTTGAGCCCAAGCCTGC	27.992
lg6	marker_35514	CGATTCCTAACGAGACCTGAGGAACCGCATTTTGGTACTGTTCCCGCG[C/G]TCCTGGAAGTTACGGCAACACCATCAAGCAGCAGTA	27.992
lg6	marker_44991	CGATTCCCCCCTCAACCTGCACGTGC[G/T]TACCAACTACATACTCCACAGGGACGGCGTTGGCGTGCCTACGACGAGAACATACAAA	28.029
lg6	marker_38030	CGATTTGACGGAGTACAT[C/G]GGCGTACGGTACTTGGCGGCAAACACTAATGTCACCCTTTTGTCACGATATATGGGGGGTGTCCCC	28.034
lg6	marker_41073	CGATTCATTCCCCTGTCAACATCGCTACTTGTCTATAAGCCACGACACCCCTCGTTTCTGCTTGGGTCGCTCTTAC[T/G]GTTACCCA	28.04
lg6	marker_45497	CGACCTGTCATCCACGACAG[T/C]CAAGCTGCGATTCATCGTGGACAAGAAGCTGGATCGGCTTATGAAAGGCGAGATCACGCAGCTG	28.045
lg6	marker_41839	CGAAATCTCTGAGTTTCCTGCCTTAACGATAGCCTCCTGAGGAAACCAAGCAG[T/C]TCCAAAACGTATGAAATACTGACCCTTGTTT	28.052
lg6	marker_31253	CGAGGTTTCGTAACGCCACGTCTACCCGGTCTCGCGGGTTTGC[T/C]CGGTCTCCCGGAGTTCCTGCGTCTGACAGTATGAGCTGCCG	28.073
lg6	marker_42710	CGACTGCCTTTGTTA[C/T]AGTGTGAAGGGAGAAGACGTTGGAACGAAACATCATGCATAAGTGTGCTATTCGCAGGAGCAAACCGAC	28.081
lg6	marker_41427	CGAAAAAGCACGTTTTTCAAA[A/C]GTATGACGATAAAACCGATCGTGGCTATAACAGGAAACCGCCCTTGCGATCGGCGGATCCGAC	28.088
lg6	marker_32266	CGACTTTGTTGCGACTTCAGGATTGGCGAAACTGATCGCGACTATGCGTAAAACGGATCCGTCGGTTCCCAAT[C/A]GGTGGTAAGGA	28.134
lg6	marker_42041	CGATGCACTATATGGAGCCATCCGCTCATGGTCTACATCCCGTAGTACCATCG[T/C]AACACTGTTACCAGTACCCGTCCGGCCCTGT	28.157
lg6	marker_33274	CGAACATGTACTTGAGTCCTAACGA[C/A]CAAGACACTGCGGAAAGACAAATTTTGTCATTGGATTTCACATTAACGTATCAGAGAAC	28.231
lg6	marker_45078	CGATGATGACGTACCGTATCTGGATCGGGTTAACA[A/C]CCTTGGAGCGGCTATCGCCTCGGCCTCCTCATGCCTCCGTTCGCACATC	28.266
lg6	marker_39855	CGAAAGGTGTATGG[C/T]CACTGTGCTTGACTGGTTTCGCTGTGAAACACCACGGATAAGGGTGCCCGTGCCTACGGTTGCAACCAAG	28.273
lg6	marker_38527	CGATAATTTGTGGTTAGGGAGCCGGACCATTCACAAAACCATCCCGGCAAAAAC[G/A]TGCTACCTCCATGGTAGCACGCGTCCGGTG	28.287
lg6	marker_16538	CGAGCTACATTGTCATGG[C/T]TTTTGTTGAAGTGCTCTTGATGTTGTTTTGTTTTTGCGACAGTACTGAAAATGTATATATGATGTA	28.316
lg6	marker_38293	CGAGTACATCGTATGATACTGATATGCACGTACCTGAACAAACTCATGACGATCGTACGAACGCATAATGTGTACAGTA[G/T]AGAGA	28.32
lg6	marker_6919	CGACACCCTTACAGTTAAGAAATAATGTGGTTCATCCTACGCCTCTACCA[G/A]TGCGGGGTTGCGGTATCTTTACCCAACATGTGTG	28.359
lg6	marker_13020	CGATAATCCCAGTTTGGTAGTAATTTCAGAG[C/T]AGGCATATTATTAGTCAGGTAGCCCCGAAGAATGCAGAAGGAGGACTAATTTA	28.506
lg6	marker_37511	CGAGGGCCTCAAACGTGGACATGCAGCTCAACCTTTATTGTCGGAACCACATATCTTCAAA[A/G]CGTTGCTATGGTCAGCGCCATCA	28.685
lg6	marker_14359	CGATACGCCACTTCGGCGGGGACGTTGCCCGGGTGAGGTATCGTACGGGTGTGTATACAAGCACTCGGTCCACGAAAAGAACA[T/C]T	28.709
lg6	marker_26177	CGATAGCAAGAGAATGACCCTCGGACAAAATGCTGAGCCC[G/A]GTGATCAGCTGGCGGTTTGGAAATTCGGTTGGAAGCGGCGCAGT	29.285
lg6	marker_43703	CGAACAACCAGTATCTT[T/A]GTACACACCTCGCATACACTCGTAACGATATGAATACATAATCTCCTCAAAGGTGAACCCCAGGCTT	29.363
lg6	marker_25367	CGATTTGTGTTCCCATGACCT[G/A]TACTTGTCGCGAAGTGAAACAGCAGTGTACACCACTTTGTACCAACGAAGATCCCCCCGCACG	29.653
lg6	marker_41972	CGACCCAAACTATCCCCAACC[G/C]AATCAGAACGCTGACCACAGCCTCGTCGCGAACCCCTACTGTTTAAGGGCCTCGTTGTCAGTG	29.759
lg6	marker_10546	CGAACTA[G/A]ATATCAAGTATCGTTTGCTCGCTATATACACGGCTGATACGGTCGTCCCCGTACTCTTACGTAGTGTCAGTTCCGTC	29.886
lg6	marker_40285	CGA[C/T]TTCCCGTATTCCAATCTCCCTCGTGTGAATACCACGAATACCATTTAAAGACTACCTGGTTCTTGGCCGTAACCTTGGGGT	30.222
lg6	marker_39954	CGATTT[G/T]GGTTGAAACCATGAGCGTGTTAGCAAGCATGACTATGCCATCCAAACTCCATACCATGGAGTGTACGGTCGTTTTTGT	30.222
lg6	marker_16929	CGAGATCCGGTGTTTGATTTTCCACTTGGCCATTCCGCCTTT[G/T]TGCAGTGGGGCTGACACTAAACCCGAGTACACAGATCCCACA	30.353
lg6	marker_36566	CGACAACAAGAAGAAGGTAATGTGTTTGACCAAACACGCAACGGGACCATCGGAGGCCATCGCTTCGGTCGCCCGTGT[C/T]CCCCTT	30.393
lg6	marker_39127	CGAGGTTACTGACACGCGTAAGTTGACCTATCTCGGGTAATACATTCATAACTGCTGATTGACACTGTTTTCAGAAGC[G/C]ACCCCC	30.62
lg6	marker_41654	CGATGCCGACTGGAATTTCCCCTTCAAGGGTCCGGAAACTCCCAAACTCGTGTTTAACCTGAACCACCTGAT[G/A]CATGGGTCAGTG	30.873
lg6	marker_45247	CGAGGAAGAGCGAGATAGAGCACCGCCGTGCCAG[G/A]CACCACGGCATATGGAACCAGAAAAGTGGACTCTGGTCCACTCATGGTCA	31.034
lg6	marker_7536	CGAAATGCTCCACTCCCACCGTCACCGGCTTTGTTC[G/T]TGTGAGTATGTTGCTGCTGCTACTGGGGATGCTGCTGTAGACGATGCT	31.412
lg6	marker_39268	CGAGGACGCGACAGTGTGCCTGAGCTGGACAGCGAACGAAATGGCTGAGGAAGTTATGTACGAGGTGGGCAG[A/G]TGCTCTTGCCAG	31.483
lg6	marker_26182	CGATTACGTCTGAGACGTACTTTGAAGAGCATCGTTATACCGTCGGTACACCGT[C/A]AAAAATTCCCTGGTAGCAGCTATCCCGATC	31.776
lg6	marker_44173	CGATGTCTCCATGCGAGGAAT[C/A]TTTTCAGAAACTCAATTGGAGGCTCACCTACGTCGCATACAGTAGTGATCAGATGATAACCTC	31.818
lg6	marker_45226	CGATATCGCTAGTACCGTCGGCGTCTTGGTGCTTACCATGCTTCGTTTTATTGCTATTGTAGGCTGTA[C/A]CGTCGCTACTGCTGCT	32.033
lg6	marker_31731	CGATTTCATATGTTTGAAGCTCGCCTATTTGATGACCGGTAAGAAAATGCAGGTAAGCAGCGGGATAC[C/T]AGACGTCAGATATTGG	32.038
lg6	marker_41727	CGATCGT[A/T]CCACCCGGTGAAGTGCTTAAAATGGATCACCACATAAGTGTCGTAGTAGCTGACCTCGCATTCAATTGTGATGCGCA	32.105
lg6	marker_2961	CGAGACCAAACAAAACAAAAACGAAGAGGGATCGGCAGGACTAAAAAAAGCAACGAAGCTGTTTTCGCTCGCA[C/A]GGGGAAAACGA	32.178
lg6	marker_45136	CGACGGAAAGGTAAGCTGGAGTGTACATACAAGCACCAA[A/G]CGGTCTTTGTTATATTTTCGCCAAGACTGACATAGAGAGTGCCAC	32.535
lg6	marker_33495	CGACTACTTGCACGCACATCAGAGCCGTACAGCAGGAGCGAAAC[G/A]TCTAATATGCATGAAAAGTACCACCTACCACCAATAAAAA	32.607
lg6	marker_44795	CGATGCGCCTTCCTC[G/T]TAGTGACATGTGCGGCAAGTACGAGTAACACCCCCGAGGCGCACGGTGCAAGGTTTGCAGAGCACCCCA	32.82
lg6	marker_40101	CGAA[G/A]CTGTGAAATGATACGTAGGTAGGCGTTGTACATCCTTGTAGGCGCAACACCATACGCGGCCAGAGGGTTTGCCGAGTTTG	32.875
lg6	marker_25514	CGACGCATACCGCAAGCGATATCATCACCGCACTTGTGCTAAGATATACGAGTAGTGCTTCAATGTCGCGGGCAGCA[G/A]CAAATCG	33.114
lg6	marker_38099	CGAAGATACCAGTCTTGTCGTTAACGGGGACCGTCCCGACACCGAGAGATATCCCGCGC[C/T]AGGACGCTTGCCTCGTGCCGGTGTC	33.234
lg6	marker_44768	CGATTTCATGATTGCTCTTAAAACGATCATGGCACTACTACAATACTGCACACGTTAAAAT[T/G]CTTAGCGAATGCCTTATCGGCTG	33.496
lg6	marker_32029	CGACTTTACCGGCGAAGATGGCCAGTGGTATTGCTTGATCTCCGATTTCCCCGACCTACACATGAACATGGTGAGAAA[C/T]GAACAC	36.612
lg6	marker_37977	CGACGTCAAACGCGGGTGTTGCTTACACGCCACCTGCATGAAATCACCTGTGTTCA[G/A]TGCCGAAGACAAGATTACTTCAGCTTAC	36.95
lg6	marker_31686	CGACCATGCCGTC[A/C]TCGGCATGTTGCTTACAGTACGCCGCCGTCTGGCTGCCCGGAACATTGAAGGAAGGTATCTTGACGCAGGT	37.35
lg6	marker_38136	CGACGCGTACATCTCAAACGGAGGGTAGCAACATAGCAAAACGCAGGAAAAG[T/C]CGTGGCATGCACACGATTCCAGCTAGCTGCGG	37.559
lg6	marker_39451	CGACGTTAACTGCAAGCGTTGCGCACATGATAACTGCAC[A/G]GTGAAAGCGTACTTTAATTTGGATGGCAGCAAGTCGCCGGCGTAC	37.684
lg6	marker_39216	CGATG[A/C]TTCCGCTCGCCATAGCATATAATTCCTTTGTATGATATCTGCGTGATATAGCAGAGGCCTGTGGGCGCCTACGTAGCGC	37.74
lg6	marker_10663	CGACGATTTATTTATATCATCTCCCGCATGAGTTGTTTCCCGAGACCTGAAAAGTTTGTTGATACCAGACTAGTTGTACAACAC[G/A]	37.835
lg6	marker_34071	CGACACGGTCAGCCAGGGGCCCGGCCAAG[G/A]CTTCACATTGGGCCTTCACACCACAAGGGGACTGGGAGGAGACACGGTGGGGTCG	37.918
lg6	marker_41156	CGAGGAGTGCAGGGCCAGGGGCACGTGCAGAGCC[T/C]CTCTTCGGAGAGCTAGGCTGCGACCGTTTGTTGGTAGTGAACCTCGCACC	38.103
lg6	marker_43616	CGAGCAG[A/G]AAGAAGATTGCAAGCAGTAAATACACACAACTCATACCAACGTGCGGACAGTAGTTGCTCGTTTCAGCATCACGCAT	38.122
lg6	marker_25921	CGACGGCCTTGCTATCATAGCAACAAGCGAGCGGAGGGAGGACGCTCCAACCAGTAGCTCATCCCG[T/A]AGCGCCATAGGAGGCCAA	38.124
lg6	marker_39904	CGAACAGCATCATGGAGTCGGTCCAACATGGGCTTGCTGAAGCAGCGCGGTTGAAATTCATCTCCG[G/A]GTTCAACGCTTCAATCTC	38.201
lg6	marker_45465	CGATCCCATTTGGTACCCATGTAGGCCATACATATCTACAACAACTCCTGCTATACATATATAACCGTATTGAC[C/T]GTACGTGCAG	38.208
lg6	marker_39047	CGA[T/A]ACTCTGGATACTGCCTGTGCTACTTCCAGTATTTCCGAATCATGTACTGGGTAGGACTGGTACAGACTTATCAGTTATCAG	38.315
lg6	marker_44207	CGA[T/C]GAATCAATTTATAACATGTTGCGGTTACACAATGTAGGGGTTGTGCCGCTTTACCTATGGCTTTCAAATTGGCAGCTTCCA	38.402
lg6	marker_40377	CGACGAATCAATTGATAACATGTTGCGGTTACACAATGTAGGGGTTGTGCCGCTTTACCTATGGCTTTCAAATT[T/G]GCAGTTTTCA	38.461
lg6	marker_42820	CGAGGCATTTGAGACGCCAATGATACCGCAGCTGCTTGCACAGCTTTGGCTTCTCGGTTGCCGCCACTGTT[T/G]CTCTCGTTCTTGG	38.512
lg6	marker_28009	CGATCACCCCGATTTCATCCAATCAGTGCTTCCACTACATTCTCGTCAATGTTTGGATAACGGGTGGAGTCCCCCA[G/C]CAGTGGAA	38.519
lg6	marker_45543	CGACTCTGCCTCTGGCACGTGCGCA[A/G]AAGGCGCGACGTGCACGCGCGGCCGAAAAGACGAGGCGCTAAATGGCGTGAAAGATTGC	38.598
lg6	marker_31342	CGATCGCCTCTTCAGGACGGCCACTTTACGTTGCGCGTGTCCTGCTG[G/T]AATACACTTGGACCCTCGGGCGAACACGTCAAGCACT	38.611
lg6	marker_39364	CGACGGATGGA[T/C]GTAGCGTGCCTGTCGTTGAGTTTTTGTTTTTTCAGGGGACGGATAGATGGGACCGTGTCGTGGACGCGTGTGT	38.674
lg6	marker_29726	CGACTG[G/T]GGTTCTCATATAGCTATGCAGTTAGGCTATAGAGGTGTGCTGCTACCTTTGGAGGACTTTGCCCGTTTCTGGTCGGTG	38.691
lg6	marker_34375	CGACTGTTGATCGTGTAGGACGAAAA[C/T]CGCACTGTTCCTCAGGGAAGATGCCTCAGTCCTCGTAGTAGTTGCTGATACGGGATGC	38.755
lg6	marker_41686	CGATTGCGTGACTTCCTTAAATAATATGTTGCGTTTGTGCTTTGGCTATGACATCGCGGCATGTGCCGACATCAGGTTGG[T/C]TTTT	38.781
lg6	marker_43348	CGACAAATCGTTGCAACGGTGAACGCAATTCTCCCAAAGCAAGCAAGCTCGCAGACGAGCACACAGAAGCGGGGTGAAT[C/G]CTGAA	38.787
lg6	marker_40461	CGATATGACTAACGAGAAGGCCTGTTCGGTACCGCAAGCAAATATAGCTCCCCTGTGTCCAATGCCGGCGTCATTGGAGCCCTT[C/G]	38.802
lg6	marker_40518	CGATCGTTCGCGCACGCCCCGAACACGAAACAGACTTGCAAAACATATTTTTGAGATATCACA[A/C]AGGTACATGGTTTGGGTAGTT	38.836
lg6	marker_34438	CGACTGCAAACGTACTACAAGCAATGGGGGTCCAGTCCCTAGATAAGGCGGTCTAAGTAAGG[T/C]GGTCTCCCGATATAAGGCGGTC	38.863
lg6	marker_40174	CGAGGTGTTTACTTCCACGGTTGGGTGCATGTCGGCGTTCCTCGTAGATC[A/G]TGATATGATGATAGGCGACGTTACGATGAACACT	38.889
lg6	marker_33092	CGAAGGACAAACACTACACGTAAAC[G/A]CAAATCAAATAACACTTTCAGCACCATCCCTGCTTGGTTGGGAGACGGCCAATCGGCGG	38.893
lg6	marker_37263	CGATCAGAAATTGGTACTCGTTTTTGTACCTCCCTATGATACAGCATGAAAAGTCTTGTCTACT[G/A]TTTCCGTAACACTACCGTGG	38.921
lg6	marker_41043	CGACACGTCCATGC[G/A]TAAAGTAGATGTACGCTACAACGCATCTCCCTTTGCGCCTATAACACCATACCACCATAAGTGATTCGCA	38.983
lg6	marker_44787	CGATATAGTTTCTCACCCGCGTGGAACGTCATAGCACAACAGAATGGCCGGCGAC[G/T]TACCTAATGAAGAACACGTTGACGTCGGG	39.013
lg6	marker_39423	CGAAAGCGAAATCAGGGGGCAGAATGTCGTCAAG[C/A]AAATGTCGGAGTATCTTGCCAGTACTGTACATTGTGTTTGTAAATGAAAG	39.054
lg6	marker_41768	CGAGCCCGGATCAAGAGCAATATATCTGGCGGCGGAGAAAGTGCGCCTGCAAGCA[A/G]AGGCGAAAGAGGGACGCTCTTCTTCGGAC	39.157
lg6	marker_42959	CGAACTGAGACTGACTTAGCCCCCCCCTCAA[A/C]ACAAACAGGCTACTCTCCCGACCCTCCGTCTGAAGCGCTGCACTCGCCGACGT	39.23
lg6	marker_44348	CGAGACACTGCGCAGCAGCAGCAGCAGCAGTATGGAAGC[A/G]CCTAGCCGCATCAGCGGCAACAGCAGCGGCGTTGGGGTGGGGTTC	39.258
lg6	marker_38226	CGAAGGCATTTAGGCTA[G/A]TAAGACAATCTGTTCGGTCGTCTGATGAGGATGCTGATGGTTCTCTTATAGCTATGGGTTGCGGGGG	39.296
lg6	marker_43913	CGATCGGGACACGCATCTCTATCGGGTCCCGCTAGGTTACGTGGCGTTGCGCTCAGTACCTGA[G/A]CCACGAAGTAAAGTAAAGTGT	39.329
lg6	marker_39585	CGATGCTCTCTCATGCGGTCCGTGCAATCCACCTG[T/C]TTGCAACCCCTCGTTTGATTCAAGAAACTCCCCACATCTTTTATGTTGT	39.33
lg6	marker_31941	CGAAATCCAGCACACCCAGTGTCCGTGCCGATCATCATCCTAGAGAGGTACCAGTTATGTGGTCACAAA[T/G]ATACTACGCTGCAGT	39.342
lg6	marker_28035	CGATATTTCCAGCGGTGATTGTGGTTTAGGTGAGT[C/T]GCTCACTGCGGTTCCGATTTATTTGCACAACCAGAGCCACGTGGGCATC	39.364
lg6	marker_33885	CGACTGATACAGACCCCGACCTACTATAATGCAGTCAATGGACTAGTTTGTCACACCACATTGAGGCGGGGTGCTGCCCATTT[T/A]T	39.469
lg6	marker_35718	CGACGGCTCCGTAGGCAAGTC[G/A]TGGGAGATAATTAAACATGAGGGTACCCGCCCCGTGCACCCCTGCATCCGCATGCCGCGTCAA	39.952
lg6	marker_36287	CGATCATCATCAAGCCCGTGTGGCATCTCGTCGCTCGTGCTTGTTGTGTGGTGGAATCTCTTGCATACAGCAGCAGCATGTATT[T/C]	40.32
lg6	marker_42047	CGATTCGGTATACAAGTACTGCTGGTATGCAGCATACCTCAGAGTAACCCGGTACAATAGTATGCCTACGGGATACGCC[G/C]TGCAC	40.328
lg6	marker_42909	CGATTGACAGGGCGGCGCGTCATGCATGGAAAGCAAAGGCCGGG[C/T]CTGGGGCAGAGTCACCACCAACGTAGAATACTGGTTCAGC	42.454
lg6	marker_43676	CGATTCCTCGCCAGGTGCTATTTTAGAACCGTGTCTGTGTAAACGTTGACCATGCCATC[A/C]ATAGCGTGCCGTTTGCAGTACGCAG	43.005
lg6	marker_34694	CGAGCCTACAACACTCACCGCGGGCTCTAAGCATCAAGCCGAGAGTTTCCACAAGC[G/A]CTTCCAGAACACCAAAGAGAACAACACT	43.09
lg6	marker_41583	CGATGTTGGTTAGTCCACACCAATTACGTACACCATATTTGAGCTTGAGGGATGATAATTCTGGTGTATG[G/A]ACCTACAGTGATGG	43.234
lg6	marker_44831	CGATCATCGCAGCAGTGAAATCGCGACGCAGGAGGTTAGGTAAACTGGAAGACGTTCGT[G/T]TTCGGTAAAGGGCTTCAACTTGAAA	43.381
lg6	marker_37363	CGATGCATGGGTAGCCAGCAAAGGGGA[C/T]GAAGCACGTACCAATGACGCGCTGTGGACCAGAGTCTTCTTTATCATGATTTGCAAC	43.401
lg6	marker_43619	CGAAACATGGGTTTCGTCCAATTTTGAGTGAAGT[A/G]CAGAGCCACTTCGCCTGGGTGGTGGCGTACACGCCGTTGTGAAAATGGGC	43.782
lg6	marker_42032	CGATGCCCTTCCGTACCATAGCGGAGAGGCAGACGAGCGGTGTACA[G/T]AAGCGCAAGTGCACTCCTCCCGAAAAGGACCACGAAGG	43.944
lg6	marker_42867	CGATGC[T/C]GGCGCGTACGCTAGCCCAGTTGCTGCAGGACATGCAGCTACGGGCGCAGCTTACGGAACCAGTATCCGACCGCATGGG	44.081
lg6	marker_23854	CGACTTGTCACATGACATTG[T/C]TCCCCAAACGATTGCAGTCTTAGCATTAGCGTTATATGCGTTAGGGTATGGGTAGCCTATTCCT	44.131
lg6	marker_27383	CGAATTGTTATTTCGGCACTGTTGCTAAAAAAGCCACCAGAGGGACCCCCGAATTTACGG[T/C]ATATGTATGAGCGCAACGGGCGAA	44.211
lg6	marker_41433	CGATGGCCGGCGAGTCGCAGTCGCAACGCGCTATATCCTCCCGGTCGTTCTCAGCTTTTTC[A/C]AGACAACGTGTCAAACAACGTGA	44.415
lg6	marker_13224	CGACTTCCTGCACGCCCCGA[C/T]GACTACGTACGGTGCTGTTAAAGGGTACTCCTGCCGTGGGGGCACCACACTGAGCATGGATCGT	44.525
lg6	marker_44009	CGAC[G/A]TGCGGTGCACAGCCATAGCCCGGGGCCAGGAAACGTTCACCGTTACTCCGAAAAAGCTCCCGTTGCGCAGCACCAATTCG	44.757
lg6	marker_44721	CGACG[G/C]GTATATATGAGAAATACCGGTTTTATGTGAAGGAATAACGCACCAGGGGCACCACAGCGCGTTTTTTTTGTGTACCCCA	44.826
lg6	marker_28494	CGACATCCGGCACATCCAGAGTCAGGAGCAATCGGTAGAGAGGTAGGGGTACCACGCTTTGTTTGGC[G/T]CAATGCCGTCTGAACGG	44.864
lg6	marker_40172	CGACATCATTCAACAAATATACCCTTTAGTGAGGTAGGTCCCACGTCAACGAGAGGAACAGGGCACACACATGCTGAGAATGA[T/G]C	47.605
lg6	marker_6024	CGAAACTGCGCTTGGGGGTGGCAT[C/T]GTGACGGGTTTTCACACATCGTCAGAGGCAACCCGCGTTCAAATGTACCGGAAACCGCTG	47.891
lg6	marker_19323	CGACATAAATTAATGAATATATCCTGATGTGAAGCAGGTATCTACGTGAGCCAAA[G/C]GAACAGGGCATGCACACGTTGGAAACCAT	48.184
lg6	marker_37056	CGACTACCAAGCATAGCCCTTGAAGAATGCTGCTACGGATGCGGGCGTGCATATGAAATACAACA[T/C]GCACGAGGTCATGTTACGA	48.347
lg6	marker_37149	CGATGATGACCGTCGTGCATTGA[C/A]AGCGCGACATAATTTTCCCGACACGTCCCTCGTGCCGTCACTCCGCTAGCGTTTACATACT	48.486
lg6	marker_37404	CGATGATGCTGACT[A/C]CGAGATCGTATGGTGGACAGTGCCACGAGACTCCGAGAAGTCTGCTGCATCCGGTGGGATCTGTTGACAG	48.594
lg6	marker_41767	CGATA[A/G]TCATGGTCTTTGCAGGAACTGTTTGGGGGGCGCACCAAGCTAAAAGTGCCTCCGAAACAAAACACGCCACCATGAGCGA	48.788
lg6	marker_44252	CGACCCTTTGGGATGATCTTCGTCTGCTGCAGTA[A/G]AGGGCTGCACGCCATCCGGGCGTTCCTTGCCCATGAACGTGTACGGCCCG	48.913
lg6	marker_34293	CGAATCCAACGTCCATAAGTTGGCGAGTACCCGTTCTTGACGGGCATCCGGCGAAAGGCACGCTCCTACAACGACGAACAT[T/G]TAT	49.174
lg6	marker_41764	CGAACAATCACCTCGGC[G/A]TTTATCGGACCAGCACCCGCGTGGTGTGGCCTTGTAGTATGTACCCTGTTGTATTGTTGAGACCCTG	49.186
lg6	marker_44551	CGAAGCACAAAACACCTGTATTGTACGGATCTACGGCATTTTCAAGTACCGGTTTTGT[G/A]GCGATGTTTCACAGCTCAATCTCTTC	49.2
lg6	marker_36007	CGAAATTCAGGATCGCTCCAGGCATTATTTGGGGGCAAATCAAGCTAAAAGTGCCTCCGAAAATAGAC[T/C]ACATAAAGCACGCCAC	49.349
lg6	marker_38604	CGATTGTTAACGGCGAGCAGAA[G/A]TTGGGAATCGTTTAGAGCTGGGTTGTTCTAAACAGAGTTTTGCAGAAGAACGGTGAAGGTTG	49.774
lg6	marker_12576	CGATTAAACCGATGATGTACGACAGCACCAACCCTAGTCCACCTATCAGCAGCGAGATAG[A/G]CAGCAAAGGCACAGCAGGGCGGGG	49.997
lg6	marker_31627	CGAAGATGGTTTAA[T/C]AAACGCAGGAGGATACGCGTGAAAAATAAAAGCGAAAAACAAAAGCGAAAACGAGTCAACGGTCAAGGTG	51.566
lg6	marker_35177	CGAGAAGCCTGTCCAACGTTCATGACAGCTATGCCGAATC[C/A]ATGTACAATGTGATTGGGAACGGTACGTGTCACCATGGTCCGGT	51.828
lg6	marker_44675	CGAAGCATAAACCCGGGAACAGCGCTATGGGCGTTACAAACAGTTGACAGGATGGGTGATCTCATCATCGCGGTGAAC[A/G]CAAGAC	51.918
lg6	marker_44051	CGAAATTGAATGTCGGTTGCTTGGCGCAGGACTCCTGAGAACAAAGTTTGATGTGAACATTGATCATGC[A/C]GCCCGCCGCGTGTTG	52.138
lg6	marker_42117	CGACTATCCTTGCAGCCCCGTACATGTAAGCAAGGTGCCCCCGTCAC[C/T]TCTCAACGTATAGTTGTTACGGTGGACTCATCCCCAG	52.266
lg6	marker_35533	CGAATGTCCACCATGCCA[A/T]CCTCAGCATGCTTTTTGCAGAAAGCTTCAATCGCCCTTCCCTTGACGCTGAATCTGGGTGTCCTCG	52.448
lg6	marker_12837	CGATCTGACAGTAAACTATGTGGACAACCCCACCTTGGAATATCGTCGTGAACCAACCTCGCTGCATACCCTTCC[G/A]TGTTTTTCT	52.464
lg6	marker_38511	CGACTAACTTCTGCACGAAGCACCCTTCCTTTAATGTAGAGGGAAACA[T/A]TATCCCGAGGTACTGCAAGCAACATGCCGAGGTGGG	52.497
lg6	marker_35370	CGAGGTTGAAGCTCGGCGTGGTTGTGCAGGATCCACGGGAGCAATATCTGTTGACAACATCAGC[C/T]GTGCCATTCCCAGCATGTGG	52.53
lg6	marker_39668	CGAATTAAACCCGGGTTCACCGGAAAGCTGCTGGAAACATAC[A/C]ACTACGGGATATACGTACGTATCCACAAAAACGATTAATTTC	52.721
lg6	marker_30885	CGACTGAGGAGACTCATCAA[A/C]TAATAGTCGCACCTATATCGTAATAGCGCCGGCATCCCCTATCCCCGGTGAAAAGACACGCATC	52.803
lg6	marker_36028	CGACGTGCTTT[T/C]GCTGGAAATAATCCTCCAACTACTGCCGATGCTGCTGTCTACAGCGGTCTACAGAGCAATAGCCGCACGAAGA	53.126
lg6	marker_40008	CGATCTCC[A/C]GATGATGTTGACCTGCATACAGGAACTCCTGGGCTGGTATGACGCGTTGAGCGTCCCACGGCCTCGCTCGCAACCA	53.877
lg6	marker_37115	CGACCAATGTAGCCGAATTTCTACTCGGCACCCCATTC[G/A]TGCTGCACAGCGTAAACTGTTTTTACACCTGGGATACGCCATCTGG	54.307
lg6	marker_41507	CGATAAAAAACAGCAACTCCTGTATATGTATATA[T/G]ATCCCACCAGCTAAGAAACTTTAGGTACACTCCCACCGTATGATAGCTTG	54.72
lg6	marker_31384	CGAAGCACATCAATGTACGCCATACCTTCCCGAGGGAGCTAGTTGCGACGGGAACGATCCCCGTAACGCAC[A/G]TGCGGTCGGCATG	54.819
lg6	marker_45237	CGAGTACGAAGTAGGACGGTATTCGTTCA[A/T]GGTGATGGTACTGTAGCAGCGTGTTCCGAGTGTTATCCCTGATGGCACGATTTCC	54.824
lg6	marker_33445	CGAGGTTTTCGTGTTTGTTTGT[T/G]TTTTGTTTACGGTGCGAACCATGCATAATTGGAGACTTGGGCGTGAATGTTGCGTATAGGAA	54.857
lg6	marker_40957	CGAAATAGGACGGAATTCCGACGATATTGGGCAATTCCTCAATTAAGGAACCCCGTCGGTCAGACATACGTGTGC[G/A]GCCGAAACG	55.284
lg6	marker_33759	CGAAAC[G/A]ATTTTACTAGTAAAGGGTAGCATTGCATACCCGAGTACGTTTCGTGGCAATGTAGTACATTGGAGGACGCGCAATGAA	55.546
lg6	marker_21727	CGATGGGAGTGATTTGTTTGTCCTCTCCTTGAATGG[A/T]TGTTGCTTGCGACTGTCGTCAGCGCTCGCGTCTCTGCTGCCATGGCCA	55.674
lg7	marker_39586	CGAGAAAGAGCAATGGGAGAGAGTATACTGTAGTATCAGGTACCACACAGCAGTCCGCACCACC[A/G]CCACGACCACCTCCACCACC	0
lg7	marker_30458	CGATTTTGAGCAGGGATGGAGTACGTGCGGACGCACAACCTGGCCCTGGCC[A/C]GAAATTTCTTGATGGGGGCTCTTGCTCTCTCTC	0.022
lg7	marker_40828	CGAAGGAGGGACACGATAAACTGAATGAGACGATGGGTACTGGAGCACTACAT[A/C]ATGTCTATCGCAGTCGCCTTTTAGGCAGCAT	0.026
lg7	marker_43908	CGAAACAGCAGTACTATATCATAGCACGGCGGT[A/G]AGGTACCTGGAGAGCAGACGCAGCGATCCCACAATGCGCAGCCAACTCACA	0.033
lg7	marker_37326	CGAACGTATCTTGCGGGTCTGCGGTGTATTATGCAGAGTATGTTTATGTGTTATTTGT[T/A]TTTGTTCGTATTCGTACCCGGTAGGA	0.072
lg7	marker_41637	CGAAA[A/T]TCAAAATAACACCAGCAGGCAACAGGGTGACGATTAAGTAAAATACCTGGTACCCGGTATCTGATAAAAATACGACTAA	0.117
lg7	marker_42384	CGACTATGTTCCCTCTACAG[C/T]CATTTCCACGCCTCTGTTTTCTCTCGCGGAGAAACCGACTGCTACCGTAGGCGGGGCTATACCC	0.217
lg7	marker_38718	CGAAAACATAGCTTTGCGTGTGAAGTTACAAAAAATAGT[C/T]GGTGGCATATTTTGTTTTGCAATTCCAGCGTGAAAACATGTTGAA	0.243
lg7	marker_32457	CGACACCCTTCTTTGAA[A/G]CATGTGAACGTACAGCAGTGGCATCCACCGCGTGGGCCACCACAATGGTTGTGTTTATCCTTACATC	0.277
lg7	marker_2332	CGACGGATATTTTATCAGTTTATGAACCTTTTGGTGTGGGGTCGTCGGTAGGGGAGTTG[C/T]TTGGTTCGGGAGGAACCTACTGTAT	0.402
lg7	marker_44245	CGAAGCGCCCATAGATGGTCGCTTTAATTT[G/T]CCAGCTTGCCATAAAAATGAAGCAGTGCACTCAAAAAGCGACCCTTGCTCTACT	0.418
lg7	marker_42592	CGA[G/A]ATTGAAAACGGCCAACGTTGCAATGACCCCGGGTGCTGGCCAACCCTGGTTTCGTTGGGCTGAGATGCTGGCTCAAGCCCC	0.461
lg7	marker_38243	CGAACATGCAGGTTATACCGTTCCCATTTGGCAACATGAGATAGATCATACAGA[T/G]CATACAGATCATACAGATCATACAGACCAG	1.543
lg7	marker_45229	CGATATGGAGAGGGCCGCCAAGATGTGGGACGC[A/G]TATATGGCTGAAACGCCAGGCGCGAAGACGGTCGTTAAGCCGGGGTTCAGG	1.996
lg7	marker_26160	CGACCGTGATTCTTTACTTGAAATTGAGCAAATGGACAAGGTCCTGAAGGTATGGGCAGAGCATATGGTGGGCAA[A/C]GGGACCAAC	3.586
lg7	marker_32140	CGACGAGCTTGGTGTGGCTGCGTCCGAGGCGCACGAG[C/G]TCGGTGGTGTGCGTCAGCCACTAGCAGTGTCTGTAAAGCAGCAGCCT	3.649
lg7	marker_33117	CGACAGCTCTGAGCGTCGGCTATGGCGCGACGCAACGCGATGCGACACGAGACCTGGT[A/G]TTCTACTGGCTGTGGCACCCAGCCTC	4.085
lg7	marker_34373	CGATGGCAGCACA[C/G]TGCTCACATACGACGCGACCATCATCAGTTTTAACTAGCGGCATGGCGTATTCGTGAGCGGAGCAGAAGTA	4.155
lg7	marker_45073	CGATTATATATGGGGCACCATCTTCCGCCCAATTTCCTGCCGTAAGGCTTCACCATCAAATTTTATACGCGGTCAGCTACATAG[C/T]	4.326
lg7	marker_43667	CGATACGCCTGGTGGATCGGGCGTTGGACTGCGGCGATTCCAATGCGTGCGGGGCCGGGGAATGTGT[T/G]AACAGCACCTTAGGCGT	4.375
lg7	marker_28123	CGATGTTCCGCCCTCTCACCTTTGTGCAACAGGCGCAGGAGCCCCTC[A/C]GCGGCGTCTGTGACATCCGCCTATCGCACCGATGTGT	4.55
lg7	marker_43582	CGAGATTGTGTCACGGCCACAGTTCGGCGCGGCATGAAACCCGGCG[T/C]TGTGCTGCTGCTGCTGCTGCTGCTGTGTTCTGCTGTTG	4.59
lg7	marker_42831	CGATAGCTCTACGTATCCGCGGGTTTTGGGCATGTACTGCTGT[C/A]TATATCACAAGAACCGACGCCTCTATCGTAGAACCCAACCG	4.812
lg7	marker_43743	CGATCTGTCACAAACGTTATCGTTGCCAGAAATATAAAAAGAAAA[G/C]CTATAGTAGAGAAACCAAAAAAGGAAGTAATGCACGAAG	4.95
lg7	marker_38267	CGAGCGACGCTGACTGCACCCAAAGTTG[C/T]GTACTTTTCTAATATGGCGTCCCGTTACTTTTGACGTGAGCCCTAGCCCTTGGCCA	4.951
lg7	marker_42163	CGATCAAGTAATGAGTTAATAAACTTAATCCACCCCT[G/A]CCCCTAGTAATATGTCGTGTGTCTCGTAAGGTGAAACACGGGTGGAT	5.198
lg7	marker_45318	CGATCGTACGGTCCTGCAGCGCACGTAGCTCTAGAGATGGCGACAGCAT[T/G]GATACTTTTTGAACAAACTACCTAAGACAGGCCAG	5.234
lg7	marker_27952	CGACCAC[G/C]ACCTCGTTCCGGGTCCCGGAAGACAAGCTCCAGAAACTCCACGCGTTGATTTGCGCCGTGCTGGACTGGAGCACGGC	5.262
lg7	marker_40766	CGAAATTTGCATTTTGTGCCGTGCTTTGGATGGTTTGCGCTGTGGTTGCAGGCAGAGCCCTGTGTCGCGAAAA[T/A]TGGATGATGCA	5.302
lg7	marker_38452	CGACACATGGACCCAGATAGCATGGTTTTCTCGCCATCTCAGGCTAAATT[C/A]TATCTAGACAGACTGTCAGCGCGAGTTTCGTCCT	5.304
lg7	marker_38237	CGAC[T/C]TGTCTTGGTATTATGTATTTTGACACAACGAAGCATCCGAGCGTTGACTGACTGCTGTACTACTGCTGCTGCCGCTGCTA	5.339
lg7	marker_35841	CGAATGGCCTTTTGGCGTTCCCACATGTGTTG[C/A]ATGCTGCAAACAGCGCAACTAGTCACTACTTCTCGGCGTATTGCCCTGCATA	5.383
lg7	marker_43603	CGAGACGGAGCGCTGTTCCTACTCCTAATAGAGACACACACCTCCAACATT[C/T]TGGCGCTCATTGCCGCCGGCGCTCACTGCCGTC	5.392
lg7	marker_37627	CGAATACCCCCTTTGTACTTATCTAGATCTCGGAATGGATGCATTGCGAGAACATGGACATTCTACCCTCCCAATA[T/C]GTGAGAAC	5.461
lg7	marker_43116	CGAAGCATGCTACTAGTACTCGTAGGGGCCGTGGGTAGGAATACAGCAGCGCAATGTTCGCACTG[A/G]CGTTCCACGCGCATCTGGG	5.503
lg7	marker_32894	CGACGCGAGCGTCACTTAGCGAACTCGCTCGTACGTTCGGAGTCTGCAAGTACTC[G/A]GTTATTTGCTACAATACGTTGAGACATTC	5.691
lg7	marker_42962	CGAGCCGACCTGTCTTGGTATTTTGTATTTTGACACAACTAAGCATCCGAGCGTTGACTGTGTGCTGT[A/G]CTGCTGCTGCTGCTGC	5.702
lg7	marker_39357	CGATTCAAGTCGGAATGGAACATGTGCGATACATTCGG[C/T]GGAAAAAATATGTGAAACGTTCGTGTCTCAATGTGATTACCTGTAA	5.929
lg7	marker_27629	CGAC[G/A]AGCCTGCGGCGCGATCAGCGAGCGGAGAAAATTGGTCAACCAGGGCGGATTGGTCAACAGAGCGGCGTTGCACAGATGCT	6.238
lg7	marker_45054	CGACAAGCCTGACACCGATTTCACGCCAGAAGCCGACGACAGCAAGCCCGTAGACGTAGAAGAAGAAGCAGCAGTGC[A/T]AGCAGCA	6.422
lg7	marker_43815	CGATATTCATGCATGGTCGTAGTCG[C/T]ATGGCCATAGACCCGGAGGGCATGATTCCCGCGCGATAGAGGAGGGGGAGAACATAACC	7.738
lg7	marker_36256	CGAACCCGAGCCG[T/C]TAAACGCACCGTCGCAATGCGCACCCGACACGCGGTGAACAGCCTGCTGTAAAATAAGTGTACCAACCATG	9.059
lg7	marker_44805	CGACATGATCGTAGACACTAAAAGGGATCAGGCGAGATGGTTCAGGACTTAT[A/C]TCACCCTATCGTGTCAGCATGGAAGCCGGTGC	10.238
lg7	marker_38757	CGACTTTCTGGGCACCCGATCCTGAAACAGGCCGCAACGGAAAGTAACCCATGAAATTTGCCTCGGGACTGCGCA[C/G]TTGGACTCT	10.3
lg7	marker_36938	CGACGCCCCGCGGTGGGCGGTCCAACACCATATGCTGGTGTGGCGGTGTATCCTCGCTGCAGTAT[T/G]TGGCTAGTTACGGTTATCG	10.577
lg7	marker_44037	CGACTCAGTTGTGGTTGTGGCCCTTTCGGGTGATAAGGAGGTACACCTTTGTACGCGCCAAGCGCCGTCGCTACTCTCCGCG[T/C]AT	10.583
lg7	marker_38566	CGACATCAGGGGGTAGGTTAAGGAAGCGAAGCCAGTGATGCCTTGAGCTTGAGCGCGTTGAATATCGCTGAATA[A/T]GGTACGAAAG	10.608
lg7	marker_35225	CGACGGTAGGAGGACAAGCCTCGGCTGTCGCTGGGAATTAGCAAGACACAGCAGTAGCAGTACGTAGCG[G/A]CGTCCGGCTATTCGT	10.703
lg7	marker_42320	CGAGCCCTTGTGGCCGGCACACTGCTGTCCTACGATCTGCCGGCAAGGCGTGTCTCACCGCAC[G/T]GCAAAAAACCCTGCGAGCCGG	10.797
lg7	marker_44911	CGATCCACTGGCACACACGGCGCCCCCGTCTCCCGCCGA[G/A]TTGTCCCGAAACTCCGTATCGCCAGTCCACGAAACACTTGAATAA	10.951
lg7	marker_38755	CGACTGCGGGATCCTCCAAGATCGCAAAA[T/C]ACCGTCTCCCCATCCACCGCCGGGGCATTCACCTCGCCACATATACTACCAGATA	11.003
lg7	marker_41924	CGAGTTCTACAGCAGCAGAGCGTGTTTCTACTGCTGCTGAACGAGCCAAGATAAGCG[C/T]AAATACCGCAGGCTGCAAGCGTTAAAA	11.036
lg7	marker_20437	CGAACTCACGACCACTACAACCCATGTCCTGCCGACGACGCCATTTATTAAGGCATTAGTC[G/C]GTTGGGCTACTGGTAAAAGTTTA	11.196
lg7	marker_34821	CGATCCTCTACTCAGTTCTAGCGACTG[T/C]ATGGTCTTTGTGTTGCAGCACTACTCGTCTTGTGTGCGTGTTGTTTTTCGTGTTTGA	11.332
lg7	marker_36967	CGACGCGCTCCACCCGGAGTGGTCGGGGGGACGCCGACCCCCCCCGCCTGTGGAGCTGGCTAGAAGGCTGCTCACAGCCG[G/A]GCAG	11.37
lg7	marker_37889	CGATTCACAGGCCCACTACCACGCCTTCTTCGTCCGAGGCCTGCA[C/T]CGCCTTCATCCCGACCATACCATACCATATCGTACCATA	13.225
lg7	marker_33300	CGACGACGATGCACAACGAGGGTTATACGATGACGGTTGCACGACGACGGTTA[C/A]ACGACAACGGGTACACGACGACGACTACACG	20.099
lg7	marker_44819	CGATTTTTTGT[G/C]AAAGCAGCGGTTCCGAAGGCACCCACCTTCATCATGCCTCGCAAGGAGTTCCATAGTATGCGGCATGTTTCTG	20.851
lg7	marker_41035	CGACTCCTTGCTCGCGGAAGCTATAA[G/T]GTCATCAAAGGCGGCGTCAGCCACCCTGGAAGCAGCTCGCGTCAGAAACGACGGATTG	21.406
lg7	marker_44297	CGATGACGACTCC[A/G]CGCCTTACCGTTGTACATGTAGCGTTGAAGCCGGAAGAAAGCGCCTCTAAGGTGTTGTGCTCTTGAAGAAG	22.946
lg7	marker_37041	CGAACACTGCTGTACTAGGGCGCACACACGTACAACATGACGGTGGCTTAGACCGAGGAAAGCAGCGGTTGAACAGTGAC[A/G]CTAG	23.082
lg7	marker_12672	CGAAGGAAACG[A/C]CCCAAATTGCGTGTCTGTCACGAATCACGAATGATCGCTACATGCAATTGCTTCTCGGATGTCGCATATTTCG	23.106
lg7	marker_42735	CGAATGCAGACCACGATGCGGCAACTAATCTTGATCAT[G/C]TTTCACGCGGCAGCAGTACCGAGGAGATTTCTGGGCGTGGCACGGC	23.121
lg7	marker_22990	CGAAAACGAGTTGATGCGAGAAGCGTCAACAGCCAAAACA[A/C]CAACAAATACAGCAACGGTACCAAAGAGAGCCGGTTTGGGTCAA	23.283
lg7	marker_41351	CGACCCAACCATTGCAGACGATAAACCCATACTGTACATACAATATGCGATAGCAGTCACGCCCAAAAATAGCCAATAATGCC[A/G]C	23.64
lg7	marker_24912	CGATTCGGCTAT[T/C]TAGCCTCTTCCTAGAACGCCCAACCGAAACCAATGATATCCCTGAACGTGGTTGAATAACGCTCGCTCAGCG	23.697
lg7	marker_43032	CGACTGCGGTACCACGTGCCCTCACACTTGAGTGGTGTCT[G/A]GTGTTCGCTCGTTTTCGTCGTTAGCACTACGGTAGGAAGGCTCC	25.094
lg7	marker_39209	CGAGTTAAGCGGACGAGGCCACCCCACCAAAT[A/C]GTGTGGCCGACCACGCTGTTGTTTTTTACGTTTGGCCCTAGCTTCAATCAGC	26.01
lg7	marker_39304	CGAGCGCCAACCGCAGCGAGGCCTGTCGTG[C/T]CGGCGGCCACAACCAGCCATACCGAGAAGCTGCCAGCCAGGCACACCGCGGCAA	26.076
lg7	marker_31746	CGATCACGTACGAA[G/C]AATGATGTGTAGGGATAACTATGGTGCGTACACAGATTGAGCGAGCAGTTACGACCTGGCTCACCCACCA	26.559
lg7	marker_26812	CGATTGATGGTCGTCCCGAACGGAAATCGCACTGTTCCTCGGGGAGC[G/A]TTCCCCGAGCCTCGCAGATTGTGCTAAAGGGCTGAAC	26.621
lg7	marker_26443	CGATCGTGTCTGTTGTACAGTACATATACAATACGACATTCTGATTCGCACGACGTCAATGA[C/T]AGACCGTGGCTAGGCGTCGGGA	26.692
lg7	marker_39947	CGATTGAAGGAAGACCCGAATGCCAAGTGCTTCAG[G/A]TTGGCCGGCCACACTGTTTCATGGATCGGTTGGTTGAAGCGAGCACCGA	27.226
lg7	marker_33583	CGAAGGAATC[T/G]TGTTGTGTTTGCAGCAGCAAGTATTTACCGGTATTGCTTTTGTTTCATGGCATTGCGTGCAGCACTCTGATACA	27.48
lg7	marker_638	CGATAACTGTTTTTTT[T/C]CCCCTCCTTCCACTCCACCTGCTGTTGGGTTCTGCCTGCGCGGCATCCGACCGTACCGGGTGCACAAG	27.889
lg7	marker_44210	CGAACCGCGATCGGGACTGCAGCCGGGTGCTAACCATGGATTCCAGGGCTCAACTATTTGCAGGCC[G/T]GACATAATGACCTGCCTA	28.025
lg7	marker_28580	CGAGTAGACATTGCGATCTGCTTTCGTGGCTGAAAAC[A/C]ATTGGGGTGCTATGCTTGAACCAGCTCGTGGAATGACGGTGCTTGGA	30.383
lg7	marker_42482	CGAGACTCTATCGCGTTCAGACCACCATGGCGGCAGA[C/G]TAGCTGACGGGAAGGGAGCGCCCACCATCTCCTACACCGCCTCATTC	30.89
lg7	marker_29518	CGAGATGCGACCGGGTTGGTCGCTGCTGGGACTAACGCAAGGCGTGCTGTTCTTTTCGTTGTTG[C/T]CACTGAATTTGCGGTGGCTG	30.954
lg7	marker_44056	CGACCTTTCTACTGTAGGGCAACG[C/T]TATCGGATGGACGGTAGACCCCTTGCCTTTAGCAGCACCAGCCCCGAGGCGGGCCGAACG	31.083
lg7	marker_44627	CGACTCTAACCCTGCTACTCCGCCGGTCCGCGTCGTCTGGGCGGTGGGTACGACCGAAACACCCCCGTTTGTAGTAACGCCATT[T/C]	31.358
lg7	marker_45301	CGACTGGGATGGTCGCTGCTGGGACTGACACTAGGCGCGCTGTTCTTCTC[T/G]TCTTTGTCACCGGATTTGCGGTGGCGGATTCTGG	31.464
lg7	marker_43550	CGAGACATACTGGGAGAGGAAGAAACTAGAATACGCGCAGGTCGGTCGCAGGATGGCTGAGGCAATGGACATCGG[G/A]GAATGGGTT	34.09
lg7	marker_44027	CGAAGATGTTGTCGGACACATCGGCGTTGAACGACTCCATCATCGCCAGGCCAGCGTTGCCGTTGTCGTGAA[G/C]ATAGTTTCCTAT	34.334
lg7	marker_44668	CGAAGAATGACCTCCTGATCAGTATATCCTGCGACCAAGGAAGGGTATAGACGACGGCATCAACATCACA[G/C]TAAGTCTAGACGCT	34.414
lg7	marker_31810	CGAAAATGGCCAGACCAGTCGTCTGTGGTAAAA[G/T]GCTAAACACCAACGTAGCAGATGCCTGGAGCAGCTGATCCTAAACCTATTT	34.628
lg7	marker_44560	CGAACAGGGAGATGTCGTAT[C/T]CACATGAAAGGTCTGATGCCGTTCGGTGGAGTGACCGACCTGTACTCAGCGGGGCGGTACTAGA	34.629
lg7	marker_44116	CGACTAGAAGTTTGGAAGAACCTCAACAACCCCTTGCATGACGAAAGATGCCGAACTATGGACATA[G/A]TCCAGACAGATCCTTGGC	34.662
lg7	marker_35917	CGAACCTCATATATAGTTT[C/T]AAGTTGTGTGAGAAAATTTGGGAAAGAGGGGATGTTATGGCATTTGGCAAACGTGGAAGGACAAT	34.664
lg7	marker_40937	CGACCAGAGCTCTGGTCCCATCCTAAACCAGCGTGTGTGGTGTCGGGC[A/G]TCAAACTCACTCCCTTCAACCGCGGAATCGTTTTTT	34.682
lg7	marker_39075	CGATGTGCATCACAGCAGCATTTGCG[A/T]ACGCTGCAGCCTGCCAGCGTGTGCTTTATGCTTGTAGCGTAGACTCAGGTCAACAGCT	35.147
lg7	marker_36464	CGAAACACGTAGCTTCGTGCAATGTAA[G/A]TGCTCACAATGTGAACAGCCGACATATGAAGTAGGGTCTGCATGATAATTGCTTACC	35.309
lg7	marker_39267	CGACACTACTGTAGAGCAGTACGAATACTGAACTGTAGTTACTACTTCGTACATCCTAAGTATATACTGC[T/C]GCTATGTTTTACTC	35.326
lg7	marker_45231	CGACCTTCGTCCTCCATAATACTCATATGCACCTGGTAAGGTACT[G/A]CAGTATATGTTCCCGAGTTTCTTTGAAGTATGGACTCGT	35.488
lg7	marker_45364	CGACGCACAGCCGAGCGGTCATCAAGGCGCAGCTCCCATCTCCGCCAGCAGCGCCTCGGCCTCCTCCTCCCAC[G/T]CGCGAGCTTGC	36.069
lg7	marker_44760	CGACGCACGCTGTGATGGCGCACGTGTAGCTGAACGCGTCGGGCGCGACTCCTGC[G/C]GTCCCCATCTCGCGCAGGAGACCCACGGC	36.461
lg7	marker_29194	CGAGAGGGTGACCGAGGACCAGCACGCCGCACGAAGGACAAGCTCGG[T/C]GGCAGCGGTGGCGGCGGCCCACTTCAAGCGACACGCC	36.733
lg7	marker_45035	CGATGATGCTTGCCATGAGAGACATGATAG[C/T]CAAGTTCATGAGGAACAAAGACCGATCTGAGTCCAGCAGTACTGGGAGCAGCGC	37.04
lg7	marker_44830	CGAAAGCTGAACAACGCAGCACGCCAAGCAACGCAA[G/A]GCTGGCATACACCGACAACTGAAAATGAGAACGGCGGCATGGTTTATT	37.05
lg7	marker_27288	CGACCTACGCGCGACACCGCACCGACGC[G/C]CTCCGCTCCGAGCACATCCGGCGCCCGACACATATAGACTGTGGCGTCGCGCCGCC	37.168
lg7	marker_39474	CGAAACACCGAATACCACGAGCGGCCCCCCTATTCGGTGTTCAGCACGATAGGTTCCGAACAA[C/T]TCATCACCAACTGCCAGGAAA	37.334
lg7	marker_45018	CGATCTAATCATCTTGGGGAAATAGCGA[G/A]AAATCCCTCATCAAGAAACCGAACAATGGCGTGAGCAGGTCCCGGGCATGCTGCGT	37.491
lg7	marker_36812	CGATCTGTGTTCAGGATTCTTGGCAGCCAGCTCAGCACCCAGTC[G/T]TCTTGCGCCTTCGTCAAAAAAGGTTTACACGGATTTCCGG	37.631
lg7	marker_37914	CGATGTCGCCGTCGTCGCTTGGATTATTACGCGTGGACGCGCGAGTTGCGTGCAG[A/C]TCACATTCTGACCAAGGTGTTGTTCCAGG	37.88
lg7	marker_40976	CGATCGTACGGCACCAGACCCGTCTAGGAATTGCCTAGAGTATTT[G/T]CTGCTGCGGTGTGTACAGTAGTTCCGCCTATCGCAGCTT	38.015
lg7	marker_39570	CGACAACTCGCAACCTTGCACCTTGCGTTGAAGTTGACCACCAAGCCGGCGCCAGAGAGATCGCTCTTGTGTTCA[G/A]CGCAAACAG	38.03
lg7	marker_39128	CGATCAGACTTTGCATACATGACTCATGCAATAGGAC[C/A]CCAAGTTTCAATGCCAGGGGCAGCAAGAGCGGACGGTACTGCAAAGA	38.081
lg7	marker_37645	CGAAGGGCATGTAGGGCACATCATGCGC[G/A]CACCAATCGCGTTGCCCTCCGTATCCTTAACGGCGTGCCGGTACATCCTTCAGCAT	38.281
lg7	marker_42161	CGACATTGAAGTTGGCGTACCGTGTGCAGGAAGCACGTCGGCAACGCACCATGGTTGCCGGAT[A/G]CTGCGGCGGTGAAATACCTAG	38.363
lg7	marker_44250	CGACGATGCCGCTGTACCGTGCCAAGCCTCCCCCGCATGTGGAC[C/G]CATGCCTTTGCTGGACTTCGCGCCGCCGCTTCGCGTTGAC	38.374
lg7	marker_40641	CGATACTCTTACAGTAAGCACAACTCAAGCAACAAAGGGGCAGTCCGTGATGT[G/A]GACAAACGACGCCAGCAGGCAAGTACTCTAA	38.398
lg7	marker_39465	CGACTACGTATTAATAGCCCTTTTGCTTTGTACCCGAGTTTGTTGTTGTCTCACACTCGGGTTTTA[T/G]TTTGGTTCATTTTCGTGA	38.415
lg7	marker_40737	CGAAACGAAGAAGCGCGATCCAGGTGAGCATGTCCACTGTG[A/G]CGCTATCCTCTCTAGAAATATTCAAACACTACGGGTAGATGTA	38.424
lg7	marker_32455	CGACATGTTAATCGCGGAGTTGTCGGCTCTCAATGACCTATGGTGCAACACACCAAGTGCGAGTGGTGTTAATACTAT[G/C]TACTGT	38.437
lg7	marker_34618	CGAAGAATTCCCGAAAGCGAAGTAG[T/C]CTCATCCTGTAGCACCCGCGAACCTTATGCTGCGGCCTCGCCAACAGCAATGTACCTCC	38.505
lg7	marker_29924	CGACAGTAAAATTTGCGCTCCGAGTGCAGGAGTTACATGAGCATCGCCCCATTTTCGCTGAGTGCC[G/T]TGGCGGTGAAATACCTGG	38.521
lg7	marker_2835	CGATGGTGGTGAGCGCAAACGA[G/A]GCCAGCTTGGAGGCGTTCGCGAAGCACTGGGGAAACTTCGCGGTTAGGCAGTTCGCGCTGAG	38.544
lg7	marker_34767	CGATGTGTTCAACATTCCGAGGAGAAACGTTGCAA[C/A]CTCGCCACAAATTTGGTGAATCCGATGTCCGAAGACAGGGTAATAGGAA	38.589
lg7	marker_25341	CGAAGGACACGATAATCATGGATGACCTTGGCAT[A/G]TTTCCCATTAAACGATCCCCAAACATTGACGCCATACCACAGCGGAAACT	38.61
lg7	marker_19924	CGACAATTCGTGGGACCGCAC[G/A]ATCACATTGGAGAACCACCACACATCACTGTTTGGGCGAATATAATATTTACACAGCGAGCAA	38.642
lg7	marker_43970	CGAATACCGGGGCAGAAGAGGGACACCCCGGACCAAATGCAACAGCCGCGGCCGGCTCTTCCGCGACGGCTGCC[C/G]ATGATATCGC	38.687
lg7	marker_36827	CGATCTAGCCCATGATAGCTCCTTTCCAATACGAAATGTTTGAGACAG[T/C]GTCAGTGCGGCCTTCAACTACGAGGCCGTCAAAAAT	38.694
lg7	marker_14458	CGAAGCTTCCGTGGAAATCTGGCGCCATCCCCACTACGTCCGCGGGGGCAACTCCCGTT[G/A]TAGTCTTCGTGAGCTTCCATGGAAG	38.709
lg7	marker_44924	CGAAACGATTGGCTGGGCTAGCCGCTGCGAGGGCATCCGGCAAAAGCAGGCGGAAACTGGCGAAATGGTGGACACGTTCGTG[C/A]TC	38.743
lg7	marker_13037	CGATTACCTCTTTTTCTCGT[T/A]CTAGAGGCGTTGTGAGCCTGCCAAAGCCCTGGCGGCAATTCTCACCGTTAATTTGACGCATGCG	38.748
lg7	marker_39495	CGATGCATCACCCGTGAAACG[C/A]CACATCATGCCGTGCCGAGGGTTAGGATGGGTGAACGGTTTCATTACACGACGGGCACAGGCA	38.785
lg7	marker_38098	CGAGTGGCTATTGCCCGCTCACA[A/T]GTTTGTTCCTATATAGTCCGAGGCGGAACGTCTGAGGGAAGTACAATGGTTACAGATTGCG	38.821
lg7	marker_37292	CGACGATTCACA[C/A]CAATGACAAGCACACCAGAGAAACATCAGCCAACAATCTTCAGGCGTATATAACTATCGGCACCGCAAGCGC	38.831
lg7	marker_8311	CGAAAACGTTTCAAAACGCGCACTCAGTTTCAATGCAAAAATAAGGGCTCCTCGCTGCACCATCGGATGGGCTATGAG[C/G]GTCTGC	38.888
lg7	marker_35392	CGAGCAGCCAAATCGTTTGTCGGTGGTC[C/G]GTGCTTTGCGGGGGGCAGCTTTTACTGCGCGTACATAACACGCCGAGACAACCATG	38.914
lg7	marker_39422	CGATAGCCTCAAGCGATCCACAAACAGCTGCAACTGCAAAGCTTAAACATTTTCACCTTCCAAGGCATTCAAAA[T/C]GAGCACTCAG	39.036
lg7	marker_17401	CGAACAAGCTCGTCCGCGCACTACCTCCTCTGTTGCACACCGCTT[C/T]AATACCGCACAGCGAACACAACTCTTCCCTATCATCCCG	39.06
lg7	marker_41308	CGATACGAACCA[A/G]GATATGCAATATCCGGCTTTCGCATATCGGACGGATGCTGTTTTCATCATTCTCCGTTCGGTATATTCAACT	39.127
lg7	marker_36201	CGAATTGCC[A/G]GCTTCGTTTTCCCTGATATCAGGTTGTTTAAGTGGGTATATCACATGATCGTAGCGTTTCTAAAGGAAGGAGTCT	39.137
lg7	marker_39067	CGACGCCTAGAAG[A/C]TATGCACCCGAATACTTTACACACAGCAGTAGCGAACCGAATGTGCAGCCGAAAGCCCAGGTGATCAGTCC	39.162
lg7	marker_42855	CGATCGTAACCACGTACGCAACCAGATAGCTGCAAAA[G/C]GAAACGTATGCCATGCCAGGTGGTATATGTTTGCCGTGGGTTTGATG	41.628
lg7	marker_37771	CGATCGTAGCATATG[C/T]CTAAGGCACCCCACACACCTGTGTGGCGTTTCAATCTGAACAGCAACACACCTCACCAACAGCTGTAAA	41.934
lg7	marker_34869	CGACCACAATACCGGGTGCACCAG[C/T]ATTCGTTCGGTACGGCCTCGCCACCGGTACCAGACACCTCAGAAAAGTTCGGTACTTTAT	42.233
lg7	marker_41730	CGAAGCTCGGCTGCTTCGTGCACGTTTCCTGCGCGCAACGCCTACTGCT[A/G]ACGTCCACCATGCTGTGCTCGGCGTGTTGCTTGCA	42.256
lg7	marker_31701	CGATATTATTTCTGGTGTATC[T/A]GATCCCTACCTCATCAAGCCCGTTTCTGTTGACTCCGGCACCAGTGGTCCCGTCACAGAAGCA	42.282
lg7	marker_43942	CGACGATATCAACCCATTGACACAGCGCTCGGTGTTTGTGCTCTCCCCCTTTTGACAGGAGAGCCAGCT[T/A]AAGACACACACTCGT	42.406
lg7	marker_43232	CGAAAA[A/T]GGGCCTGACTACGCTTACAGGCTCATAACGCCTTACAGCTGAATCCAACATCGTGATGGATATATTGCGACGGTCTTC	42.634
lg7	marker_40046	CGATGCGGCTGAAGGCGGTTTCCT[A/G]CATCTTCTACCAAACGAATACAGACAGCACACACCAGCACAGCAGCAGAAGTGTAAACCA	42.73
lg7	marker_28800	CGAACTT[T/C]CATTTTCATTCTCATGTTGCGATATTGTTCAGAGTGCGTATTTTAGTCATGGTATTGTTCATCGGGTATGTAGCACT	42.8
lg7	marker_37786	CGACGATTGTTGCAGAAGGACCTCAGTCACTCCCGGCCC[A/G]GTGGTCACGGCACTTGCCGGCCTGCACGACACATGGGACCGGCCC	42.817
lg7	marker_44312	CGAACCCACGCGTGTACAGAATACAGACCTTCGCTCACATTATCTGACAGCAGT[A/G]CATCCGCATAGATCACCTACAAAGTATGTA	42.82
lg7	marker_32312	CGAAAACATTCGTTCACGCAATCC[A/G]ATCAAACCTTCCAATGCGACGTGTAGTGCAAGGACAAGCATGTCAGTAACATAGTATCCG	42.862
lg7	marker_43982	CGACATTGAAGCTCGGTTGCTTTGTGCACGAAGGATACAAGCAACGCTTGCTCT[T/C]AACATCTACCATGCCGTCGGCAGCATGCCG	42.924
lg7	marker_31663	CGAACTGCAGGGCGAGCGATTCCC[A/T]TCAGTCTCGTGGTGCTCGCTTCCGCACAAAGGCTGTCGTTGCATAGCTTCTAGGTGCTCC	42.99
lg7	marker_21888	CGAAACCGCG[A/G]AGAGTTTGGCTTCACAGTCCACCCTCAATCTCTGCAGTGCGCGCAGAGTTCTACATTAGAGGCGTTCCGCCGGG	43.034
lg7	marker_45027	CGACCACCACGTCTATTTTGTATTGGTGTTGAGCTACCCCTGCACGGTGGCCAGCC[T/G]AAACAGCCAAGCAAATTGCGCAACTTGC	43.075
lg7	marker_33334	CGAGTACAACGCGCTACTTTGCACCTGGCCTTGAAGTTGATCGCCAGGCCATTCTTGAGGTTGAGCTTATGGTGGT[T/C]GCAAAATG	43.813
lg7	marker_34106	CGACGTGGGGAT[G/A]CTGACCTGCACTTGATGCCTTTCTCAAAAGGAGTGGCTACCTGCAGGTCCCAACAAATCACCAAAACCCACC	43.995
lg7	marker_36830	CGATTGATTTGTCAGCGACTCACGCTTATCAGTAACGCTCTTTTGGTTT[T/C]GTTGTTATACGGGGGGGAGGGGTATCATACTGTAG	44.339
lg7	marker_16485	CGAGAGTAGCAACCATGGAAACGTGTTAAGCAGCTGGACCATGTGGCGAGGGCGT[C/G]AAAAGTGTATTGGGCGGTATTACTGCATG	44.392
lg7	marker_39670	CGACGGAGGCTTTTCATGCAAACGAGAAAAGAG[T/C]CTAATGCCACTGTCGCGTGAATAGTTACCGTTCGGATTATGGTCGGGAAAG	44.424
lg7	marker_41991	CGACAAAGGAACACGCGGCCAATGTATCCTAAGGCTAGGATGTGCCTCAGCCCAAGTCGTGTGT[A/G]CGCCTTCCTGCTACGTAGGT	44.498
lg7	marker_44340	CGACTGTGG[C/A]GTCGGAAATGATGGCGTTCAGCTACGGAAGCGGTCTACCTCAGCAACTTCTTGGGAGAACTGGGCTTCAAGTCCT	44.498
lg7	marker_44405	CGAATTCAGCGAAAAAGTGTTTTTATAGCACGGTCAATGTCTTACTCGGAAGCTTCTGCGAGTAGTAT[G/C]GCAAAACGACGCGTTG	44.534
lg7	marker_42085	CGATGGCAGCAAAACGGGGACGTTGTGTTATGTCCATGCCGATAAAGACATGGT[G/A]AATGTCATCGCCAAGCGTTGTTCACATGGG	44.788
lg7	marker_42232	CGACAGGTGCTT[T/G]GTTCCGACGTCGGCGAGCATAGCACCGGTCGGCACGTGGTGAAGGGTGATCCTGCCGTTCTTGACCAGCTCG	44.796
lg7	marker_45258	CGAACACTGACCATGCCATGCCCGGCATGTTT[G/T]TTGCAGTATACCGCTGTCGTATTGCCTTGCACGTTGAAGCTCGGTCATGTGG	45.151
lg7	marker_42162	CGATATTAAAGGTCGGCTGCAGCACGCAAGAGCCATGCGAGCAGTGCTTCTTCAAGACGTTCA[T/C]CATGCCGTCCTCAGCATGCTG	47.571
lg7	marker_45407	CGATGTTCGTAACAAACGTTGCTCACGCGATTCCTGCACGAGGCGGCCGACCTTTGATATCGCAGGCAGCACGACG[G/C]CGACGTAC	47.707
lg7	marker_25014	CGATAATCCACGTACGTATATACGTATGCATACATCAGCTGATCCTGATGTAGGTATT[T/C]ATAAGGGCAGTGGCCAAAATCGGGTA	47.862
lg7	marker_42770	CGAAGAAAACGCAGGCCGATGCGCCTGTCA[T/C]CTGCGGCAGCACCAAAGATATAGTAACACTAATCGTATACTTCGTAAACAACAG	50.908
lg7	marker_40991	CGACCTCACGGTGCGCGCCTACGGGAGGA[G/A]CCCAGCCTCTTCGTTCCTCTTGTGCCCCCTGTTCAGCGATGCTCTGGGCCTACCT	51.121
lg7	marker_43113	CGAGTTCGCAGTTTTGTGATCTGCACGTGATACCCAGTGCAGCAGAGTCAGAGCTACAGGT[T/C]CAAGGTGTCATATATACTATACT	51.131
lg7	marker_25224	CGAGAGGTGATGAGTATGCCATACTAAGCTGTTTTTGTTCCATTATCACGTCTGACGACGAATACCTGCCTGTAGACAAGG[T/G]CTA	51.178
lg7	marker_44434	CGACCCAAAACACGGAGGGAGGAAAAACTCAAGACTTTGATAGTCGCATCGCTGTCGCTGTCCGGTGCGTGGCGTTTAA[G/A]GGCTT	51.226
lg7	marker_44963	CGAATGCAGGTACGGGAGGCA[T/C]GACGAACGCCGTGCCAGGAGGCGGAGGCACTTCCGCCAGCTGCATCTGCTGGGCGGCACGCAT	51.346
lg7	marker_43165	CGAGATTCGGATACATGCAGTGCACTGTGAGTG[A/T]AGCAGCTATATAGCTTCAGGTCCAAGCGATTGTGCATCCTGGGAAGGCGAT	51.487
lg7	marker_38923	CGATCGTTTGCTGGCAACAGGCGTATTGCACGGTGCGGGGT[A/G]TGGATGGGCGGGCTTGCGTGCGACGCGTGCTATTTATCGGAGG	51.519
lg7	marker_41353	CGACCCACGGACTAACACCGTACACCCATCGGACACA[T/C]AGGGACAACTCATTGGCCAGCTATATATACAAACGTGAGACCCATGG	51.524
lg7	marker_13776	CGACTCTTGACC[C/A]AATGGCGAACCAAAGGGCAAAGAGGAGGCAGGCGCAAAGCAAAGGCCTAACTATACGTTCGCTCCGGCTTCC	51.559
lg7	marker_38945	CGAA[A/G]TGTCGTTCAACAGTCAAGTTGGCTACTGTCGCCTTCTTGTGGGCGGAGGGAGTATGTTATCAATACTATCAATACTATCA	51.575
lg7	marker_37995	CGATTGATGCAATTCAAATGAA[C/A]GGCATGGACGGCTGCACCGTTTTTAGACGGAAACCCGATGTGCGCGGATACATGTGACAAAA	51.585
lg7	marker_43845	CGATCCCAGCCCTTGCCCACCGACAGGACGTTTGGG[T/C]TGAGCGGCGTCGCCCTGGTCGCTTTCAGGAGAACTGTGGCCGTGTCCA	51.672
lg7	marker_44046	CGATGGGTAGAAAGGGCGGTTATATGGTGAGCAAGGCACGTACCAGGTATCGTGACAGGCACCCATTGTGTG[A/G]CCAAAGACACGC	51.715
lg7	marker_44949	CGATCCCCAGGTGTCACCGCCCTGCG[T/A]ACAGATAACCATGGGCTGGTATGACGCGTTAAGCGTCCACCGGCCTCACCCGCAACCA	51.716
lg7	marker_39025	CGAAGACT[A/G]TTGTTACTAATGTAAAATGCGACATTTCACATACCAATGAAGGCTGCCACCCACTCGCGCTCGTACTCGCGTTCGC	51.718
lg7	marker_44686	CGACGTACGCAGCAGGCGTTGTTCACACGACTGCTGCGCGACGATACCGAATTTCAATATTC[T/C]GGGCAGCAAGACTGCGGTGTAC	51.72
lg7	marker_35840	CGAACAAACAATCAACGACCTGATCTTGCAC[A/G]CAGCACGGGTCCAGACATTCAAGTATAGCTATGAAACCTCACAAGACGTTCCG	51.734
lg7	marker_44347	CGAACTCCAGCAGCAGACAGTGGGGCTACACTGGTTGCTATTTACCACTGGGTAAACCGCCGACTTCGGC[G/C]ACCTTTTCAAGACT	51.768
lg7	marker_45585	CGACTCCAAG[G/A]TTTGAGCCAGCCGTGCAGAAAACTGGCACACTGTAGTCAGAGCACACATCGTGTCGTGCTCTCCATACGTATGC	51.775
lg7	marker_35810	CGATGTTGTAGTTGTTTGTGCTTTTCCGGGGGGCAGTTGATACGACAATGAAG[A/G]ACTCCTTCGGGTGCTCGCGGGTTCTAAGAGG	51.787
lg7	marker_28968	CGAAAGGAGTGGCTACCTGCGGGTCACAACAAATCACCAAAACCCACCATACTCTATCCCAGTCCCCGGTACAGACATGCC[T/G]CAT	51.818
lg7	marker_29826	CGATTATCTCGGTCACTTTTTTC[A/C]CGGGAAATCTGTCACGCTTTTTGAATTTCCAAATGACCCCTCCAGCCACAGACTGGAGAAT	51.823
lg7	marker_44582	CGAGTTTTCGTTCACATTGAGGGGTGGGGGCTGGCACGCAAGAGGTTGTTTACTAACGTTGTTGCGTTGGACCA[T/G]GTAGTCCCTC	51.824
lg7	marker_44756	CGAACACCTCGGAAATAGACACACGTAT[T/A]CTTTTGATCTACGTGGTCGGTACGAATAGCCCGAGAAAGCTAGCTTCAGGCTAGCT	51.833
lg7	marker_38838	CGAGTTTGGCGCACCCACTCCGCCTACTGGCGATTCCACCCAAGCACAAATCCACGGAATA[C/G]AGCCATCGTCGGTTCACACACGT	51.843
lg7	marker_39978	CGAAGGTGTTGAAATCAACTCAGTGCGCGGTAGCATGAAGGA[T/C]ATATGTATCATCTGGCGGAATTTTCCCCTGAAAAAAGCAAGT	51.843
lg7	marker_29928	CGACGCAAGCAATGGCAAGCGGGCGTTATGCTGTACATGTTTGCTTGGTTTTGGAGGCGCCCTAC[G/T]TTGGCTGAGCTTGTCATTG	51.878
lg7	marker_42197	CGATGACATTGGAGGAGATGGGGCCTTCCGGCATGACGAACCAGGTGACGAAAGTAGCCTGAAGGCGTGTGTCTGCGCTCCC[A/C]TG	51.915
lg7	marker_36928	CGAAGATACCCCGGTTGACGGGAGTG[A/G]TGCAAGCACGCCGAAAGGCATGCATACATGGGATATGATAAATGTGCCCCCAGGGGAA	51.923
lg7	marker_40945	CGACTACAGCCGCCGTCGGGGACAGTAGCCATGATAATCTTGACCACTA[A/G]CTTGTCGTAGCAGCGAGTATACTTTTCGCTGTAAT	51.925
lg7	marker_39898	CGACCACGTTTTCTGAGAAGTGGGAAGCTACCCTCGGTTTTGTCTCGCCCTGTCGTT[T/C]AGAATACATCATCCGGCTTGCAACAGG	51.934
lg7	marker_40193	CGACCATGAGCCCCAGCCAAAACGTGAATGGGGCCGTG[A/G]GGTCGGGGTTTCCACACTTTGCGGCGCAGAATCGCCCCAGGAGATG	51.941
lg7	marker_35617	CGAGTTCAGTAATAAACCACCAGAAGCGAATGCAGCTGGTTCATTCCAATAT[A/G]ACCCCAAAAACTACGTACTTATGTTTGTATGC	51.941
lg7	marker_37832	CGAACGACGGTCTGCTGTTTGCCAAA[G/T]ACGCCTTTCAAGACGGAAATGCCTGATTGTAACACCGTCGTTACCCCTGACTACGCCA	51.941
lg7	marker_32607	CGACAACAAAGCTTCGCGTGTGATGTTGCAAAAATC[T/G]TCGGTGGCTTATTTTTGCAATTACAGCGTGAAAACGATGTTGAATGTA	51.971
lg7	marker_42630	CGAAACATTGCCATCGTAATGCCGAACCATCGTTTGGGAGTCCTAGGCTGCATGGCCCAA[T/G]TGCACAAATCGTTACACTGTACCC	51.989
lg7	marker_42613	CGATTTAGACCCGAAGCACACAACGCCACTAAAATGACTGCACAC[C/T]TCCAGCCGGCCTAAACCAATGACTGTTGACGACGGCAAC	52.009
lg7	marker_40428	CGATGCGCGTAGTAGGTAGCTAGCTTCCAGTTGATCCCCC[A/G]TTGACAAAAACGAGGTGATGTTGCGTTATTGTACCCATGGGAAG	52.037
lg7	marker_36615	CGACAGGCAGATACATCTATAGACCCCAATTATCTCACACAACTG[A/T]GTGTACCTGTGCAACGAGAAGACACCAGTGAAATCAACC	52.037
lg7	marker_42231	CGAACTGCTGTTACAC[G/T]ATTAATAGTGCTTCTACCCAAGTAGAACCCTCCGGCACCCTCCCCTCATTCGCGCCATAGTATACTAA	52.051
lg7	marker_39319	CGACTACGACCTAGTTCTTCACAACAAGAAGACCGCCTACAGAAGATCATCAACAGC[A/T]GCAACGCTTCTTTACTACTACTCGTAC	52.073
lg7	marker_42157	CGAAGGCGGTGCCGAGATCGGAGAGCTAGGCGGTAGTGACTGTCATAATTGGTTACCACAGTGACGATTGTCACTGAGTTTTA[G/C]C	52.074
lg7	marker_25521	CGACTGGCAAACCCTAGTTACGTGTTTGCGAAAATGGTCGTCGCATACCTG[C/A]AACCGATATAGGGTGGGTTGTCGGGCTTCGTTT	52.078
lg7	marker_11451	CGATATTGTTCTGCTAACCGACAGCACGAACAAGGCGCGCTACGATAGAGGGAGCACTTTTTGGCTGAA[C/A]TAATTTCTCAATGAC	52.091
lg7	marker_29905	CGACGTCGCTCCACATG[A/T]CACCTGTGGGCAAACACATATTTGGAGACTTTTTGTATGCCAGAAAGTAAAATTCCATTCCCATCGG	52.097
lg7	marker_36115	CGACCATCTCACCATCGTGTTG[A/C]GGGCCATATGCGTGGCATTAGGCGGGATCGCAAGAAGGCTGTCGTCGTGTGCAAGTACTGGT	52.107
lg7	marker_41317	CGACCACTCAATCAACACCATGGAGTCAACTCTAATAACTGCTGTCCGATTTCGGCGACCACCCTCGCCGC[A/C]TAACTATCAGTAC	52.111
lg7	marker_21185	CGACAGCAAGGACGATATCAAGCACGATGCCAAGGACGACACCTCGGCCATGCTGGAAAACTTTTGGG[T/C]CAACGCCCGCCCTTCA	52.129
lg7	marker_44933	CGATGAAGTTGCTGCCTTATACCCCGAGGCGCCCAAA[C/A]TTTTCCACCGCTAAAGCGGCAACTTTGTGGCTCCGTTCGCCGAAGGA	52.134
lg7	marker_37341	CGAACTGTGCCT[G/C]CTGCGCTCTAATCTAGTTTTCTCCGTCAGTCCGTTTGACACCCGCCAGGGTTAGAACAAGCGTTGTTGTCGT	52.189
lg7	marker_19791	CGATAGACCTCACGTATCTTCCACACCTGTGTATACCCTAGCAACGATAATCCACCAAGGAAACGAACCGC[T/G]GACCGCGCCTGGT	52.219
lg7	marker_42893	CGACGCGGAA[A/C]CTCGGTTGTCTCGTGCAGGAGGGATGTGAGCAACGCTCTTCCCTAACGTTCACCATGCCGTCCTTTGCATGGGC	52.232
lg7	marker_42180	CGAGCACCATCTACCTTACCGCGCTACATTTTCAACACAACAAAATCACACGTAGCATCGGGACGCACTTCT[C/T]GGCGTTAGCAAG	52.243
lg7	marker_5978	CGACACGAGCAGCGCAGGACGGTCGGCACAAATAGCGGGCCTCTATCAGTCCCGAGC[A/G]TGTCTGAATCGGTTCAGTGTGCGCGTC	52.262
lg8	marker_33932	CGAAAAACCGGGTTGGGGACGAGGTTCGCACGATGGGCATTTATTGTCGTAAATATGGAGAGCTCTAACCCCCGAAT[G/A]TTTGAGC	0
lg8	marker_38315	CGACTCGTAATAATTGCTAGGGTGGGCAATGTAAAAAATGCTTGAGCTT[C/A]TTTTCGTGAGGTGCAATCGTCTTGGCGGTATGGGG	0.224
lg8	marker_37682	CGACAATGCCGCGCCTCGTTCCGCGACAGC[A/G]TCAGAGCAGCAAAAACATTAAATCACAACAGCACTAGATACTCACAACCGTCAC	0.948
lg8	marker_37929	CGAGCCCCTAGGTAGTCGCGTCGCCCCATAAGGCGGTGTTCAACGAAGTAGTCGCTGTGCTAGACCAACAT[G/T]AAATCGGCCAGAA	1.152
lg8	marker_39191	CGATAAAGTCCCGTGGAAAATAAAAAGGCCGGTCTATATCTTAA[C/A]ATCGTCCGTCACAACTACGGGCAAGCTATCCTCAGTCTCA	1.248
lg8	marker_33302	CGACATGGCAGCTTCAGCCTCTCAAGTGGTCCCTCTGACCTCGGGAGACGGCCTCAAGTTGTCGCAGCCAA[G/C]AACAAGCCTCATG	1.408
lg8	marker_43626	CGAAAACCACTTGTCTAGCCAATATGTTGTGGCTGCTCTTGCTAGCC[G/T]CATGTTTGAAAGCAGTGAACCCATCTCGGGCAGCGTT	1.529
lg8	marker_44917	CGAATGCCTTTTAAGATTGAGACTACCTACCCCTGTCACTCTCATCCCCTTACCGTAACCAATCAGAACCCTTTCCTTACCA[A/G]GG	1.821
lg8	marker_36978	CGAAGAACGGGTGGCTCCATACATCTGACAGATCTCACAGACCTGACAGA[C/T]CTGACAGGTCTGACAGCTCTCACAGATGTGCCAG	1.976
lg8	marker_12678	CGATTTTAGCACCC[G/A]TACCGTTGTGGAGATAACGCGCGCTGAAAAACGAGCGCCGCACCCCTGTGCCACCTCAACGCTCTTTACC	2.593
lg8	marker_45605	CGACTTGCAAATTATGTCAAGAGCTCCA[A/T]GTTCCGGAAAACAACCCGGACGCCACACATTCATATTGTACGTGTACGTAAGTATA	3.74
lg8	marker_5946	CGACACCGTTCCCTTGCGTACCGGTACTACTTACTGCGC[G/T]GGTAATATTTTTCACATGTTTGTTTTCTTCCATCGGGACGCTTTC	3.751
lg8	marker_28935	CGACTGAACTCTAACTGTTCAAGGTATGTCGGCCAGATTATATCGTTGATTGTTT[T/G]GTTGAAGTTTATCCCGAATGTCATCTTCC	3.963
lg8	marker_44281	CGAGACCCTCCCCGACGCTGTCACCCATATGCAAGAACATCCGCCTCACAAACTGTTCTTA[G/A]TAGGATGCAGCTCACCCTTCGCG	3.97
lg8	marker_20028	CGAT[T/C]TATATGCTTCGGTGGGACGTTGACGTCTGGGGTTCGGATTGGTCCTCATCCACCTTGTGGGACTGGTGCTACGCGTTGCT	4.066
lg8	marker_44221	CGATGCACCGAGGAGGCGTACATTGGGGCCGACAAGTGCCTTCAGTAACTTAAGCAC[G/A]CGCAAAACGGACCAACCGCGCACGTTG	4.79
lg8	marker_37877	CGATGTCGGTCTCGGGAGACAACTGCCCGAGTGGGGAAGAAGACCAGCAACGCGGAAATGAGGGAGTGACGCGAGAA[G/A]AGATCAA	4.831
lg8	marker_34667	CGAGGCGTCGCTCGCCCCGTGTATCCAGATGTGAACGCTAGGC[G/C]AAAGGATAATTCTGACGGTCTAAGCATCACAACGGAACAAA	4.853
lg8	marker_42853	CGACATGGCCATTCGTTGAACGGCTAGCTCTTCTCAC[C/T]AGCTCCCCGACGCACTGTCACGCCTGCTCCTGCCAGGCCCCGCCCAG	4.859
lg8	marker_41228	CGAACAATA[A/C]TCGTTGGGGCTTTTCCCTTCCTTCATTCTAAGGCTGTACCATGCCTGAGTAAGTCTAGCCTTTGCTGCTGCAGCC	4.867
lg8	marker_40479	CGAAAACAAAGCTTTGCGTGCGTTTCTACAAAAATAGTCGGTGGAATATGTTTGCAC[G/T]TACGGCGTGAAAACGATGTTGAATGTA	4.873
lg8	marker_42308	CGACCACCTCAAGAAGGTCACCAGTTTGCTCCACTAGAAACTGGTTGACCACTTTCAGAAGGTCACAGCAGCTGACCAGCGGG[T/C]G	4.882
lg8	marker_32234	CGATTCAGGTGCGCATATCAAACGTCTAAAATGGCTACGTACGTTCAGTAAAGTCACGATT[T/G]GCCATAAACGATACACCAAGGGC	4.886
lg8	marker_20383	CGATAAAAA[T/C]CTACGGTGTCTGTGCGGGCAGCAGTGGGTCGGCCATGTCGCTGAGGAACACGCACAGCCAATAACGGCATGTCAT	4.901
lg8	marker_44127	CGAAGTACCGAAAATGCCGGTTTTGGTCGTACATACCCGT[T/G]TTGGCTTTTTCGTTCGGTTGTATTTTGTACGTAGGCTTAAGGAA	4.902
lg8	marker_21717	CGAGTCTACGAGCAGCAGGGAAGGGGACGATTGCAGGCTGCTATGA[A/C]TGGAATAACTCTTTGGCGGCCCAGGACCGGCCTGTCTA	4.904
lg8	marker_43326	CGAATGTCACATATTTCGTATAGCATACCGACCACCATAAACAATGGAAGAGGTCGCCATAGCATGATTGTCATTGGG[G/A]TCCTAG	4.908
lg8	marker_40770	CGAAGTACGCGTCATCGCCAACTGCCCAACAACCGTCGGCCCGAC[T/G]TTTTGGCGTAAAATTGTATCCGTTGTAAGCCTGCTGAGA	4.909
lg8	marker_34782	CGATCACAGCTGCCGGCCGAGTTAAATCAATTGTGCGTGGTGGAGAACCTCTACTCC[G/A]CGAGAGGGGAATTATCGTATATATCAC	4.909
lg8	marker_33272	CGATAAAAATGAAAGGCAAGAAACGTAGTGGGGGAGAAGAGAGACGAGCCTACTTTGTGACCC[C/T]GGATTTGAGTTACGACTATGA	4.919
lg8	marker_36738	CGACTTAAAGATCTGTCGGCATGTTTTGTGTCCCGAATTATCGCGATCGTTGTCGGCTGCCGTGCGTACGATTGGGTGATG[C/G]CTT	4.923
lg8	marker_26840	CGACGTTTTCCACGTCACG[C/G]CTTCAACAACTGTGTGGGTTAACCCAGGACGCAGGGGGGTCCAGGAAGGGAGGCTGGCTGACATA	4.942
lg8	marker_25270	CGAATGCCCCTCCCC[A/G]CAAGGAGGGGTTGGTTGGTGCTGGCGTGATGGGGTCCGTTGGTTGTGGCATTCGGGGGCCGCGTGCTGT	4.946
lg8	marker_45512	CGA[A/T]TGCCTTCGTCGCTGCATCAGGTATCATTAATCTATCGGTGTACGTGGGCATTTACGATGCCCGGAGAAGGCGCGTGCTACG	4.947
lg8	marker_30871	CGATGAACTTAATAGAGAGAATAGAGCAATTGGACGGAATTGCTACAGTT[A/T]GTCCACTCCCTGATGCTGTGCATAGTTCAGGCCT	4.962
lg8	marker_42978	CGACGTAATCCAAGGCC[C/T]GTGAGATGGAGGACCTTAGACCGGCCCATGTGCTCCAGATCGTCTCCCCCGCCCATTATGCTTGCTC	4.966
lg8	marker_28453	CGAGGAGCTTA[C/T]TATGCCCGGCGGCACGTATAGCGCGAAATGTACGCGATGCCGCCCAGTCACACTCAGTTCCATACTGATGCCC	4.968
lg8	marker_37545	CGAACCACGGTAAA[C/A]TCCTTGGCGGATACGGATGGATGTAGTTGTTTACTTGAGTTATTGAAATCTGCGAGAAACGTGTTGGTTT	4.968
lg8	marker_42730	CGACAAATGTTTTTACTGAAGCTTGGAGCGTGTGCACCAATAACATGCCGTACGCTGC[A/T]TTAATCTAACGCCTACAAAGTCAGAA	4.978
lg8	marker_33810	CGACGCTGCGGCCCCGCCAACAAGACATG[A/C]TTTAGCCTTTGACGCGGAACAAACAATTGAGCCGTTTCAAACACTGTCGTGTCCG	4.979
lg8	marker_41693	CGATTCAATTAATGG[C/T]AAGGCAACCTAACTAAGGTGATAGGCTCGGTAATGCAGACGGATGGCGCTGATATGAGCACGTCGCCGA	4.996
lg8	marker_37372	CGATTGTGGCGCAAAATAGCCAAGTATTTACAATGATCGCCAGGAAAGTTCTCGGTTTCGGATAT[C/T]CCCCTTCAAACCACCGAAA	4.997
lg8	marker_45200	CGACCGAGAGTTATTGTGGGTGTTGCTTGCACGCTCCGGCATGCAACAGGAGATGTTGA[C/G]CGTTATCCGCCAATTCCACGAAGGC	5.014
lg8	marker_40724	CGAAAACATGAAGGGGCTCGTAGAATGGGTCGGTGCTGCTACCTTGATCACCCCCGGTTTGTTTCCCGGAGCAAGCGG[G/A]CACGCT	5.015
lg8	marker_24278	CGATGATGATGTGCGATAGTG[G/A]ACACCAACGTACGGTGCGATCTGTACATCGTTGGACTGCACGAATCGGTGTATGTCTGACTAA	5.015
lg8	marker_36311	CGAATATCATATA[T/C]TTGGTATCATACTGATCGCTATCAACAGTGAAAGAGGGTTTCATAGGCTGAATGTTAGTTGAGGTCCTAGA	5.018
lg8	marker_43937	CGAATCATGTTTCTTCACGAGACCCAAACAATGTTGTGTTCACTAGAGTCCAGTATTTGAAC[G/A]TTGCAAACTGTGAGGTGGACGT	5.023
lg8	marker_44995	CGAGTATGTGTGCAACATATGTTGTTACTCGGCTTTCGGTCAGGTGAAACCGACAAGAACG[T/C]GGACTGCACTACATCATATCAGA	5.04
lg8	marker_33746	CGAGAACTTCATAGGGGGGCGACGGCATAACCTAAGGGAACTCCGCGAGGTGCTTGAGAGGATGCGCGAGGGTAGAGA[A/G]AAAGAG	5.048
lg8	marker_42066	CGACGTTCCATTGGCATAATGGCGTTCCAGTAAAGGGAACCCGTC[A/C]TCAACCTCCATCATTCAAGCGGGGAGCTTCGTACAGCTT	5.05
lg8	marker_39263	CGAAAGGGACAATGTAAAGTTAACCCGGATATGAAACGCCTCCCCGTAAGGATGAGGTGTGGGCTGCGTGAGCTTACAAACTC[A/T]T	5.061
lg8	marker_39401	CGATCTGTTGAAGTTGGGCGACTCACCCGAGGCACTAC[G/A]TACTTTAACTAAGCATACCAGCTATTGTGTGTGCTGATCACATCAC	5.066
lg8	marker_20675	CGATCGGCATCACTCCATTGAAGACGCCTCAACTGACTGTCGCTAGAATAGAACGCAAC[C/A]TCACTTCGCGTGATACAATGCGCTG	5.078
lg8	marker_13095	CGAAGTTGTTGCGCCATTTGAGAAGACGGTGCCACCAGTTAAGGGTTAGTCTCGCCGTACAGCGGCTCAATAAGT[A/G]TAATGCTCA	5.078
lg8	marker_38387	CGAGCAGCAAGTGGGTCAACTAGCGCCGGCTCA[C/A]GTCTGGCCAATGCGGCACGCTGCTGCTGGTGCTGCGGCCGTATCGGGTGTA	5.08
lg8	marker_44362	CGAGTACGGCACAGGTTGCTGCCTGCAACTTCGCGGATTATGCT[C/T]AATTCAGGTCGTGTGAGACCACGTACCGTCCTGGCAACAC	5.082
lg8	marker_41994	CGAATAAACGACACCTGGTTCACATTTCCCTACACTATCACG[C/T]GCTTGCGTTGCAGCCTATGAAAAATCCTAACCATAATGAGCG	5.084
lg8	marker_35192	CGATTCAGGTGCGCATATCAAACGTCTAAGATGGCTGCGCACGTTCAGT[A/G]AAGTCACGATTTGACATAAACGATACACCAAGGGC	5.09
lg8	marker_31912	CGATTGAGTGCTTGTACACCAAAAACA[G/A]TGCATGCTTGTTTCGCTTGGACAATGCATGCAAGCCATACTCGTTGCTCGCTGTTCC	5.099
lg8	marker_32961	CGAGAAGGCGGCAAGGCAGTCGGAGGCGCCGGGTTAACCGGCGGCGGCGATGGGATGAACGCGGC[G/A]GGATCACTGATCGCGGCGA	5.103
lg8	marker_43436	CGATGCCGTCTTGTTTATGGTTTTCTTGCAGCCCCATAGCAGGCAGCTGGTAGTAGGTGACGTCCTACTTTTCCAAGAC[G/C]TTTCC	5.103
lg8	marker_9946	CGAAAAC[G/T]GTTCTCCAGCAAACCCACTGTATAAACGAGGGACGACGGCTGGGGGCTTGGAAGCCCGGGCTCACCTTGAGCACTGT	5.12
lg8	marker_45295	CGAATTTCCATTTCCTTAATTTTGCTTCTC[A/C]AGCTTGCGATTTCCTCTTCGCCGCATGTTTCTCTCGTACCCTCTGCTTGCGGAG	5.132
lg8	marker_41952	CGAAGGACCACAAGTTGACGATTACCCTTTGTGTTGCGTGTGCCAGCAGGGTTTTATGTGGCTTTAGACGCACATACAGCAG[T/G]AG	5.134
lg8	marker_42191	CGAATACCACTTCCACCTCCTTCCACGGACCTGTCCACTTCTCATGGACCATCCTCGGCCGCCTCCA[A/C]TGCCGGTGAAGGGAGCT	5.145
lg8	marker_40002	CGACCCTTGCTGTAGGCATTCTGCATCCGCTGCC[C/G]TGGGGGTTCAACAACCACGACCAAGGAGGACACCATGAGACCAAGCGAGT	5.15
lg8	marker_320	CGATGCCGACAAGCAAGCTAGGAGAGGCACGGT[G/C]ACGTCCATCGGCATTAATGAAGGTACCCGGCTCCTGGCCGTGAATCCTGCA	5.212
lg8	marker_31560	CGATAC[T/C]TTTTCCGGCGGATGCATACTGTCCATGTACATAAGGTGGACGCAGAGGCAGTACTATGCGATGACCTGTGGTACTGCT	5.225
lg8	marker_19719	CGACCAAATTAACAAA[A/T]ATTTGTTGACGGTTTCAAAATCGGGACTGTCAACTTTCCGCCCAATGAAAGTCTGGCACGAGCACGAT	5.231
lg8	marker_41620	CGACTTACTGTACTGTCTTACGAGTAGCTACGCTTGTACTCGGTGCTGTTATTTGTCTACGATATGAGTACTGCAGATTT[T/G]TTAT	5.266
lg8	marker_33755	CGATCGCGCGTACTTACGGGTTTTATACACGTCCCCCAGAAACTGTTTTTTTGGACTAAA[G/T]GGGCTCTGCCGATCGTAGGTGCTG	5.279
lg8	marker_43065	CGAATCAGGCTAAAAGCTGGGCGTTCTGCTCATTTGGGCTTCTACCTGGTTTTAGTCAAAACCACCTCCAAG[T/C]GAAGGATCAAAG	5.285
lg8	marker_19958	CGATAAATGACGTTATTAATAGACTGCCTCTTGACG[A/G]CGGCGGCGTTCAGGGGAACATCTTCCGTCCTGTCGTTCTTCGCGCCAC	5.311
lg8	marker_20923	CGATACTAGGGAATCGGGTATGTACCTGGCATTCTATACGGACACACATTATGTCATAATACCACGCATTTATTGGTGG[C/T]AGCAG	5.35
lg8	marker_28946	CGATGACGAGGACCCATACCCGCTGTGTCCTCCGCTGACGTACCCACCATTTCCCGACCCGCTCCCACCGCCGCGGTCGTCCCT[G/A]	5.406
lg8	marker_36422	CGACAGTTCTTGACGAAACCTGAACCACGGACGAGAA[G/C]ATTGCGGAGTGTGACGTTAAGCGGACTGGAAGTTTCGTAGGAACGCA	5.657
lg8	marker_44972	CGAAACCAAGTGACGAGTGAGGACTACA[G/A]CATCAGTCTCACGAATCAACCCGGGTGAGTTGTTGCTGAGGTAGGAAACGCACCCG	5.736
lg8	marker_44129	CGAGTCAGTCGGTACAAAAAC[T/A]ACATGCCAGGTACGCGTGCCGGTATTCTTTTTGCTAGATTTTCGCTTACCATCTGACGATGTG	5.863
lg8	marker_43893	CGACTCGCCCAACACCTCACGTTTCGCTTCGCGCTTGGTGCAAGCAATCAACGCCTGCCTGGTCAGTGAAAACCCGACGTGCTC[C/T]	5.975
lg8	marker_38134	CGATTTGAGACGGCTTCAAGTGACTCCGGACA[A/T]CTTTTAAGATAAAGCCAACATAACAAGCCTGGGATATCTACTCGTTAATTAG	5.988
lg8	marker_43352	CGATAC[A/G]ACTACGTACGCCTTCTACTTTTTATGTTATCAGTACAGTAGATCCCGCACCCTACCTGTCGTCATGGTAGCCATTTTG	6.593
lg8	marker_33156	CGAC[A/G]TCATCCGGATCTTGTAACAATCGCATCTCATCTCACCGAGGGCCGTAACCCCCCAACCCACTCGCTACACGAGCACCCTC	6.622
lg8	marker_16434	CGATCAATACCAAGCATCTTTAACCTCCTACGTACGTATATCAAACACATATTTGATGCATACGACTTTTT[T/C]ACCCCTGTTTCAA	6.707
lg8	marker_39078	CGACACAT[A/T]CCGCATACCGTTTGTGCCCGCGCGTGACGCGTGATGTACGTACAACAACAGACACGCGAATGTACAACAGACACCT	7.01
lg8	marker_43704	CGAACATATAGT[A/T]AATCATCATGCCCGTATCACACCGTACGTACAGCAGTATATTTAGAAGGCAGATGCTGATGTACCGGTGTGC	15.359
lg8	marker_24607	CGAGTTGACAATAGTGCCGCA[T/C]GCACAGGTTGCCTACGTATTGAGCGAGAGCCTGAAAAACAAATCATGAGGCAATCAGGCGTTG	16.035
lg8	marker_31539	CGAACATT[T/A]CTTCAAGCTCGTGTCCCCCTGCCAGTGACACCCAGAGCCTATACTCGTAAGGCATCGTCTTATCTGGAAACGGACC	17.697
lg8	marker_44771	CGACCGCCGAGTA[C/T]CTGGGCCTCCGCGCGCTCCTCGCGCCCACCCCGGTCTCCACCTCGCGCCAGGCCACACCCCGAGCCGCGAC	18.198
lg8	marker_35572	CGACATGTGCTACGATAGTGGTGCACCTGACACAGTGTTCGGGTGACGA[G/A]CAAGGTGATTGAGACACCGCAACGATATGCTGTAG	18.511
lg8	marker_17995	CGAGCGATCGTGTAAACAGCACGTAGACTGACGACAAGTCTTCACCCAACTGTGAATCGCGTGT[G/T]AAGTGTAGCTATGGGACTGT	18.55
lg8	marker_31331	CGATGCCTCTGA[G/T]AACCTGCGTGAATTGTGAGTGGCATTACGTACGGTTAGGTGAAGGTCTCGGTTGCAGTACGTAGGCAGTCGG	19.182
lg8	marker_41985	CGATGTGTACGTGAGAGGTTTACGTTTCGCCGTCGTACGTAA[C/G]TCGCCGTCCATGCCGAGTGAGCGAAGTGAGTCGGCTACGAAC	19.626
lg8	marker_39914	CGAGGTCCATGATACATTTTCCACAGCTCCTCGCGCGCAGCCGCTCTACGGGCATC[T/C]CGTTCCTTGCTGACGACATCCAGCTCCA	19.656
lg8	marker_37650	CGACCTTCAGTTGTCGTTGAGCCGCGACTAACAAATGAAAACATATTTTATAG[G/A]CTGTGCTGGAAACGCGTCACATCGCGGTGTA	19.71
lg8	marker_27340	CGAGACACGAGCTGTATCGCGGG[T/C]TGGTTTGACCCAACAGACTGGTGAACATCAAACTCCTCTCCGTGGAAGCCCATCGTGTACG	19.877
lg8	marker_43098	CGATATCGTTGCCCAAATGGAGAAGATGCTCGTTGAAGGCGCTACTTTCA[T/C]GAAAAGAAATACGCCTGGTATGCTAGAAGACGCC	19.946
lg8	marker_39410	CGAACGGGTATGTTACACCCTTCTGGCCC[A/G]AGCCCACCTGCGGCACTCCTCCGCCCACACCATCCCCATCCCATTGCTGCTGCAT	19.946
lg8	marker_19809	CGACCAAGACCGCACCAGTGGGCGTGTGATCGTTAAATTTG[T/C]ATGTTTTGAAAGAAAGGCGAGTTGCTTCTTAACGGAAACTTCT	19.993
lg8	marker_38689	CGAAAA[G/C]GATTAACATACCACAAAAACGACCTAAGCCGCGATTTCTTGCGCAGATAGGCTTTCTTACAATGCTCTGTTTCGGTGC	20.035
lg8	marker_5962	CGACCGTTGTGCGTGTATTTGTGTGAGCGGTCGGCGGCTTGCTGGCAACATTGCATTCAACAATAAAC[A/G]TAGAGCACGGCCAAAC	20.037
lg8	marker_20451	CGACGTCCAGGACACCAAGAGT[C/A]CGTGCTGATTTTTCATCCTGGAGAGATACCAGCTATGTGGTAACACAACTTGTACGGCTAGG	20.041
lg8	marker_20051	CGATAAAGCCTCTA[T/G]CACAGCATGCCCTCTTCTTCCACGTGGAGGTAGTACGCTGTCTCGGCCACCCACCACATTTCTATCCTTC	20.076
lg8	marker_15637	CGAATCAACCCTTTTAGGACTGGAGTCCCATTTTGGGGACAAATTACTTACA[C/A]TTAGAGTGGGGTGTCCCCAAAAAGAGACTGCA	20.119
lg8	marker_43322	CGACCCGTCTACACTGCATGATAGAATCACGTTCCAGTGTATTTCGCAACAGCACCGAGCGTTGCCGCCCTGCACCAAT[C/T]CGGTA	20.174
lg8	marker_43695	CGATCGTTCACAAAACGATCCAGACAACAAATTGCTACCTCTACC[G/C]TAGCACGCGTCGTCTAAGATAGAGGTAACAAAATCATCA	20.252
lg8	marker_42562	CGAATTCAGCGAGGGGCTACATGCAACGAACATAACGTGCAGTAATGTGTTCATCATGCTGCGGGAGTT[A/C]CCCAGCTACCGTAGA	20.275
lg8	marker_29297	CGACCTCTTGCTCACACTATCATCGTATTTATATCCTTTGTGGTCAGCTGTTCGCAGTCCGGCTACGGCCACAGACTCCGCC[T/C]TG	20.291
lg8	marker_33543	CGATGCAGTCACAGTACATGACGACCGATACCCACAGCCGAGA[T/G]GTCTCCGCACGAGCGGTCGTCTCAACTTGGGTTAAAGTCCA	20.308
lg8	marker_32846	CGACAACCATGAACACCCACATGATGCACGCAGTTGCGAACGCTCATCGGCACATTCGTT[T/C]GTTCTGTCTTGATGAAATATTACG	20.311
lg8	marker_34946	CGATTGATCCAACTCGTTGAACTGCCTGCAAATGCTCTT[C/G]TTTCTTTAACTCTCAAATGGTGCGTTTCGTGCATGTTTTCGTGCC	20.355
lg8	marker_44044	CGATAGCAGATGCATACCACCTG[T/C]CTCCAAACGATTGCCGTAACCGTGCGGTAGGGCTCAATCATCCAATGTTAAAACGAAGGTG	20.361
lg8	marker_36586	CGAACATGGTCTGGAACTCCAAGAATGCGGCCTGACCTCCTTCGGCAACAAGACCTAGCTTACGCTCCACCCTCACATGTATAC[A/G]	20.419
lg8	marker_38159	CGACCGAGAGCTCACCCACTTTTT[G/A]GTACTTGCATTTCGGTGAAGGCCATAAACCTAATATGCACCGCGATATCATGGGTCCTCG	20.425
lg8	marker_35589	CGAACAGCCCGGCCTGCAAGACAGAAAG[A/G]CCGTTGAAGTCCATTTGCCTGATAGCCACGAGCACAGGCACGCGAACCCAGAACAA	20.481
lg8	marker_43406	CGATTCGCTACGGAACAATTCGGCGCATTAGCACGGTGCGTGGACATCCCTTACCACCCG[T/A]ACAGCCGAAGTTCCACAGGACACG	20.486
lg8	marker_41659	CGAGGTGTCGTGCAACACGAATACACCTGTAAGTGCACAACAGAGCACATA[A/C]AAAACTACCGTTAATACCGCAGCAACAGCAGTA	20.503
lg8	marker_45286	CGAACACGTCCAGCGTGCGCCTCCTCTCGTCCCCCCTGAAAAAGGCGATTCGCATGCTGACAATGTC[C/T]TGGGGCCTTCCGAAGGA	20.512
lg8	marker_44265	CGATGACGAGCGGTGATGTCTGGAGTGCCTGTTTTGGTGTCCGCAGCAGCATAGTCTCCGTTTT[A/C]TTTTCAGATACGGTGAGACC	20.55
lg8	marker_39805	CGATGTTATCATAAGCCATTCGCGCGTGTTTTGTGTTTATTCCTTGTTAAGGATATAGT[C/T]CAGTGACTCCCCTGTGTACTAACCA	20.554
lg8	marker_36979	CGATTCCACTTACAGGTG[T/C]TCAAGAGACGGTAACTCAGCAAAGGCAGTCACCGGGAAGCTGGTGAGATCATTACCGTCAAGTTGC	20.587
lg8	marker_34903	CGA[G/A]AAACTCCGCGTTGGTCAGGGCGAATCGTTTGAGCCGAAGAGCATGGCCGAGTTCGTCGCTGATGTCCCACCCGCGCCTTCC	20.601
lg8	marker_36191	CGAAC[T/C]TTCTTGCAAGATCAACGTGCGGACGTAAGCCAAACCCAAGCCCTAACCCTGACCCCAAACCTGACCCTAAACGAACTAG	20.603
lg8	marker_37721	CGATGATTGCTGCCGCCGTCCTCCGGTTGTATCATGG[C/A]ACAGCGAACTTGCATTCAACAAGTTCGTCACTCTGCCAGCCGGCGTC	20.604
lg8	marker_38054	CGAATAGCAATGTT[A/G]CCGTACGTACAACGAGAACGCTGCATAGGTTTCCGTTGCGTGGGCAACGTGTTTTCGTTACGTACAGACA	20.618
lg8	marker_41143	CGAGGACCTTGGCGTCCGTGTAAGT[C/A]TTTGCCCTTTGACGAGTGGTGGCTTTCTTTTTGTACACCACATTCAACCGCCAACGGCG	20.656
lg8	marker_6846	CGAATAAATTAC[T/A]ACCTTCCCGGATGTACCTCACAACCCGGGACAACTGCTGCTCCGTCGTGCCTGGCTGTCTACTGCATCGCAC	20.667
lg8	marker_19260	CGACGAGGCGAACACCCAACAGCACAAC[A/G]TCGCACAGGTGGCGGCAAGCGAGCTGAACATTGGCCAAGGGAGGGGGGGTAACATG	20.694
lg8	marker_38818	CGACCTGTCGTCGTT[C/A]AGAGCCGACCCACATGCGGACTCGGACTCCCCTAAATATGGAAATTAACGTATTACACGTTTCAGAGTA	20.695
lg8	marker_42781	CGAAGAGGCCGGCGGGCAAAGAAGTGAGTTCATTTCCAGTCAGTAGCCTGATTGATTCATCAACGAGCACGAGCAAAAACATG[A/C]G	20.725
lg8	marker_42122	CGAACAGCCAGCACAGCAGTACTAC[A/G]ACAGAAGAAGCTGCAGACGCCGCAGTGTGCGCGGGACAGCTACGAGTAGCAGGGGGGAT	20.78
lg8	marker_14558	CGATTCCCTGCCGAAACTAAAATCGGCTCCAACCACTCACAATGATTGCAGAGAGACCAGGTCACCAAATA[C/T]ATCTGTCGGGAAG	20.783
lg8	marker_39873	CGACGGAGTCACTATGCGAGCGA[G/T]CCGGACGATGCGGTTGATTGGGCTAAACAAATTCGTGCAAGCGTTCGCCCACTCCTTCCAG	20.902
lg8	marker_40044	CGAGTTGCCGTTTCCTTCCTCGTTTCTACGCCTT[G/C]ATGCCGCACAGGGATCTTAGCGGCAATAACTTGACCACGTTTCCTGCTGA	20.962
lg8	marker_35079	CGATGGCATCGGCGGATCTCTCCTGGAACTGTGAGT[G/A]CAGCCATCCACTGCCGGGGTCATGCTCTGGGTGCATCATTCCCGAGTT	20.991
lg8	marker_28535	CGAACGTAACAGGGGGCTAAATCCATCTACTT[C/A]AATATTTTGTAGTAAATTCGTCGTCCTGCGGAAATTATTAAAATACCGTATG	21.023
lg8	marker_4640	CGACGTTGGGTCGGGCCACTTCTT[T/C]ATTTAAACTGTTCGCCGCGATTGCGATTTGTTTATGGAACATTACATCACCTAGCTGAAT	21.169
lg8	marker_33603	CGACGGTACAGTGCCGACGGTACAG[T/A]ACCGCGGTATACCTTCCTTGTGTCAACCAGTAGGGGGGGGAAGCCAAGACAAATCCCCG	21.41
lg8	marker_45274	CGATTAGGATCTTCACCACTATGCCAGTTTCGGTATGCCC[C/T]GCGCGGGACCGACTCTACCGCGCGCCACCCGACCCCGATCGGCA	21.936
lg8	marker_45296	CGACGATTGGTCCGGGCACTTCGTCATTTAATCTGTTCGCCGC[A/G]ATTGTGAATCGTTTATGCAACATTACATCACCTAGCTGACT	22.035
lg8	marker_41792	CGAAATTACAAAAGGAATCAGCGCCGATGGGGCACGGGACCAAATTTCGTGG[C/T]AATGGTTTCAGCAGTGTCAGCACATGATGGTC	22.099
lg8	marker_43192	CGACATCATGGTGTCACTGGTCCAACCAGTGGAGGTGGTGGACACGGACGTATGTTTCATGTTTAGTACGGG[G/T]GTGTGACGAGGA	22.128
lg8	marker_32155	CGACAAAGGGCTTTT[G/A]CTAGCGGCATCGTAACGCTTTCTGGGCTAGATGGCCTCCTCCGTGTTTCAACAAAAAAAGCCGAGAGAC	22.288
lg8	marker_21974	CGAGCTGATTAGGTGAAGGGCGGCCAGCGGGCTTCAAGTTTGGGGCT[G/A]ATAGCTACGCAACCGTGTGGGTGGTGGTGACTCGCGT	22.336
lg8	marker_42718	CGATGCTCCATGGCCCATGCCATGGGTGAGTCCGAGTCCATGGTCCACGATTTTAGTACGTAGCAGCAGCAGCAGCAGCAGCAG[C/T]	22.374
lg8	marker_42410	CGAGTTTCTCTGCAGAGCTTCGTTTATCATCGTCATCTACCAGGAGCAGCTACTATATACAAATAA[C/T]AAGGTCTACCTCCCGGCA	22.638
lg8	marker_42725	CGACTCAACCGCGAGGATCCCCGGCAGCCACCAAAGCAACGGTAGGGTTAGCGGAGGCGTTTTCATGC[C/A]GACCGCGGGTGGTGGC	23.524
lg8	marker_45145	CGAGTGAGACGGCTCAGAAACAGTACGTACGTACGTA[T/C]GTACGTACTACTGTACCGACCGAAAAACATTTTCTCTTTGCTCTTAC	25.18
lg8	marker_42585	CGATGTGCGCCAACTTACGCGCTACTGCCGTCCTCGCTGCCGCCCCCTCCCCAAAGGTGCCGGTTCTGGTC[T/G]GCCGTCCTGGGCT	26.994
lg8	marker_40979	CGAT[T/G]ATCTGTCGGAGATGTCGGGAAAAAAAAATAGAGTCGCTGTGAAGGTGTACTCCATGAACTTAGGCTCTCACGTGGCCATT	27.733
lg8	marker_40629	CGAAGCTTGCGGGGGCTACAACGTATCTCACAAAAGGTTAGGCGACCACGATAGAACGAATACTACC[A/T]TACACGAAACCTTGCAG	28.162
lg8	marker_45293	CGAACTGGACCGTGGCTCTATGATGCAGCAGCTGCTGCTGCTGATGCGGTGCCGGTTGTTAGCGCAGCACCGGCAAC[G/A]CCAGCAG	31.173
lg8	marker_44227	CGATGATAGCTTCAGGTAAGC[T/C]AGCGGTTACTCCCGCGACCGTTGCCACATCCGACTGACGAGCGTCTTCTTCGCGGTTCGCCGG	32.327
lg8	marker_45589	CGATGACACAATCTTTCCAGGCTACACTA[A/C]CCTAACTCTCACTGCTTCTTGCACAACCTCGGTGCCGTCATGTCTCAAACTCATT	32.411
lg8	marker_40599	CGATTCACACGGCAGTACGGTAGACCCATGATCCTATATAGCTA[C/T]TCGTACACCTGGTATACATCATGGGCAACCTTCAAGCACG	40.458
lg8	marker_45060	CGAAGTTCGCCGGCCTG[C/G]GGTGACACAGGCGAAGATGATGATGACGACAACATCGTCAAGCCGGAGTCTGGCCCGGGCCATTCTC	41.393
lg8	marker_38476	CGATTGTGTACGTAGCGTAATTTCCGATTGCATCGCAACTCCGCAACCAGTACGGAGCACAGCA[G/C]GAGCAGCAGCAGGAGCAGCA	42.435
lg8	marker_45588	CGACTCTATCGTTGACGACGTCGGCCCACAATCTACTGCTGGCGCTGCGCGCTGCTTACAGAAAC[G/A]CGTGCCGCCCGATTACGTG	45.491
lg8	marker_40924	CGAAGCACCGGCACGGAGGGATCGGCGCGCGTCAGCGCTCAAGGGGGCGGAACCACTCGCGCTCGCACCAC[G/A]ACGTCGCCGACAC	46.38
lg8	marker_44537	CGACATGTTA[C/A]CTTTAATGCATTTGTTTGGCTTGCATTACTATGCATGGTATGTATGCGGTCATTGTCATGTTTGACATGTTAAG	46.709
lg8	marker_38323	CGACTTAAAACGTTTGAGCATATATTCATGCGACCCCCTTCATACGCCAAGGGGGTTGGTACCCGTGAAGGCCCTCCCCCCG[G/C]AG	46.722
lg8	marker_44543	CGACTAGAAACTCGTAGACAC[T/G]CACCCCGTCCCGCACGTACGATAGCAGTGCTTCGCGAAGGTGGTGTCCTGGGAGCACCACCTT	47.011
lg8	marker_24517	CGATTCCTTGCGACGTAGAATATAGTGTGTACGCAC[C/G]GTCGTGCATGCAGTGTGAACACGACCAAAACTTCCCAACGCGCCACCC	47.504
lg8	marker_37700	CGATTCCGAATCGGATTCGGCGGCTCCAAGCCGTCT[C/T]CTCCTCCCGCCGACAACCTTGGCGCCTACGTTGACCGCCGCCTCCGCC	48.36
lg8	marker_45305	CGAGTACCAAATGCCTTTCAATGGTCAACGGTCATCCACAGCAGTACCAACTGCAAAGGGCCACGTACGTGTACATACCAG[C/T]AAA	49.33
lg8	marker_40014	CGATGGTGAATCGGTGCGCGCGAGTGGACCGCTTTTCCCCCACCGCCGTCCCGCGCACGGG[A/G]AGCTCCTGGGTCCTCTTCCCTCC	50.829
lg8	marker_37862	CGATCTGAACCGAACATCCCCCCT[C/T]TCCTCCTCTCCCGCAAACAGGACGGGAACACCCCCCTGCACTACGCCTGCCTAAGTGACA	50.923
lg8	marker_44011	CGATTAGCAA[T/C]CTCGCGACGCCGGTGTGCCCCGAGTAGCAAGCCCAGTCCAGCGTCGTGTGGCCGTCACAGTCGGTGCGGCGCAA	51.075
[truncated: 2,995 more rows]
