# Supplementary material for: Construction of a high density SNP linkage map of kelp (Saccharina japonica) by sequencing Taq I site associated DNA and mapping of a sex determining locus
Source: BMC Genomics. 2015 Mar 15;16(1):189. doi: 10.1186/s12864-015-1371-1 (PMC4369078; doi:10.1186/s12864-015-1371-1)
Supplement: Additional file 3: — Tag sequences extended with Miseq. In order to amplify the applicability of the map constructed to, for example, the development of SNP genotyping tools other than sequencing, the mapped RAD tags are extended. The listed include the extended tag sequences and their corresponding marker names. [file 12864_2015_1371_MOESM3_ESM.xlsx]

## Sheet: BC-Genotype
Linkage group	Marker ID	Miseq extended tag sequence
lg1	marker_5285	CGATTGCCGTCGGGTTGGACAAGGGTGTGCGCCGGCTCTCCAACCTCAACATCCTCGTTGCGGTCGGGTTGATGATCTTCGTCCTGATCGCGTCGGACACCGTCTTTCTGCTGCGACAGGTATTCGACGAACGATATATCACCGTGTGTGCTCATGTAGGGGGGTGTGATATTTAAGGGGGGTATGCTCTCGTCCATGCTATACGGCAATGACGGATAGTTCCGTTGTTCATCGTACTCATAGAGCGTCTCAGTTCGTGATCGGCTATGTTGTCAGAACACATGTATTTAGGACATGCCGTCAGCGGATTAACAAAACCACGAACAGGAGCAATAAACACCTCGGCCACACGCTGTACAAACACACGCCCAAATACGCTCACAACGGCGATATACCTGC…
lg1	marker_35800	CGAACATACGGTCGCCATACCGCCAGTTGATACACCCCAGATCGGTGTCCTGGTGCACGTTTCATGTGAGCTACGCCTGGTTATGACGTCCACCATGTCATCCGCCGCATGCGTCTTGCAATACATCCCCGTCTTGCTGCCCTTGGCATTCAAAATCGGCTGCTTCATGCAGGCATCATGTGAGCAACGCCGAGTTAAAACGTCCACCATGTCATCCGCCGCATGCCGCTTGCAGTACACCGCCGTCTTGCTGCCCTCGCGAGAACCCCGCCACCGGATATATCAACCCTGCCAGTCGCTGTTTTCCACCAACGGTTTCACAAACGAATTCACGAACGACGACTGACCAATCATATTATAGTCGAACAGGCAACCCGAACGGCAATTGACCAATGGCCG…
lg1	marker_44206	CGAAATTTATATAGTGTGAGGGTAAAGAACGTGTTGGTTTGCGGCGTAAGGTGTGCTTACTAATACATGGTTTAGATCTTGGGTGTGAATCGTACCCGTACCTACACACATCTGGCGGTACGAGTCGTGGTACCTGGTATCTCTCGTGGATGCTAGCGTGTGTGAGTGCAAGCCGTGGTGTTCTTCGGCATGGGGTCGCTAATAGATACCTGGTATCCCTCGTAGAAGCTATGATAATCGTACGAATCGTGTGCACGATCG
lg1	marker_42460	CGACGTGTGGGAAGAGGATGGGGGCTTTGACGCGAGCAGCAAGCGCCGAGTTTTGGATGATACCGAGGGCTCGCTCGGCAACGCCGTTTAGCTCTGGACACTTCGCGTTGGTGATTTCCTGTTTGATGCAATACTGCCGGCACACGTTTCCGAAATCCCCACTAAAGAACTCTCCCCAATTATCAGACCTGACTCTCTCTACTTCCGACGGTACACCATCCGCACGTACATCAGCCAAAAACATCCTAAATGCGTCAGCAGCATCGGATTTACGCTCG
lg1	marker_37400	CGAGTCATTGTGCCATTGCCTCACCTCTAACAGGCCTGCGCTGGGTATTTATACTCCAATGCAATAGTACACGTACTTGTATATGGACTACTGTAGTTGATATATACTCGGGCGAACTCCACCACCAACCCTGCGTGAAGTACGGCGAGCGTTACCGCGGCCACTGCAACGGCGAAGGTGGTTCTAAGTTTGTGGTTCTCTATAAAGGCTGTGCTACCTACAGTGGGCATGACGTTTGTGGGAAAATGTTGATGGCCATGTTCATGATGCCATTACACTCTCGACCAGACAACATATTTCTGAGGATGCCCATTAAATTTAATATATCGGACAAAATGTTTGGCGGCCGATTAATCACTAGGAAAATGTTTTTACATTCCCTTTCTGCTTAAGCCTTGG…
lg1	marker_26988	CGAGATATAATTCAAGTACGAGTACGCCAACCAGTTTTCCCGCCCGAGGAGAATTGGCACAGACCTAGTGGTCGTCTCATATTAGCTGGAGGGGCTATCAAATTTGCGACCTCGGCAAGCGATTACGCTATACTCTGCATGCTTTGTGTCGTGTTTCGTGCAAAGGGCTTGTAAAAATGCATTAATAGCAGCACCAAGGGTGGAAACAGTTGGAGCAGTCTGGCAGGCTTTGAAGCACATGAAGGTGGCATGTGCAGTACGTAGATCGACAACAGGAATGCAAAGAGCATTAGGGGTAACTGATAACGAGCCAAATCAAAGGTCGTCGGGAAGACTGAATGAAATACTTACGTCCAAGGCTGTAAGTCCTTATTTATTAAGAGAAGATAATTCGTCG
lg1	marker_35756	CGAGCGCGAGCACCGGATTTGTTGGCGGAGCAATCTGCGTTTCCGCCTGATTTCCGGGCCCGTCGCCGACCAGATAGATCGGAGTCCCGGTGATGCTGGCGCTGACAAACGGCCGCTGAGACCCGCCCGTGGCGATCCGAGAGGACCGAACGGCACAGTTGAAACGAGAGTTACGGCAGTTGGTTGGTGCTAGAAGTGTTGCGACTGGTTACGATATTTGCTGGGAGGACACGGGGGTATGGGGCAAAATTAGGTGGCATGGGAGCACGTCATGGAGCACATGCAGACGCCACAGGTCTCGCCTACGGTAGGATCCACCAGATATGGCCATGGCCTGTACAGGAGGCGCACGAGGGATACATTTTCGTGGCGAATGAGACTGCGCCGATAGATATCCGG…
lg1	marker_35476	CGACCCGCTGCGTTCGTATACGCTCTCGTTACTGTCCTTCCATGTCGCTTCCTCGCTTTCTCCCTCGTTGCACTCAGCGTGCTTGGTCTGGAAAAGCAAAAGTCTCGCGCCGAAGGTGTCAACCAGCCCAGTCGTCAGCTTGTTGCCACACGCTCCCTCCTGTCTTGAAGGCGAAGCCAGGTTACTGAGACAGTACAGCTCCCTCTAGCAAACACACCTAAGTTCGTGTACGTAGTGTCCGTTCACCTTCTTGGTGGCGTCTGCCTCCGTGCAGAAATGTGAGATGGGCTTTGCTGTCTACACCGACGGCCAAAACGGCCCGTGCATTCGCGATGCGGCGTTCGGCACCGGACCCGGTGACTGCGACGGTGCGCTCCGCCAGCAGAGCGATTGCCGGAA…
lg1	marker_37622	CGACATCTTCAACGTTTCAGTCTTCAGGAATAACTTTGCTTGTGAGTCACGCGCAATTCCCTTGTTTTTTCCCAACAGTACCTTCGCACATACTTGCTATTTAGCGTGTACATTTGATCAGGTCCGATAAGATATCGCGCTATGTGAACCTCAGCTTGCCACTATTTGACGTACGCTCGAAGTCGTGACGGAGGTTGTCCGGACGTAAGTGGAACATCTTGATGTTCGCTGCTGACGCTCTCCGTCGGCGAACCCCTCGCCCATTCATCGTGACGATGTAGCTGAGTCCTGGTAAGACAACTTCAGTCACCTCCCAAGGTCCGGTCCAGTGCTCGTCGGCTAGTTTATGATGGATCCTCTCTCTTGCCATCACAGACTCCGCCTCCTTCACCAGTACCT…
lg1	marker_41703	CGATGGCGATATCAAATTCTCTCGCAGTGACCCAGAGCAAAGGGGGAGTAGGCAAAACGACAGTCGTGGCCAACCTCGCAGGCCTGTTCGCCGCTGCTGGCTACCGCGTTCTGGTCGGCGAGTTCGAGATCGGCCCGAGGCAGCTTGTCGCCATTGACGCGAAGCTCAGCGTCCCCCAAAGCTTCGAAAACAAATATTCCAGCAAAACGACATTCGTATCCGGTGGTTACTCACGTGAGGAGCTCAAAAATCTCTGGTTGATTTCTCTTGTGCGTTTAACAGCAGTGCACAGCAAGGTAACGCAGTATCAAAAAGCTATCGTATGTAAACGAAAATATTACATCAACACAACGAAGCCAACACTGCATTCAACCTATAAAGTGCGAGGAAAACGGGTGT…
lg1	marker_35699	CGAGGCTACAAACGGACAAACGGCAATGCCGTCGTACTGCGTATGCGTACTACTGTAACAGTGGCCATTCCATCCGCTACAGGCGTCACGTGCGCCACACTCGTTGCAAGAGCCCCATGCGCTTCAAGCGCCACATTCATCAGCTTTAGTCACAGGAGCTCCATGAGTCACAGCAGGCGCTACGTAAGTAAGTTTACAGACGCTACGGACGATACGTCCACCACCAGACGTTGAACCCGTAACACTATTGCGGGCACTACTGTCTTCCTCTGACCTTGCCCATGCCGTACAGCTCCTGCCGCCACTCATTCG
lg1	marker_26152	CGAGCAAGAAGTGAAAGACGTTTTCTCCCCCGTGTGATTCACAAGGTATTGCTCCTCTGGTTTTGCTCTTCCCCCCGTCGCAGTCAACATTGCGGCCTGTACGCCCAGTTTGCAACAACAATCCGCCCTGCTTCTTCCACAATGGACCAGGGACACGTGCTTACCAAATGCTATTTACGATCGCCCTCTGTGTAGGGCTGACGAATTTGATGGAGATGAGGTTTGTGGTCATCATTGGTTTCTCTACCGTTAAGGACGGTCGTTGGTGCCTCCTCCATTAGTTTTCGATGCAGCTCGTAAGCACTACCTGGTAGACTACAACGGAGTAGTGTTGTGAGCCAAAAATAAAAAAGGCTCGGTCGGTTTTTCGTTTTCCGTTTTTTTTTATTGGTCG
lg1	marker_29693	CGATGGACGTGGCCAACCCCGTGGGTATTGATCCGTCGGGATTCTAAGCAGGTTAATGATATAGGGACATCGCGTCCGCTTGAAACCAGACATAGAGTTGCACCTGAGTCTGTTTGTCCGGTATGGATTAGTTTCAGTGACATTTATCTGCCACAACAACTTTCAGCATGATAACATTACGCATGATGTGGCGTGAATGCAGCTAAAATACGACAACCTACGAACACGGAGTATAGCATGTTTTGCCGTTTCAATGCGGCTGCACGACTACCTGATGAACAAATGAAATGGTACCGTTCGAGCGGTACCGGTTTCGTCGTCACGCCCGACGGTCTTATCGTCACGAACAAGCACGTCTCAAAGCCCTGGCTCTTTGACGGCGAGACGCGTCGGCTGGAG…
lg1	marker_39660	CGATAAACGAACTTTATACAGTCCCCGGTATCGGACTCCCCCAGAGATCACCGCACAATGATCGCAAATACGCCCAATCTCCTAACTCTTAGAAAAAACATACACTCAGTTTAAACGTTGAACAAGAGGCCACTGATGGCACGGTACGATGGGCTACGACACCAGTTAGGTGTCGTGCGAGCTGCTCTGACAGCACGGAAGAACCCGTTCGCGAGGGGGCCGTGATCAGGGCAGTCGGATACTTGTCTCCAAGTTAAACCTTACCGCGCCAGTCTCG
lg1	marker_33940	CGAGTCCCACCGTGGTGAGATTTTTACTTTATTTGAAAAAATAAAAAGGAACCAATTGCTGAGAGCGCCTTCGTGGCGTGGTTAGTAGGCGGAATCCGACGGAAGTCGATGCTCACCATGCCGTCCTCCGCGTGTTGCTTGCAGTACGCCTGGATAGTACCTTTGACAGCGAAACACCCCCACTTCATGCAACGATGACGTGAACAACGCCCCATTATCGTCGGACACGGGTTGGTGGCGACGGCGGTGGCAATACCTGAGGAACATCAGGTGGCGAGCGTCGCACAGCAACGATGCATAAGGTTCAGGCTGAGCTGTCACGCTCGCAGCTTCTAGACATGTCAGTGATAAGTGCCTATTAAAGGGCTTTCACCGCCACGCGCTACACTACCATGGTCC…
lg1	marker_44806	CGAACATACGGTCGCCATACCGCCAGTTGATACACCCCAGATCGGTGTCCTGGTGCACGTTTCATGTGAGCTACGCCTGGTTATGACGTCCACCATGTCATCCGCCGCATGCGTCTTGCAATACATCCCCGTCTTGCTGCCCTTGGCATTCAAAATCGGCTGCTTCATGCAGGCATCATGTGAGCAACGCCGAGTTAAAACGTCCACCATGTCATCCGCCGCATGCCGCTTGCAGTACACCGCCGTCTTGCTGCCCTCGCGAGAACCCCGCCACCGGATATATCAACCCTGCCAGTCGCTGTTTTCCACCAACGGTTTCACAAACGAATTCACGAACGACGACTGACCAATCATATTATAGTCGAACAGGCAACCCGAACGGCAATTGACCAATGGCCG…
lg1	marker_41326	CGACGATATCGGCTGCACTCTTAATCCATGCAGGGCCAGTCCCACGAGACTTTCAACCAGATCTTCGCGAGAACGTTGTCGCTGTGCATCGAAACTCAAAAGCAAACACGGACAAAGTTTCCGTTGGGTCTTAGTAGGGGCAGCAAACAACGTTTGGCTGCGCGCGGCATCGGCCGGTGGTGCTGAAACTATTCCTGGACAACGCAGCTGGGACAGACGATTTTCGGATTTTATGCAGCTCAAAACGACAAGCCTCATCGCCAGATAAAATGAGCTTTCTTCCGCTACTGAAGGGTAGCGGAGCCGGGAGTGGTCTTCAGAGCACCGTCAAGTCAGTGCGGTCATGTCAAGGCCGGCAGGCCTATACCAGCAGTTGTGCTTGTGTTGTGGAACTGGTCG
lg1	marker_44302	CGATGCTGGACTGGAGTTAAACCGACACGTAAGACCAGAACGAAACGTAGCGAGAATGAGGGTTGAACCGAGAATCTTGGTTCCAGCGAGTGTGTGTGTTTTCTTTTGGCAAGGTCATCCCCCCGCATCATTGGGCGAAACATCGGCACATCGCCAGTCCACGCAGCTAAGTCTTCATTGCCTGACACAGAGCCTGACACGGACACTGTATAGGCTAGCTATCACGAGGACACCGTTATATCGGCTACTACTACGAGCACAGCAGTTGTCATCGAGCTCGGTGCTTAGCCCCAGTTCTACTGCTGGCGGCTTCGTGGTCCTGAGGAATGACGAAAACATCGACTGGGTTGTGCTGGTGCAATAACAGGTACGGGCTGGTCTCTTTGGAAAGACGGTTGG…
lg1	marker_42877	CGAGAAATGCTTACGGTGTAGAAACCTGATACTCAAAAACCACAATGAACGAGTGAAGAATGAAATAATGGTACAACATATTCAGTCCTGCGCAAATGCAGCGGCAATATGGAAAACAGTAAAAAACAAAGTTCCAAAGGTTTTATCAATTGTTTGTCTTTTAAACTATCGTCGAGCCTATCGGGAAACAATTGTCCGAAACTTGCTACCTAACCCTAAGCACAAAAAGCTTATCTACAGTAGTTCCACTATTGCCTCTCTTAGGGTTGAAATCTTGTCTGAATTGTTATGGATCAGGTGTATGAAAACAACGGCGACACTCCTAGTTCGGTGGCATCTCTGGGTTGTTACGAGGACAGCTCATCAGCCCGCATTCTGTCATCCGATATGATCAGGAGC…
lg1	marker_44570	CGATTTTTCGTAGAATCAGAAAAAAACGAACAGCCCAGAATGAAGATACGCTTCAAAACCAAAGACATTTTGTCCCACCGAGTCGTATGACGAAACATAAGGCATGCTCGGTAACACAAGGAACTGGAGCTCCCTTCTACCAAATCCCGGCGTCATTTGAGCCCTTGTGGCCGGCACACTGCTCTCCGATCTGCCGGCAAGGCTTGTGTCTCCAAGCTGCTGCAAATCTACAAATCGTTCGTCCCGAGTACGCCCTCGAACATTGTCCTGCTGGAAGATCACGACGGCGACGGCCGAATGGATCATCGCACAGTCTTCGCCGACGGACTCAAATTCTGCCACAGCTTTATGCCGCTGATGGATGGAATTCTGGCGTGTGCCCAGACTGAGATTCTGTAC…
lg1	marker_25557	CGATTAGCATCAACCTTTGCCAACACGCACGCTCGCTCGCTCGCGATGGTGAAAGTTTTGCCGACAGAAGCAGATTCAAGAAAAGTGCTGTCTATTGGAAGTACAATTATCCAGACGATATTCATAGTCGGCATAGGCAGATGCAAGTTGTGGTATGGGGTCTGGGATAGGGGCGTATAGGGTACTGACCAGCTAGCTAGACCTCAACGTGCACGTGTGCAGGTGAACACCACACCATATTGAACATGATTTTAAAACACGACTGATGAATCGAGTGTCTCGGTGTAAACGTCCCGCATGTACTACTCACCCCTACCGAATCGGCCCACGACGCGGGGCCTGTAGGTCTGTTACCCCCGAATGCATCCTTCTACACCAGGTCGGCACTGTGGGAGCCTT…
lg1	marker_37286	CGAACATATAGCGTACCTGGTATGTCGTGTTTGAGACAGGAATTTTAACCAGTGCGCCAGCTGGAAAACGGTACACAAGGTTTTTCACTGCAGTAAAATGTAAGGGGAAAATCCGACATTGAATACGTACGTTGTCGGCAATGATATCATTGGTTACTTACGTACTGCATCTAAATTGACGTTGGAGAACACGAAAGGTCAAAAGGAAGCCGAGCGCCCTAATAATCGGTGTGCCACTCGGCTGTCGAACCGCATAGGAAACGGCCTGATCAGAATCTGACGACTTGGGTCATCTTTCAAATTGAAAAATGGCATGGTCTCTAAATTCAAGATGTTATCCACAGCAAGAAAGCAGCAGCAGCAGCAGCAGCAGCACGATCG
lg1	marker_42942	CGACGCTCTGTCTCTGTGAAGAGAGATGGCAGAGGTGGCACCGAAATGTCTGTAAAGATCACTTGTGAAGAAGAAAAAAAGTCACGGTTTAAAAAGGCGCTTATCTTACCAACTTGTGGTCTGGTCAACATAGGTCAAGGACAGTTTGTGGTACTGGCTTCCCGGTATCGAACAATTGATGTGACAGCTCAGCCACACGCGTCCGTGTTGTGTTCACGCCCCCCTTCTCATGCGCCCCAGGCCTTTTACCGCCATCTGCTTCGGAGAGAATGGTGCGGTGCTCATATCATTCCTGCGAGAAGCGGGCAACCTTCAACGCCGAGGGTAGCAAGAAGGCGGCATACTGCAGGCAACACGCTAAGGACGACATGGTCCGCAGCAAGCGATGCTCGCACTCCT…
lg1	marker_43693	CGAGGCGATGCCGACGACCACCGCCAGGATGATCAGTCCCAGCACGTCGTCAATCACTGCCGCTCCAAGAATGATTTTGGCTTCGCGTGTTTGCAATCTGCCCAGATCGCGAAACACGCGGGCTGTAATGCCGACACTAGTTGCGCAAAGCGTGGCCGAGAGAAAGATGTGGACCATCGACATTGTAGCTCGGATACCTCGTGCAGGAGGAGTGCGAGCATCGCTTGCTGCGGACCATGTCGTCCTTAGCGTGTTGCCTGCAGTATGCCGCCTTCTTGCTACCCTCGGCGTTGAAGGTTGCCCGCTTCTCGCAGGAATGATATGAGCACCGCACCATTCTCTCCGAAGCAGATGGCGGTAAAAGGCCTGGGGCGCATGAGAAGGGGGGCGTGAACACAA…
lg1	marker_35559	CGAACGGCCAACACTAGGAGATGATATTGCTTCACAAACAGATCATTTGGGAAAGCACAACGGTTGGTATGGTGGCCTCGTATGTGATACGGTAAACCTGATTGGACACCAGAGATGGCTGCAACGGTTTTGCCACTCAGAAACGGCGTATCACTGCCATCACTGGGGCAACACTGCAGAATGCTCCGTGCAAAAACAGGATCGCCCGAGACTGCAGAGGTTTGCAACTCAAGCCCCTACCGCAACTTGCCATGCATATAATGATCGAATTCTGGTGGCCGTTCTCGGGCCCGGTGCCGTCGGACGGCGACGTCTCCGCGTTCGTGTCCTCCATTCGCGACGCCGGGGTGCAGCTGACCGGACTGAACTTCGCTGCCGGCGACATGCCCGCAGGCGATC…
lg1	marker_12443	CGACGGGAGTAAGATGGCGGTGTACTGCAAGCAGCATGCATCGGATGACATGGTGGACATCATCAACCGGCGTTGCACACATGACACCTGCACCAGGACACCCATCTGGGGTTCACTAACTGGCGGTATGGCGACATTGTGTTCCGACCATAAAAGCGAAGTTTTGGTAGGCCAATTGATTGGCTTTCGTGTCAAGTGCCAAGTGGTGAATTGTTCCCGAATGTCACGGTGGGGACTCGGTGGGAAGCAGCCTACCCACTGCCACCAGCACGGCCCCTCCCAGGACGGCTTCGTCTGCGTTGGAAAGATACACGCCAGCAAGAAAGCTCGTCGTAGCCAATCGAGATGATACTTACATCATTAACACGATAAGGGCAGTCTTGATAAATCAGCGTGTCA…
lg1	marker_37233	CGACGAGTTGCTGTAGGTGTTCCTTGCCCTTCGGTTGCACACACAATGGGACGACGGTCGTGTCGGACTCGGCGGTGGTGGCGTCGCGACGTTGCTCACATGACACCTGCACCAGGTTACCGATCAGGGGGTTACTAACTGGCGGTATGGCGACAGTATGTTCCAAACATATATCCGACATTTTGGTAGGCCAATTGGTTAGTTTTAATGTCAAGTGCTATGCGGTGAATTGTAGCCGAATGTCACGGTGGGGACTCAGTGGAAAGCAGCCTACCCACTGCCCACAGCACGGCCCCTCCCAGAACAGCTTTGTCTGCGTTGGAAAGACACCTGCCAGCAAGAGAACTCGTCGTAGCCTCTCG
lg1	marker_27259	CGAGATAACTGGTCAGGTCGGAAATACTTTGCCGTGGATGGTGTTGATCACCGTGGGTTCCACCTTCGCAACAACCACCGCCCCGTTGAACTGGCGGTGGCAGTGCCCCTTCACGTCGGAGTCAATAAGCGTGACAATGAGCGCTATATTCTCCGCCAGGACGGCCCTGAGCCGGTGCTGCTATCAGTTGTTCCAAAGCAGAGTATGTTGGCATATGGCTTATCACTGGCGAGGTTTCGGGTTAGGGTTAGGGTCGGACGGTCTGCTTCAGGAGCCAAATCACGAAACGTCCGTACTTTTCACTATGCAGGGGTGCACCTCG
lg1	marker_14296	CGAGGAAAAGGTGTGGTACTTGATACCGAAAAAATCTCTTCTGTATTGTCTTTTATTCCTTGCCAATAATACTTTTCAGTTGGCTGAATAGCCATTGTCCATTGATTAGAATCGTCTACTCTTACCAAATGTGGCAAAGAAACGTCTTTGGTTTCGCCTACAGATTCGTTCGCCATCGTCGATGTACGCCTTTACTTCACCGACAACGGTTTAAGGGCCAATTGTGTCTTTGTTTGATGTGTTCAAGAATGTATCATCAATGTTCCTGTTCATGAATCTTGTACCATAACTGCACCGTAGTCGTGGCGGGTAGATGTTTCTACGCTTACGTCGCGGTTGCCTCGTTTTCCATGCTATCACACAGTTGTGGAGACCTCAGCGGCCCTCTGGTGCCGAGTG…
lg1	marker_27364	CGAGTACTCGTAATTTGCGCCTTTCTTACAGCAGTACCCTTACCCGAACGAGTACGAGGAAATTGAGCCCGCGAACGATACAAGCAACGAAATTGGAAACGGCCGACGTTACAATGACCCTGCGGGTTGTGGCGTGCATGTCAACCTTGGGTTCGTTGGGCTGAAGTGCTGGCTCGACGAGTTGGTTCAAGCAGCGATCCGTGAAGCCGTTGTGCCCAGCTATCGGCGTTTTCTGAAATTCATGAATGAAGAGTATGTACCCAACTGCCGTGCAACGATTGGTGCCTCAGCTTTGCCGAAAGGTCGTGACTACTATCGTTACTGCGTGCGTAAATTTACGACACTCGACGCCCTCGTGGAGGCCGGGGCCAGCATCAACCTGGATGCGCCGACCGCCCG…
lg1	marker_31618	CGAAAATATAAGGACAGCAGTTGGTATACTCCAAGATCCTACTCGTATGATATTGGATTAAAGAGGCCATTACATTTCCGGCTAGCGTGAGCGTGAGTCAGTCGCACACATCAGGACAACTGAAAGGTAGATGGTGGATTACGGGGCAGGCTCCGATAGACACAGCTAAGCCACAGCAGAACAGCGCAGATGGGTGTGTCACCCACGCACGGTGTTACCTGCTGGTGTTTATTAGGCAGAGTTGTAACGTTGTGCTCTCTGCACGTGTTATGTTGTCTATCTGTGTCTGGGCTCTCCTGTGTGCTCATGATCAGCCCGTGAAAGCAGGGCAAACAACAGGACATTACGGTATTATTTACTGGCACGTACGTACGAAACACGGCCTCATGCAGAAAGCCC…
lg1	marker_44168	CGAGAGGATGGGCACGCGATTCGTTGTATTCTTACGTTTTTCTGTGTCTTCGTCGTGGAGTTCTCCGTGGAGTTCTCCGTGGAGTTCTGGCGCCACCGGCTCTATTTCCCTATCCCTAACCCTGACCCGAAAAAAATGCACCGCAGTTAGCTCAAGACGCTGGCGCGAGAAAGGGAGCGAGAGAGCGCTGTACCTTTTTTTTTGTGTCTATCTTGGTCGAGCCAGTATCTTCGCCCAACGAAGCCAGGGGTGGCAGGCACGCCACAACCCACGGGGTCATTGTAACGTCGGCCGTTTCAAATTTCGTTGCTTGTATCGCTCGCATGGTCAACCTCCTCGTGCTCGTTCGTATCAGAAGTGAGTGCAATCGCGGCGCGTCGGTTTTCGTCTACATCATCC…
lg1	marker_41416	CGAAAGTGGTTATCTTGAAATTAGTGCAGGAAGCACCTCTCTAAAATATGAAATCCAGATTGGACCATATTTTCTCCTACTTATTAGGTTTCCTGTACGGTATGAGATGCTAAGGCGTTGGGATTAGCGGGTAAATGTGTAAATTCCGTATCGTGTGTTTCCGCATGTGCTGGAAACAAAAGTAAAAAGGGGGACGAAAGATGCACACTCAGTTTAGGACTTACACCGTAACATGGGATGGTTATGTAGCTGCCGAGGCAGGTGTCATGTGACGAATGTCACGGCAAGACCCGTGGTAGGTGTCGCGTCGAACTGAAATTTTGTGTAGAGCTTCCTATGAGCATAACGAAGCGATTGCCTGGGGCTCCATTTTGTTTTGCTGAAGACGGGGCAAAATTA…
lg1	marker_44474	CGACGCTTTAGACTTCCACCGGAAACGAGGTGGTACATATATGTGTTTGTGTGCATGCCAACTTGTTTCGGTTCATAACGTTGGCGAGTAGGCACATATTTCCCATTCATCGGGTTGGTGGCTGTTTGAATCACAGTGCTTTTGATGGCTCGCCTTGGCAAACAGGCCATATATCGGAGTGTTGTGTCTTTGTCTGTGCGGTTTTAGCGTGCTATTCAGTTTCATTACCTAGTACGCACGCTGCAGACGGCTCACAATCGTCCACCCACCGCCCCAGTCGACTCGACCGAGGGCTGCAGTCTGGTCGCCTGCTTCGGCGATGACGACGGTGGAACCGAGGGCCGCGAAGACCTGCGCGATCCCCGCACCCATGCGTCCGCCACCGACAACAGCCACTTT…
lg1	marker_43592	CGATCACGTATAGCTCTCGGATTCAAAATACGCAAACAAGGTGGGTTCCTGTCCTGTTTGCTGTGTGCATAAGAACGCATTCTACCATTGAAGATTAAACACCCATTCACGGCCGCCAAAGCTTCCAAGCAAATATGTACCTTCCTTCAAAGCTTTCAAAAGGCCACCCCACACGTCAAAGTCGTGGAAGCTCCCACAAGGCTGCCATGGAAGTCGTGGAACCATACACAAGAGGTTTGCGAAAGCTTCTGAAAACTTATGGAAGCTTCGAAGGTCCTCTGCGAGGAGTTCATAGACGGACTCCCACTCAACAGCCCCAAGATCCTGGACTGGCCCGAGGAGGAGCGCCGCGCGTTGGCCCAGGCCGGGATCCGCGTGATCCTCG
lg1	marker_40133	CGAAGAGGGCACATGCAGCAAGAGCACACGCGCGCGCCACAACAAGGAGGGCATCGATACTCCAAACCCTTTCCCAAACCTCAATACAAAACTGGGCGAAGAAGTCACACCCTTAATTAAAACCTGACAAAAACGAATGAGTATCTGCACAAGCCGGGTGCTATGATATGTAGGGGATACAGGATAACTAACGACCGGACGCAGGCCTGTCCATCGCAGTGGGGTAGGTGGCGCGTTTTGGGTTAGAACGAAACCCCACCCTAATCCGATCGGCGGCGCAGAACTTGCACGTACGTGCCAGGTTTTTCGAGTGTTAGCCTCATCTATAACCAAAGCATGGACAAGCTTTCAAGAGTTCAGAGTAAAGGAAACACGGCAAGAGAGCGGCGTCACATGGAC…
lg1	marker_44112	CGATTTACACCTCATTGTTTACTTTGCCAATATCCCTTACGCGTTCTAGCGTGTTGACAGTGGACTGGATTACACATACACAATGGTGTTGGCGATACACATTTTACAGCGCTATAATATGGAAGACGTCCGGCTCTCCTCTAGTACGGACTTGAAGGAAGGTTCTCACAGATACTTCGTTTCCAGTTCCAGCCTTTTATGCGTTCCACGACGCCAGCAAAAGCGCAAGTGGCCTAAGCGGCTCATTCGACAATGGCCGTGAGTTCGCTGGTCATCTGGACTGGACTCGGAAGCTTGGGATGAAAGTCTACTTTGCGGACCCGTTCAACAGCGGCCAGCGCGGCACTAACGAGAACACCAACGGCCTGCTGCGTCAGTACTTTCCAAAAGGAGAATCGT…
lg1	marker_43762	CGAATACGTAGGAGTTCTAGCACCGGATTTGCAATCACAACGCGTCTTTCATATGTCAAGAAACAATACGCACTGCAATTAACCAACAACAGGCAAGAAGCGTCGTAGCTACAATTTCCACTCGCTTGAGCTACATTGTGTAGTACATCTCATGGGAACGTATTTGTTTAACCTTTTTCAATTCCAATTTCATTGTCGTTTCCTCAGTCGTGAGAGATACGGGTCCGACCCTCGGTATGGTACCTGTATCGCAGCTTGTTGCAATCCCCTGAATATCTCGCGAACGCGGTCTAAACAGTTGAACCATGAAAACCAAAGAGCCAAAGTTTACATAAAAGCGCCACGGTTTAATGTCATGAGACCAAAGAGCCAGGGCATAATACAGTGAATCCAAACACG…
lg1	marker_43589	CGAGAAAACATAATCTCCGTTGGCGACTCCCGCACACGTACTCGTATACCGGTACGCGATAAGCGAGTGTGTGTGTGCTTACTGCACCTCCAACAGCAAACACTAGGCTGCGCAGCAGCAGTACCTGGGCGTCGGGTAGTACACAATTCACAGTTCGATCACCTACATAAAAACGCCGACATTTCAATCGTCGTAATATGATCCATACATTATATGATATCATACCATGTGCTCCAGGTTTTCAACTCGTTTTTGCGCAATTACCCCGAGCACGTCTCGCAGGGGAAATTTGTACTACTGATTACTACCGTCTACGTACTACCCTTTATATGCCCAGAACTACCGTGCGCTTGTACGGTGCACGTGGCACTCCATACAGCAGCCGCTGTAGTCAGTAGC…
lg1	marker_36325	CGATGAAATACGGTTACGTTGTACAGACACACGTCGGATAGTCGCATCACATTTTAGGCACACTAGGCGAAGCCTAAAATGCTACAAGGGCGGAGGGTGAAAATCCACTCATGCCACCCCACAGCGTTGGAAATACGTCGGTGACCCCCTCCCACCTGCCCTCTTTTGCCGCCACCGCGTGCACCCACCGAGTGTGTTCCGCTGGCGTAATAGGGAGCTAGTGTACGACAGCTACAACCTCACCGGCGACTGTTACGCGTGAATGGAGAGTCGCGGCTGTCGGTTGGGACGCCGAAACTTCCAACGGCCACGCCTTTTGCGCTCG
lg1	marker_44999	CGAGCAGCGTAGCCGCTTCAATGCTAACTCGCGTTGCTTCTCCTGCTTCGGCCGTAGTCGTATGACGGAATAGGTCCGGCTGAGTTCATAACGATATCGCCCGACATCCGGATGAGCTTCCGTCAACTCCAGCAACAGCTCGAAGCTGTACGCGTGACAGCTCCGCCTGACGTTATACATCCTTGCTGTGCTACACCTGCCACCTGTTGTTCCTCAGGTATTCCCACCGCCGTCGCCTCTACCACGTGCCCGGCGATTATGAGGCGTTGTTCACGTGATGGCTGCAGGAAGCGAGAGGGCTTCGCTGTCAGCGGTAATATGAGAGCGTACTGCAAGCAACACGCAGGAGACGGCATTGTGAGCACCAAGAGAAGGCTGTGCTTATATGACTCCTGCAAG…
lg1	marker_32408	CGATATTATCTACAGTAGATCATGCTCTGTCCGATATAACCCTTGACGATGGGCTGGGGTCGGTGGAGTAAGGTGGGATAACGAAGTCGAGCCATGCCGCGACATGCAGCGGCGTGCCGCGGCAGCGTCCGCAGCGTATCGCGACATGTGCCACGACAAAACAAAAAAAATGTACATGCCTCCGCAAAGGGCTCAATAGTTCAGTGGTGAAACAGTATGAGGTGCGGATCACGAATCCGACGTCATAGCTTACATATTCAGGAGTTCCATGCGCAAGCGGGCCTCATTATCTGAGCATTCAAAATATTTGCAGATATCTTCTAACGTGTCTCCCACCTTGTTGTCTGGTGACCGTTCTGGGTGCCTTCACTGGCACTATTAAGCGTCCGAGCGGAGTCG
lg1	marker_42828	CGAGAGAACTGGTCAGGTCGGAAATACTTTGCCGTGGATGGTGTTGATCACCGTGGGTTCCACCTTGGCAACAACCACCGCCCCGTTGAACTGGCGGTGGCAGTGCCCCTTCATGTCGGAGTCAATAAGCGTGACAATGAGCGCTATATTCTCTGCCAGGACGGCCCTGAGCCGGTGCTGCTATCAGTTGTTCCAAAGCAGAGTCTGTTGGCATATGGCTTACCACTGGCTAGGTTTCGGGTTAGGGTTAGGGTCGGACGGTCTGCTTCAGGAGCCACATCACGAAACGTCCGTACTTTCCACCATGCAGGGGTGCACATCG
lg1	marker_44358	CGACCGTCCCCGAGGGAACGGTCTCCGAAGTGACGGTGGACGGGGACGAACCGGGTCTGGCGGACGAAGTTGCCCAGGAGCTCTACCTGCTGCTGCGAGAAGCGATCCGCAACGCCGTCGTCCATGGGAAGCCCGACACGATCACCGTCGCGAACGTCTACTCGGCGCCGCTCGCCGAAGCCTTCGTGGACGAGCAGCGGGCTGCCGACGAGATCACGCCGATCGAAACGACAGCAGAGACGTCTCTCTGGCTGCAATACCTCATAAGTGTTATCGGAAGGGCATGATATGACTTATGCCCTGACCCAGTTCCCGGGTTAGAATAAATTGATGTTTAGCGCAAGCGGGGTTATGAGGTGTGTGACACGCAGCCCAACACAAGGTTTTGCGCCGCGCAAG…
lg1	marker_40739	CGAACATATAGGGCGCCAGACCCTGTATGCCGATGACCGCATGGGTCCGGGTGGGTCCGGTCAGATCCTGCCTGATGCCGGCCTGTAGATCAAAAAATGGAGCGATGGCGCGGCTGTAAAGCGCCTGAATTTCGGCGTCTTCGTCGAAGGCTGACCTAGCGTGCTGCTGCTGCATGATACCTTGCATGTATACTGGTGGTATAACAGCAGTACACCACCATATCTCTTGGTTTGCCAAGATGTACCTCGCCGATACTCTGTGAGGCCGACGGCACTCTCCATAGGAGTGTGCCCAAGTTCTAGCTCAGGTGCAACTTACTGCTGTGGCGTGTGCGGCTTGGATTGGCACAGGCATCACTCTGTCAGTGGCCACAGTCGGCGGCTGAGACACTTCTACAA…
lg1	marker_33173	CGAAGGGTCGCACAACACGGCGAGTACCTTTTCCGCAATACCCGCTTTGACCTACGCCGGGAGCACAGTTCGGGCACGATTTCGGGCAAAGAGAAAATGGGTAAGAAGCCTCAGCATGGTTATCGTTGAGAGCGACACAAATGTTGGATGAAACAGCAACACGTAAACGACTCTTTATAAACACCTTCCCGCTTTGAATCGGCTACACAATCAGCCTGAACCCACACGCCTCGAAGGTATCGTTTCCCGCTTCATCCTTGCAGAAAACACGAAGGCTCATCCCGCCTGTGGTAGGCGAGCCCGTACTACCGCAAGGAGCAGCAGCGGATGCCTTCAACCGCTAGCACTAGCAACAGTGCTTGCAACAGCGCTAGCTTGAATCACCTCG
lg1	marker_45566	CGAAGCCTCGTCGTTAGCTACACTGTTGCCCCTGCCAATCGTAGGCAGGTGAGGAGACAACTTATGCAGCTGCTGGCGACAGTTTGAGGAACGAACATGATCCCGAGCCTTCTCTTCCACACTTCGTCCATCGCTCGGATCCTGAACCGGAAGCTGGATTCCGAGGGCTTCATAACGCCTACGACGCCTCAACCTAGCATAGGTCTCGGCCAGGGTATCTCCATCTGCATGATCCTCGTGCTTCCGGCCACGCGCATCGATTCGCCGATTGAGTACGGCGAACCGGTCCTGATTTTTATTCAGTGGCGGCGGTGCAAAGAACCATTTCCAGAGGCCCACATTTTGTTCGTCGACATGCTGTTCGTCGTGCGACGATTACAAGAACTCGGGCGAGATAGA…
lg1	marker_32040	CGAGGTAATCGTAGCTCCACTAAGGCCATCAATCTGCGTATCGGAAGTCGCGTTGCCCTTGACCACGGTAAGAGCAACGTTGCCCTCTTCATCGTAAACTTGCTTCTCTTTCCAGGAGTCTTTCCAGCCCTGGTTATCGACGTTGGCGCACAACCTGACGAACTCCACCGCGTTGTCGCCATCTCTTCCGGCGCCCTCGATGTTCCGAACATAGAAGCGAAATGTTGGTAGACGAATTAATTAATTTTCGTGTAAGGTGCCAAGTAGTGAAGTGTGGCCGAACGTCACAGTGGGGACCCTGTGGAAAGCAGCCTACCCACTGCCACCAGCATGGCCCCTCCCAGGACGGCTTCGTCTGCGTTGGAAAGACAGCCGCCAGCAAGAGAGCTCGTCGTAGCC…
lg1	marker_25977	CGATGCTCCCCATACCGTCCTCCGCGTGTTGCTTGCAGCACGCCCCCACATTACCTTTTACAGCGTAGCCCCCCCGCTTCGTGCAGCCATCGCGTATGCAACGCCTCATATTCGCCGGACACGGGGTGGTGGCGACGACGGTTGGAATACCTGAGTAACATCAGGTGGCGAGTGCGGCACATAAAGGATGTATAAGGTTCGGGCTGAGGTGTCACGCCTATAGCTTTTAGACATGTCGGCGGTAAGAGATGATGAAACGGCTTTGGCCGCCACTCGCTGCACTGCAATGGTCACATCAAATTACTGCTCGACCAGGTCTTCTGTGTGAAGTTCCGGCTGGTGAAAAGACTTCCGTACGCGATGGTGCTTGGGGCCGCTTTCATGACGGATCATCGAACG…
lg1	marker_43159	CGACCCTGTTCGGGGTGCAAATATCAACTCTCCGACAGCAGCACCGTCACCAAAATGATAGATATCCTCCTCGCCGGTCACGGTATCAAAATGGATCACACCATCCATGCCGTCTACCCGACCATCGATGACACAACCGCCGACACACCAGTTTGCTTGACCCCAGGGCGGGTCGTGAGGGCAGCGTCCCAGCGTCCAGTATATAGCCCGTCTTCGGAGCAGCCAATCGCAGTACCGGGGGTATACTCAGACACAGTGGCCCCAACAATTCAATTCGTATTAGTTGGTGGGTCTGTTCAACCAGTGGAAGCAAGCATGACTGTTCCGCTCTCGGTAGCCAGGCCTGCTGTCCACCCTTTAGTACCGAAACGGACTGTTCAATCCCCAGGGACTGCCCAG…
lg1	marker_35620	CGATGTGTTGATGGTCGGCAAGCCGGCTTGACCCAACCGTATCCACGCTGCTCTTGATGCTGCGCTTTTGCTCAGCACCTTCATAATCGCAACATCCGAACATTTCTGCACTTAATCGGATGATTTACCCGATGGCCAAAGGGGCACGTCGCGACGAGCTCTCTTACTTGCCGGTGTCTGTCCAACGCATACGAAGCCGTCCTGGGAGGGGCCATGCTGGTGGCAGTGGGTAGGCTGCTTTCCACTGAGCCCATACCGTGACCATCGGCAACAATTCACCACCTGGCACTTGACACGAAAACTAATCAATTGGCCTAACAAAAAATGGTTTTTATGGTCGGAACACACTGTCGCAATACCGCCCGTTGCTAAACCCCAGGACGGTGGTCTTATGCAGGT…
lg1	marker_25531	CGAACCGTTCCGTGAGCCCCCCCCGATTTCAAGTGAAAACTGAGTGTACGTTTTGAAATGTTTCTGAGCGATCCGGGAAGCTGGCGTGGTCTCTTTTCTTACACTAGATCCGCAGTACAGATAAGATGTGCCTTAGTCATACCATGTATACATCAGAGGTTGGTGAAGTTTGCGCCAAATACGCTCGTCGTCGTGTCGGCTCCGGCGGTTTCAGTGTTTATGTCCAGAGTACTTTTGGTAGGGTGAGGCGGTGCCGGTTACACTTCGAAATACACCGGGCCGTACTGGGGCAACGGTGCTGTGTAAATGACTCAAAGCTACCTAAAACGACTTGACTTACCATGCGTTGGTAAAGTACGTTTGAGAGGAGTGGCGCACTCACTCAGTGGAACATGATAT…
lg1	marker_45266	CGATTTACACCTCATTGCTTACTTTGCCAATATCCCTTACGCGTTCTGGCGTGTTGACAGTGGACTGGATTACACATACACAATGGTGTTGGCGATACACATTTTACAGCGCTACAATATGGAAGACGTCCGGCTCTCCTCTAGTACGGACTTGAAGGAAGGTTCTCGCAGATACTTCGTTTCCAGTTCCAGCCTTTTATGCGTTCCACGACGCCAGCAAAAGCGCAAGTGGCCTAAGCGGCTCATTCGAGCTGTTGGTCGTCATCGCGATCATCGGCGTCTTGGTCGCGCTCCTGCTGCCGGCGGTCCAGGCCGCTCGAGAGTCTGCTCGGCGGACGACTTGCCGCAACAACCTGAAACAGATCGGTCTCGCGCTGCAGAACATCCACGACAGTAGCG…
lg1	marker_42996	CGACTCACATTAATGAAACAGTCTAACTTCAGCTAGATATCCGCTTCTACACAAATTACAATGTATTGTAAAGATCGTACAGCAGCACAGGATCAGCAGCAGTACAGCAGATGCGAATAAAGATGCAAGTGCATACGCAGTGTTATTTCACAATACCAGGTACGACAGGTAGGTGGTGCATTTGCGTACGTACAGCAGCTTGCTCCTGCTATCAGTAGTACGCAACCAGGTACAAAAACAACAGAACAGTGGGTGTCAAAACCAGTTGTGCAAGCAGGTAAACTATGCGTGCGTGTGGTCGCGACTTCGCCTGTGGTGATCTTCGGGTTCACCAGTTCGGGCGCACGCGCCTTTACCTCGCCGTCAATGCGCACGCACCATTCGCTGCGCAGCTTTTCG
lg1	marker_45552	CGATATGTCACTTATATGGTGGGAACACACTGTGGCCTTACCGTGAGACAGTGTGCCCCAACTAGGCGCCCTGGTGCAGAATTCATGTGAGCAACGCCGAGTATGAACGTCCACCATGCCGTCCTCCGCATGTTGCTTACAGTAAACCGCCGTCTTGTTTGAACCACGGCCACTTCATGCAGGTATTGTGCAAGCAACGCCTGCTGCCAACATCCATCATGCCGCTATCAGCATGTTGCTTGCAGTACACCGGCGTCTTGCTGTCCTCGAGCAGCACCCGCTGCACGGTGCTGCCCATCAAGAACTTGCCGACCGCGGAACGACGCTTGGAACCGATGACGACCATGCCCGCACCGACGTCCGCGACGAGATCG
lg1	marker_41950	CGCGAAGCCGTATTGAGGTCAGTTGATTAACAAGACGCGTTCTCGCAACCATACGCCTGGGCCGTACGGGTGTTGTTTGTGTGTGTTTCATGGATATATCGTTGTGTCATATATATATGCCGTTGCAGCCTGAATATGTACCACATTTCACTATGCCGCCAACCACTCCTACGCCGGGATCCTCCCCTCTTGAATCGGGATGTTTCGGGGGCGGGCACAACCGAGACGGAGGTGTCTGTGTGCCTGTGTCGCCCGGTTGTTCG
lg1	marker_44518	CGATCAGTTATTTGGTGAGACCATTGTAGCGCGGCGCGTGGCGACGAAAGCCGTTTCATCATCTCTTACGGCCGACATGTCTGCAAGCTTTAGGCGTGACAGCTCAGCCTGAACCGTATGCATCATTACTGTGCCGCACTCGCCACCTGATGTTCCGCAGGTATTCCGACCGCCGTCACTACCAACCCGTGTTCGGCCGGTATGGGGCGCTGCTTACGCGATGGCTGCATGAAGCGGGGGGGCTTCGCTGTCAAAGGTCAGATGGGGGCGTACTGCAAGCAACACGCGGAGGACGGCATGGTGAGCATCGATTGTGAAGCAACGCGACAGTTATCATATGCACGAGAGTGATGCTGCAACAACGCAAAAGGGACGAGTAACGAAAAAATATGAATACTT…
lg1	marker_39906	CGAATGAATTGGAATCAATGGTAAAATTGAGTTGACTAGCAAAACGAATGGCTCGCATCATTCTGAGCGGGTCGTCAGAATAGGTGATGTCTGGGTCCAATGGAGTGACTAATCGCTTATTTTCTATATCTTTTAATCCTCCGAATGGGTCGCCGAACAACAGTTAACACTGAGCTTGATAGCCGCCTCCATACTAAATTCAACAAAAACATACCTACGTACATCAGCGCAGTAACAGCAGTGGTACAGCAGTTGCGCATTTAATTGTTGCAGCACATATGTGTTACATGAAGCTCGTACCTGGACCGTGCCCCGATTGGCGCTGCGTCTGGTGGCTGTCCTGCAAGCACCCGCTCCAGGATGCGTCTGAGTGTGATGTTTCGGGGCTGATTCG
lg1	marker_38889	CGAAGTTGCATTGATATTGAGGGATTCACCATCCGGGGAGGGGACCCTATGATAACCAGGTGTGATAGAACCTTGATGGTCCTCGTATTCGGCACGAATCTTCTTGAAACAGCCAGTAGCCTCTGGCATAAGATTGGTCAGCTGATCAGCTGCCGAGTTCGTAATTAAAAACTTCAAGTCAGCAGTTAGGCGGCCTGGATGGCTGTCAGGGCTTCCTGGGGATCGTGACACGGACACGACTGTCGGCGGTGCTCGGCACGAGACTGCCAAGACTCGGCGCGACGTGGGACGCAGTGTCCCGCTTTTTGTGTATCGCACTCTCTCTATCGACGCCAAGCTGATGGACGACTGGATCAACCCGGGCAAGTACGTCACGGGCCGCGAGATCGCCGCCGCGGG…
lg1	marker_44233	CGATGCTCACCATACCGTCCTCCGCGTGTTGCTTGCAGTACGCCCCCACATCACCTTTTACAGCGTAGCCCCCCCGCTTCGTGCAGCCATCGCGTATGCAACGCCTCATATTCGCCGGACACAGGGTGGTGGCGACGACGGTTGGAATACCTGAAAAACGTCAGGTGGCGAGCGCGGCACAGAAAGGATGTATGAAGTTCGGGCTGAGGTGTCACGCCTATAGCTTGTAGACATGTCGGCGGTAAGAGATGATGAAACGGCTTTGGCCGCCACTCGCTGCACTGCAAGGGTCACACCAAATTACTGCTCGACACCAGTATTATGAGTACTATTTGATATTACAGTAGCACTGAAGTGTTTATTCCTAGGAAGGAGCCGGTGCAGTTGCTCCGTTAGCTG…
lg1	marker_44319	CGAAACCTTGTGTCTAACGCAAGCAGTGAAGTCGTGTTGACGAAGCACCAGCAACACACATATGCATGTATATACCGCGGGTACGGTATCTAGATGGTGAAATTCCAATTCCGTGAGATTCCGTGCGTTATTTTTAACTCTGGCGACGTCTACGGTAGAGACGTCGTCGTTTCGGTATCGAACTATAAATACATTAATGCTCCAGATCATCCAGACACCTTTCAAAACATACACTCCGCTTTAACAGATAATTCAGGGGGGCTTACGGCACAGTCCGACAGGCTACGACGAGTTCTCTTGCTGGCAGGTGTCTGTACAGTGCATACGAGGCCGTCCTGAGAGGGGCCGTGCTGTGGGCAGTGGGTAGGTTGCTTCCCGTTGAGTCCCCATCGCGACTTT…
lg1	marker_43609	CGATTAGACTTTGTGCGTATGTCTTTTACTCCGACATCCAGAGAATCACGTGGGTGAGATAGTCAAATCCCACTCAAACATTCCCTGTTGATGTTGCGAACAGCAGGTGTGCACAGGGCAGGGAAACATCCCTTCGTTGTGCTAACTCCGAAGCTGACCCGTTATTTCTACTCCATAATGCCATAACCCATGGAAACTACGACGTTTTGTTACCATCCCTTCTACACGAACATATCGGCTTTCATAAGTTCGAGCCCTACTGCCTCTCTGCCCCAGTGAGCCCCGGGGCCCACCTCGCGTGAAGCCCGGTGCTCACCGTGGCCCTCGTTCGCCCGCTCGATTCCTTCGGAACTCGGTGGGATGTCCTCTATGACATGGCTTGATCTCTCCAACAACCTT…
lg1	marker_44187	CGATAACACCCACTCGCTTATATATCGGGCAGGAAGCGATGACCGGCGGAGCTACTGCACAAACCACCGAACCACATACCATAGACAAGTTTCGGAGAAGTATGGTGCCCTACGATCGTTGTAATCGCTCGTGGTAGCGTGCGTCGTGTATGTCGTACGTATGCGTTTTGGGGGGGTCCACGGACATCGCCGGTGCTGGCGTGTTTATGTATAGCCGTGAGTCGGTCACATGAACGGCACCCAAACATATTGCAACGTATTCGCGAGCCCGGGGGAGAAGCGGTGATCACCCGGCTGTCCGACATTCTGGTGATCCACGCGTTGCGGTCGTGGATCGCGAACACGCCGGGCGCGCAGTCGGGTTGGCTCGGAGCATTGCAGGACGATCGGATCGGAACG…
lg1	marker_28304	CGACTCATCACATCCTGGAGCTGGAAAAGGTTCCAAGGGTTCGGCTGTTCGCCGACGAAAGTGGTACGTGAGTTGGGTTTAGAACGTCGTGAGACAGTTTGGTCCCTATCTTCTGTGGGTGTTTGAAAATTCCGAGGACTAGACCTTAGTACGGGAGGACCGGGAAAACTCGACGAACGATATATCACCGGGTGTGCTCATGTAGGGGGGTGTGCTTTCGCCCATGCTATACGGTAATGACGGATAGTTCGGTTGTTCATCGTACTCATAGAGCGTCTCAATTCGTGATTTGCTATGGATGTCAAAACACATGTACTTAGGACATGAGTCCAACGGATTAACAAAACCACCAACAGGAACAATAGACACCTCGTCCACACGCTGTACAAACACACGCCC…
lg1	marker_40842	CGACAGCATCACCAACGCCAACAACAACACCACTGCCAACGAGTAGCACCAACACCAGCAACGCAATCACCACCAAACCATAAAGCAGACGCCCGGCAGGCGATTTTTTGTAAATAAACTCGAACTGATGACAAATACTGCCTCACACATACTGACCTGAAGCGGAGCCGCCCGAAAGAGCGTCCAGTCTGACTTCGCTACCGTCATAGCAGTGTCAACAGTACCGCCTTAGCCCTGCCAAACGTCGTCGGGATCTCAACAGCAATACAGCCAGCCCCAACACAGAGACATGTGCGTTTTGCGATAAAATTAACAACAATGCTATCTATACCCGGGACGACTATATTTCAGGTATAGGATGCACGTTTGATATACTTACTTAACGCCAACCATAAATTA…
lg1	marker_44495	CGAACAGCACAGCACAGCAGTACAACAGCAGAAGAAGCCGCAGAAGCCGCAGTGTGCGCGGGACAGCTATGAGTAGCAGGGGGGATCAAGCAGGCTAGTTGTGACAGCTACGAAGCACTGATTTGCTGTGTTCTGTCTATCATTGTGTATGCGTGTGTATATGTTTGATGTATGCCATTCCAGCAAAACATCAGGTCGTTTCCCCGGCCTCTCCCGGATTTTCAGGATATTTTGCGGGGTTTATGTTTGCGCTGTTCCGCCTTCTCGTCGAGGTTTCG
lg1	marker_45134	CGATGCAGCAGCGCACCCATCGGAGAGATCACACCGGGGGTGCGCCAAAATTGAAGAACGGCATGATTTAATTGTATTTCCGCACCCCCATCGGAAGGTTGGCACCCATCGGAGAGATAGCACCGGGGTGCGATAAAAAACACAACGTAGAAACATTTAAAAATCGACGACTGAACCACGACATAGAAATGAAGAGTAAAATTGACACCAGCAGATGGAATAAATGAGCAGCAAAGGCAACCCTATAGCACCTGATCCATGAATGAGACCAACATACTTCCAGGCGTAGGTTCTTGCATTGGCCGACCTTCCTGTCGGCGCCTCGCTCCGACATCATCCTGGAATACTCAACGATAAACGTTGCATAAAATCACGTTACTAGTGTTGAGGTGGGCTTTG…
lg1	marker_44654	CGAGGACCCTGGCAGCCATAATCAAACTCGTAATCACGATAAGCACGAACGTATCACATGCTGCTCGTAATGGCTTTCACTCACCAGGCTACAGCCAAAGTGACAATCACGATCACAGGGGCGGACAAACGATATTTTCAGTCTCTTCTCATGACGACCTCTTTACCCCTGCCGCCGCTAGCCGTTCAGAAACAATTGCTAGCCGTTCATAAACAATTTGATGCAGCCCGGTGAACAATGGCATAGCCTAGCAATAGCGATAGTGTTGGATCGACTCACTACATTCACCAGGCAGGGCTCTCGCGGCTGCAGGACTGGGGACTCCTGGACAAGGTGATCGACCCGCTCGTTTTTGAGCGTCACCCGGGCGTCCGCATCGCGGATCATCGGGTCGTAGGT…
lg1	marker_35952	CGAGAATACGAAGCCTTCTGTATGTCTGGCAAGAAGCGATGGCCGGTGGGACTACTGTACACGCCACAGCAGCAAATACCGTAGGCAATCCCTTTACAGGTCTGTTTCCGTGCGATCGTCGTGATCGCTTGTGGTGGCGTGCATCATGCAGCCTATTTCCGGAGTCACCTTTAGCTTGGTGCGCCCCCAAAACCAATGCCTGGAGATATCCTCGGTATCAAGAACACGAACAGCTATGGATATCGACCACGATACGGCCCTTGATCTTGTAGCCATAACGAGTCCGGTTCACCTTCCGAATTTGCGTGACGGTCGCGTTGCCCCGACGTGTCGCTCTGTTCTCGGCCGCTCGGGTGCAGCGGTTGATTGCCTTGCGCTTGCCAATCTGGCGATAGTTCC…
lg1	marker_33068	CGACAGGGGTGATACCCACTCCTGTCATTTGTCTGAAGATCTTCATTGGAGGAGCTTGAACAACAGACTGTAAGACACGTATGTATACGCTAAGCCCGACCCCTTATCCGCTAGACCGTGTATCTAACAAATGCTGTCCGAACGATATTGGGCACTGTAGGCCTACGCATCAACGTCACGATGAGGATGGACGCATGCTACGGTAGCCTGCATGCAGGTGCCCCATGTTTTTTCTGAGGGTGGTCAATCGAACCCGGGCAACTGAACCTGAGACGGTTATTGACCCAAAATGGATTCCCTCATCTGACAAATCTGCTGTTCATGCGACACCCGCTGACCAACGTGCCAAGTCAGGGGTTGCTGGAGACGGAACACATCCAGTGCGTCCCCTTTGATGAA…
lg1	marker_41150	CGACTGAGATTCCAAAAACAGTCTAGCTTAAGCTAGATAGGCGCCTGCACACTAAATTACACTGTATTTATAATGACGTACAGCAGCGCAGGATCAGCAGCAGTACAGCAGTTGCGCATAAACATGTACGTGCATACCCAGTATTGTATCATACCATACCAGGTACGACAGGAAGGTACTGCGTTTGCGTACGTACAGCAGCTTGCTTTAGCTATCAGTGGTACGCAACAAGGTACCACAACAACCCAACAGTGGCTGTTAAAAACAGTTGTGCAAGCAGTTATGCTATGCGTGCGTGTGATCGAGCGAGGGCTCGGGGTCTGTCTCGGGTTCGCTCGCCATCGGCTCGGGATCGGCCGGAGGGGCGTCGCCTTCCGCGCCGCGTCGCAGAACGAGCTCG
lg1	marker_28864	CGAGGCGGTGACTGATTGTAGAAATGCACACTACTAGTTTTCACGCAAGGCACTACATACAGAGAGACCGGCGCCGCAGCCGAGGGCCACGATTTTGACATATCATTATGGGACACCACGCCATTAGAATGGTTTGATATGGAATAATCTCTGAGTGGTGTCACAAGAAGTACTCCCCGACGTGGTTTTACGTGATCTAAGATGCCTTTCGTTGACAGCCTGCGATCGGTAATAAAGTTATTCTGCCGTTCCACTTGAATGTGTTCCAGAAGATAAGACAAGACTAATCGAAAACCTGACTTAGAAGGCATTTTGTCTCCGCAACCCCGATCATCCTTGCTATGCGCTGCGTACATACAGTCGTAGTCAGTAAAATAGCATACCATAAGCCGATATCAT…
lg1	marker_41503	CGATTAAGTCAGTTTCGTCCCCCAACACAAAATGAAGATGTGTATTAACGTCGTGCTATGATACCGTAATCATATGATATCATGTTCTGTAGGTTTTCAAGTCGTTTTTGCGCCACTCCCCTTAGCACGTCAAGTAATGGAACTTTGTATTACTGATTGCTACCTAGTACGTACCACCCTATCTGTGCTCACAACTACCGGGCGTTTGTACGGTGCAGGCAGCACTCCATGCAGCAGCTGGTGTAGTCAGCAGCATCGAACTGCCAAAAGAGTCTGGGGGCGGGGCAATGGGTCGGCTGGAGGCGGCAGCTTCTCCCCGCATGTCGTCTGTCGCCTGCCCGGCCGCCGTCACAGCTGACATCTTCGCTACCGTGCCTGTCCTCACCGGCGCCGCAGCTG…
lg1	marker_37984	CGAACTACAGTACAACGGTTCTAGGTTTCGTCGGAGTACCTAGGCCCAGACGATATCGCTCATCGCGTTGCACGCAGTATTCCGGAGTCAGAATTCAGGACACGATATACGATGGAAGCAGTGCTTTTTGACTGCAGCCATTTCTGAATGATCTATTAAAGCCTACTCAGCCCGTAATCGTCGGAATTTTAGTAGAATGTTGCAATACGTTTCGTTGAATACACAGGCCATGGGTGGGGGGGTTACTGGCGACCACTACAGGTTTCTGTGATTTGACTCTTCAACTCGACGAACCGTTGGCTGTGCAACGTCTCGCGGATGCTGCGTACGATTTCCGAACGAGCTAGGAAGCGGTCCATGACCCCCTCGTTGTAGGCAAGATCG
lg1	marker_44730	CGAAAGAGATGCGTGGTCAATGGTCAAATAACTAAGGCAAGCAACAAAATGATAACACCCCTCATCCCCTCTATGGTCATACAACTACGGCCGTGCACGACGTGAGTACACCCCCTTCCCATTATATAAAATATGGAAACAACGTAATGAGCGCTCAACTGCTGGAGGTCCATCTACTAAAAGTAGGGACGGTGCTCCGCCTCGATCCGATCAATGTCCGTAGAGCGAGAGGGAATTCCTGACTCGCACAAGGGGTGTGCCGGCTGACCCGGTACCTGCCAGCCCCGATCCGGTCCCCGCCGCATGGTATATCCTGTGAAGTGGTGTGGCGACAGGTACGCATCATGCACTTGTACAGCCGTATTATATGTAGTGCATTCAATACGACATTAATAGTAA…
lg1	marker_19263	CGAAACAAAACGAGAGAAGCTGAGAGCGACGGCGTGCATCGTCACGTGCACGCCGCCTATGCCACCCAAAGAACCGCCACTACGTAGTTGTGATAGCCGAGTATTTGGCGTCCGTTGTTCGTTTTCCGTTTCACACCAGACACACAACACAGCAGCAGCAGCAGCAGCAGTAGCAGTAGAAAAATGGCAGCTTCAACATGAGGGTAAGGCCAAAGCTCAGAATATACCCCTCAATCTCGCTCCAGCGAACCTTTGGCATATGGCATAGACAAACCAGGGATGCGTGCAACGATAAATATGCATAGGGCATCTCGACCCCTGTAAAGCAGTGCATATATACAGGTACAAAGCATGGCATTACCTACAGTAGTGTCTACGTATGGTACAAGCTACAGCGTA…
lg1	marker_41544	CGAAGCAGCAGTGCCATCATTCTGAATCCTGAGTGATGAGCTAGATGTTGGCCAACTGCTGTTGCTGTATGCCTTCGCTGGGACAAGTTGGACCTCCACATACTGCACGCTGCCAACGGCAGTAAGTAGTCGTCGTCTATTCCTGCCTCGTGAGCAGCAGTGCGCCATGACTGCCTGCTGCACGAGAACATCGAAGCTGCATCAACCTGTTCCATTCGCGGTTGCTGTAAAGTACGTGCAATACTCCGGCTCAGCAACCACGGTGTTGTAGTACCGGTAGTATCCCATTGTATTCAGCAGCACAAGCGCCAGTACCGAACCAGCCGCAGCAGCCGCAGCAACAGCAGCAACATATATATCAGAGCACTCCTACTCTAGGATCTAGGGACCCCTGCAATA…
lg1	marker_37518	CGAGGACACAAGCGCCGACACGCCAGTTTGCTTGGCCCCAGGGCGGGTCGTGAGTCCAGCGTCGCGGCTTCCGGTATTAAGCCCACCTTCAAAGCAGTCAATCCCAGGACCGGAGGTATACAGAGACGCAGTGACCCGAACAAATCAATTCGTAGTAGTGAGTGGGGCTGTTCAAGCAATGGTAGCAACCATTACTGTTCCGCTTTCGGTAGCCGAGCCTGCTGTCCATCCTTAAGTTCCGAAACGGACTGCCCAATCCCCAGGGACCACCCTGACTGTCGATTGTGCGTTCGTTTGAAGCTAGCGGAGTGGGCGGAGGTACAGAGGTACTCAGCGAAAAGAAGAATAAGCAGTAAATATTATATGTATGAGTTAGATAACGTAAACAAACAGCAGTTG…
lg1	marker_42897	CGATGGTGCACACGATCCGTTCAAGTATCATAGCATCCACGAGGGATACCCGGATTTTCTCAGCCACCCTATGCCGCAATACAGGACGGCGCACACACACACGATAGCATCCACGATATATACCAGGTACCACGACTCGTACTGTCAGATCTATGTAGGTACGGGTACGACCAGCCCCCACGATAAAACTAAAGTATTAAGCAGCACACTATACGCTGCAGAACAACACGTTCTTTACCAACACACGATAGAAATTCG
lg1	marker_39275	CGAGGTTCTCCAGTGGGCGCGGGCTCATGGTTGCGATTGGGACCATCGCACGTGCGAGGGTGCTGCCGCGGAAGGTCACCTGGAGGTGCTTCAGTGGGCAAGGGCGAATGGTGCTCCCTGGACTACGAGCACTACGTATTGGGCTGCCGAAGCGGGACAGTTGGAGACGCTTGAGTGGGCCAGGACCCAAGGGTGTCCCTGGGATGCGACAACTTGTTCAGGCGCTATAAAGAATGGGCATCTTGAGACAGTGGAGTGGATGGTGGCCCATGGCTGCTCCTGGCCCCGCGAGGCCGGAGAATTGGCAGCTGGACTTGGGCACCTTCACATTCTCG
lg1	marker_41804	CGACGAGGACCTATCTACGGCAAGGATAGCCCATTACCCATGCACAAAGCAGGTAAGCAAGTGCGTCCCGATCTAAGCGCGACAACGCACGCCAGCAGACAAACTTCGTGACATTCAGCATGTCGTTGAGCATCAATACAGCTCGCTGTATCAAAATCTGCACGGCCTGCAAAAAAGCACGTTTCATCTTGTGGTCGTTTTTAACCTTTGCAAGCCGTCGGTTAGCATTAACAATCGTGGACCTCTCGAATGAGGAAGCTTGCTTGGGCAGTTCGGCCGGGGCTAGGTGGATAACGATCCGGTCGTGCGGACGTACAAAACCACTGTTGACGATCGCTCTTTCACTCCGATGCGTTGCTTCGCGCACCGCCGCTTCGGGGAGGCCAACAAGAATCGTTT…
lg1	marker_42307	CGAGGACAGCAAGACGCCGGTGTACTGCAAGCAACATGCTGATAGCGGCATGACGGATGTTGGCAGCAGGCGTTGCTCGCACAATACCTCCATGAAGTACCCGTCGTACAATGTAGAGGGAAGCAAGACGGCGGTTTACTGTAAGCAACATGCGGAGGACGGCATGGTGGACGTTCGTACTCGGCGTTGCTCACATGAATGCTGCACCAGGGCGCCTAGTTGGGGCACACTGTCTCACGGTACGGCCACAGTGTGTTCCCACCATAAGAGCGACATATCGAGTATCAGAGATCGGGAGACGCTATGGTTAAATGTGACGCGATCTAGATCTGAAAATCGCCATCTGATGTGGCAGGGTGTGCTAATTCATCCAGAACTTCCCGGACCAGGCTTTCCGGG…
lg1	marker_41648	CGAGAGTCGGCGATTGCGACTACCTCCTTCAACGTGGCGGAAAGTTGCTCGTTGAGTGCACGGAGTTCTTCCCGGAGCTCGCCGACCGCTGCCATCAGCGCGTTTGAGTCGCTGTCAGTCTGGGTTTGGCGAATAAGCTCGGTGAACGACGCGAGTGACACTCGCGAAGTGGATTGAGGCGGCGGCGGCCCGCGCCTCGGGGCTGGAGCGTTGCCGGCTCGGCCTTAGCCGCCGACCTCTGATGATCGCATTTGCGCGCTATCGACTTTCGTGATGTGACCAAGTCCTATCAGGACACCACCGTTCTCGGTCCCGTCACCGGTGCCATTGCAAAGGGCGGGATCACCTCTCTCGTCGGGCCGAACGGAGCAGGGAAATCCACCCTGCTGACGGTCATCG…
lg1	marker_35247	CGACCGCGCACGCGAAGAAGCAACCAAGCGAGGCATCAAAACCAAGTCCGAAGACGGCTCACCGATCGCGGACATTTTCATCATCAACGAACTGTTCGATCACTGTACCGGCTGGACGGTCGGTACTCGTCGTCGCTTCGGGCCGTCTCGCACGGTCATCGATGCCGGCCTGACAAAGGGACCCGCAGTAGTGGAAAACATAGCTGAATTTTGCAGCGTTAAGGTTCTGCAGTATGCCTTCTCAAACCGATGCTATCTGACAGATGCAGCTTGTTATAAGGCCGTCGCCAATGGAAAGATGGATATGATACAGTGGGCACTCGGCGAGAAATGCTGGCGCCACGTGATTTGCGAAGCGGCTGCAGCAGCGGGTAGTCTTCGTATATTGAAATGGGCACG…
lg1	marker_23801	CGAGATGGCCCGCGACGAGTGGGCCGTCGTTACTTCGGCCGAAGAACTGCGTAAGCTGGTGACCCGCGGCCGACAGAAGCTGGGGGAAGAATGAACCACGAAGACGCCCGAGCTACGGAGGAGCGCCGAGACGCGACCGCCAGCGGGCGGGACCACGACTCACGCAACGAGCCGCCCACGGAATCGACAGAAAACAAAAAAAGAAAAAGGGCCACTGCTGTACGTACGAGCTAAACAAGGGCTCCGTATAGAAACCGGCGTTTTGTTTGCGTCCGCTGTTCGTATGTACGTGCTACGACTTTCTGGACTGCTCCTGCTGCTGTTGCTGCTTTAAACGGGTTTTATAGTACTACGACTATTGATACTTTTGCTGTACGTGCTGGTGGCTGCTGTTTGCTC…
lg1	marker_37463	CGACTAAACAACGTATGTCAGTGTAGGGAAACGGCCACTCCGGAGGAAAGCCTTATAATCGTAGCAAGTGTTGCGTGTAGGTGTGAGCTCGGTGTGGCTGAATGCACGACTGCAGCAAGTACTCCGAGTACGAGTATGTTTCGCACTTTTTCGGGTACGTCAACTTTCTACACTAATCGTGTTCATACCGCTGTGCTGTGCGTTTGTGCTGCGTGTGGTACGATGAGGCAAAAGCGACCACTAACTACCAACGCACGCGAACACAGACTGGTAACTGGTAAATCTTACTTCTCGATGGCAGTAATACCAGTTTGTAATGGCTCACAAACAGATTTTCTACTAATGATACCAGGAGCCATTGATTCAATAAGACGTGTTTCTGTTGAAGCTGCCTCACCT…
lg1	marker_42400	CGACAGCAGTATCTCTAGACGACCCGTGTCCATAACAGCCAGCACCGCCGCAATACTTTGAGGTCACATCTTAAAACGTATATCGAGGTACTCAAGTGGGCGAGAGCTCAAGGATGCCCCTGGTTGCCTGATGTACCCGTAGGCGTTATTAGGAACGGTCGCATGGATACGCTTGAGTGGATGCTGGCGGCCGGCTGTACCTGGTCACGGAACTCCAGCTATGTGGCAGCTGCTGAAGGGCACCTTGGCATTCTTGAATGGATGCACGGCAGCGGCCACGTCTGGTGCACTGAATACCTCTGCAAAGATGCTGCCAAAGCAGGGCAGCTAGGCGTTCTACAATGGGCACGTGCTAATCACTTCGATCCAGGCGGTGCTCGCCCAGCGGCTGGTCCGCAT…
lg1	marker_44541	CGAACAGGTCAACTGGACATCCTTCAGTGGGCTCGGTCAGAAGGCTGCCCGTGGGACGAAACGACGTGCGCCCGTGCAGCTGAGGCTGGTGATCTGAATCTACTTCGGTGGGCACGGGAAGAACACTGCCCATGGAATGCAACTACGTGCAGCCACGCAGCCATGAACGGTCATTTGCCCATTGTCAAGTGGGCGCGGAACAACGGTGCCCGCTGGGACGAAAGCACTTGCACCAACGCCGCCGCGGCAGGGCGTCTGGACATATTGCAGTGGGCTCGAACCTCCAAGGCCGCAGTCAGATACAACACACCCAGAACTCCGCAAATCACCCCAGTAACTAACTGTATTACATACGAGTAGCCAACTAATGCCAACTAATGCCGGCCGCCCCGGTAGTCT…
lg1	marker_24002	CGATCTAGCTTACCGAACATCATCATATCTATATCCGATTGGGAGCAAATTATGGACTGGTGTCGTTGTTTCCTTTCGTTCGCGCTGCGAAAAATGCGTCTGTAAGTGCAATATCCACAAGCAGTTCCTTTCATCGCGTCCCACGCCCTGCCCGCCCCGGCGCGTACGGAACGGGAACCTTTGCCACCACCGACTCTTCCATAGTTACTCATTCAACACAGGACAACACCGATCGTCTTTTCAATGGCCGTCGCTCGTCTTCGCCGACTAGGAACCCTCACTTGAGCGACCTTAGTAACATCG
lg1	marker_41211	CGAATGGACAATCTTCCCTCTCCGCCCACTGTAGCACATCCAGGTGACCCTCCTGAGCAGCAAAGTGCATCGTGTCCTTTCCCCACTCCGCACCGTTCGCACGAGCCCATTGGAGTACCCCCAGATGGCCAGCTTTCGCGGCATATGGGCACGTATCAGAGTGCCAATCACAACCACTGTCTCGGGCCCACTGGAGGACGCCAAGATGTCCGCCACAGGCAGCCATCAAGCACGTTTGGCTGTCCCACGGGCAGCCCTCAGACCGTGCCCACTGCAGAACATCGAACACTCTAGAACGCCCCCTGCGGGCCGCTCCTTCCCGCTTCTTCCCCCGGCAGCCTTTACCCCCTCGCGACCCACTCTCCCGGGTTCGCGCTATGCTCGCAAAGCCGCGTCAAC…
lg1	marker_41516	CGAAGCGTGAGCGGGAGACCGGGTGTGCGGGATTGTCTGTTTGTTCCTGGAGTTTGACCCCAGTTAGTGATGGATGGTCAGCGAGTACAGAGAGTACACAAAACATACCCTACTGGCATATCTAGGCGGATAAGATGGGAGAAACAGCCACCGGAGTTTGATTTCTCGATGACGTTCACGTTGATGAAGTATACCAACGGTACCGTCGCGGAAAAGTGTAGCAAAATGAGTCACAGCTCCAGCCTGGCTTTTGGGGTCGCCATGCAGGTTTAGTGAGTAATGTGTACACGCCAACTTCCAGTACAACCACAGGTGGAACAATGGAGACGACAGATGACAGGAAACACATATCAGGCAGAACGATTAAAGAAGAGTGCGAAAGTGATTTCGGACAATCAA…
lg1	marker_35919	CGATTGCGATACTAACACAATAATGTATTAGCTACAACAATAGAGCACAGGTTGGCGTGTAACACACGCACCGTATTGCCTGCGGGTGCCTATGGGCAGCAGCACCGTATCGGTACGTTCTTTGCATGTTCTCCTGTCTACCTTCACGGTGTTGAATGGCCTGTCTGCTCATGATCTCGTGCTATTATTTACGGGTAGTTGCGTACCGTTAAAATATATGCCTCATACACAGCACCCGGTGAATCGTTGTAGCTATTCCTGCCGAAAGAACACATGTGGGCCCTTGGTATGCGTCCTGCCGTGCTCGAATCG
lg1	marker_40458	CGAGTTTTGTGTTAGATAGAGAGCTCCTCAAGCAGCGAGTCTCATGATCAAATGGGTTTACCCCCACCATAGCGCCTGTCTCGTTTAACAACAGTAACACGCTTTGAAACGGCTACATGCCGAGCGTCTCCCCGGCAGCACTGGGCGTGAACGGGTGCACGCGAAGACGAACCTTGAAACAGGGAGAAGGTTACGCACGTACCTGGATCTCGTACGTAGTAAGATCTACGCCATTAAAAAGAAGTCAACTCATCGTTCCTTGTGTATAATTCGTGTATTCGATCTCGGCGACGAAGGACTCGGTGACGTCCACCGGTGCGTCGGGATTGTTGGTCTTCATCCAGTTCAGCGAGATGGCCGTCAGGGCGAAGACGTCGGCACGGCCGGAGGTGACGGCGT…
lg1	marker_22037	CGAACTGGACGCGAACGATCAATGCATCAAAAGTAAAGAGATCAAGATTCTCTGCACGAATAAGGTCTTGTCTCTGACGAGCGCGATAAGGCTGACCACCACGGATGACGGATCGAAAGGGATGCGTGGCCAATTGTCAAATCACTAAGGCAAGCATCACAATGAGTGCCTTGTCGCCTTGTCGGTGAAAACCCGACATGCTCCGTCCCGGCATTGTAGGGACGCGAGTGTCTACGGCCATACGACTACGGTCATGCATGAAAATGAGGCACCCCCCCCTCCAGTGGCTGCGAGCACTAACCTAGCGCCTTCCGGAATGGGTGGTCCCCCCCCGGGGAAAAACAGGCCGTTCACTCCATCCATCAGCGGCTTGAGCTCTTCGGGCGTGGCGTCATACCT…
lg1	marker_39173	CGATTTTTGTGTCACAGATGACCCGCTATTGTAAAATGGATTCGGTTTGGGTGGTTAAAGTGACCCGCATGTAGCCATTGCTTGCGATAAATGCGTCACACGCAGGTCAGCATCCTCACGTTGAGCGCAAGCAGGCGCGAGGTTCCAGCCGCATACGTGCGTAGACGTGAGGTAGTCGCTGTGTTGGTCTGCCAAGCCAGGAATTTGCTGCTTTTTTGTGCCGCTCCAGCCTCCATTTTTCGTATTCGATACGATATCCAACACAAGTCCGAGGTGCAACGCAGGGGGGGCAGATACACGACACACGACACACTTGTAGGTACGTGTAACAGCACGATGGTGCGTGTAGCGCTGCACGCTTTTCCTAAGGGGGTGTACGTGCTCATTAGCCGCATGTCA…
lg1	marker_35937	CGAAGAACTTACTAGTCTGTCGTTTAAACCAAAATGTAAAGCAAAAATATGTTACCCCCCACCGACGGGTTAAGCTCGCCATGCATCTACAAGTAGTAGACCGGACTGGTGCTACGGGTACGGTAGGGGTGGTAGTCTGAATTCCATTACCACGTTTACTCCACTCGCGAGAGTCGCTCTGTACCTTACTCAAAACTGGACGCAGGAATATGTTGTTGTCGCAGAGTAGCATGCATACCATGGTGGTGCATGTCTCGACCCGACATAGTGGTTGTTTCCTTTCTCGGCTGGGTAGCGTGGAGAACACGGCAGGTATAGGGTATAAGGTCAGGTACATCG
lg1	marker_36182	CGAATCCGCGCTCGGGTCCAACCTGAGCGCCCTGCTCGTGCGGTCGCTCGAGGTCTTGAAATGGGCCCGAAGCAACGGCTGTCCTTGGGACGAAAGCACGTGCACCTATGCAGCAGCCGGACGCCATCTTGACATGCTGAATTGGGCGCGGGCTCAAGGTTGCCCCTGGGACGAGATGACGTGCGCCTTGGTAGCTCGGGCAGGTCACCTAGAAATGCTGCAGTGGATGCGATCACAGCGCTGCCCCTGGGACGAAAATACATGCGGCCATGCAGCTGAAGGGGGCAACTTGGACGTACTGCAGTGGGCGCGTGCTCAAGGCTGCCCATGGGATCGACGGCCCGAACATCAGGCGGCGCTTGAAACTTCACCAAGTCAGCCCTTGCTGCCTCACGCGCT…
lg1	marker_39219	CGAGAGTCGGCGATTGCGACTACCTCCTTCAACGTGGCGGAAAGTTGCTCGTTGAGTGCACGGAGTTCTTCCCGGAGCTCGCCGACCGCTGCCATCAGCGCGTTTGAGTCGCTGTCAGTCTGGGTTTGGCGAATAAGCTCGGTGAACGACGCGAGTGACACTCGCGAAGTGGATTGAGGCGGCGGCGGCCCGCGCCTCGGGGCTGGAGCGTTGCCGGCTCGGCCTTAGCCGCCGACCTCTGATGATCGCATTTGCGCGCTATCGACTTTCGTGATGTGACCAAGTCCTATCAGGACACCACCGTTCTCGGTCCCGTCACCGGTGCCATTGCAAAGGGCGGGATCACCTCTCTCGTCGGGCCGAACGGAGCAGGGAAATCCACCCTGCTGACGGTCATCG…
lg1	marker_21334	CGATGTCCTCGCCCGCCTCGTAGGGCAGTGAGTCCGGCCCGGCAACGTCCATCAGCAATTCGGTCGTGGCCTGCTGCAGTTCCGATCCCCGCAGCTTGAGGATGGACGACGCCGGATTCGGCTTGCCGTCGTCCGAGCTGGACACCAAACGCAGCTGAGTCAGCTCGAAGGCCAACTCATTCGCGTGGTTTCCTCGCCGGGGGACGCCTCTGTTTCGGGTCCACCGGCGGTCAGCGGGAATCCACGCACTCCACCAGCCCAAGTCCGTGCGCGGGCTCGGCGTTGGCAGCTCCGCAAACCCCTTCTGTGTACGTGATGTAAAGGGTTGCGTGACGCGAAGAATGCTCAACACAGCTAAAGTGTCGTTGCGTGATTATTTGGGTCCGTGCTCTTGGAGCT…
lg1	marker_31678	CGAGAAGGATCGCCGATAGCACGCGGTGTCCAACCCCCCCAAGCGTGTAGGTTGCACCTGATCTCCAAGCTCCTGCACAGGGTTGCACCGGGCAGTATCGTTCCATGATTAGTGAAGGCACCGAGCTTCCAACGGGAAGCAGGGGTTTTGTGGAAACCCCTATTTTTGCATACCAGAGGGTGCCACCCTTCCCCGGCACCTCAGCACCAGGAGCTCCGCACGGCGCTAGGAAGAAGCGTAGAGGCCTGCAACTTCGACAGCAACTGACCGTAGACGAACAAGGTCACAGGGTTAAACAGATTGATCGCAGCGGCCATCGCAATAGCCTGATACTCACAGACCAGGTTCACTTCATCCGCGGCCTGTAGAGTTCCACGCTGAAACGGCTCAACGATCTCAT
lg1	marker_36622	CGAAACGAAGCCGTACTCGTAGACCGAGCCTTGCTGGGATGGCGTTGGTAGCGTTGTGCGCAGCGAACACTTCTACTACGCGCCAGTTCAGCACTGCTGCTGCTGCTGCTGCTGCTGCTGCTGTTGCTGCTGCTGGTTCCACCACAGCAGAAGAAGCTACCACCACCGCCGCTGTCGCGACACGGGCCATACCTGTACGTACGGCCATGTCGTTGGGTGGGATAATGTGACAAAATCTCGGGTGTAGATAGACCAAACGGTAGCTCCATCATCGCCGACACCTGTTTGTTGACTTTTAAACTCAAGTTGCGCGACAAGAGCTTTGCGTCATCCGCCGATTTAGCAGAAAGTTCATGAAAGTTTCCGATAACGCGTTCAGCGATCAGCAAGGCACTTCGG…
lg1	marker_40273	CGAGAAGGATCGCCGATAGCACGCGGTGTCCAACCCCCCCAAGCGTGTAGGTTGCACCTGATCTCCAAGCTCCTGCACAGGGTTGCACCGGGCAGTATCGTTCCATGATTAGTGAAGGCACCGAGCTTCCAACGGGAAGCAGGGGTTTTGTGGAAACCCCTATTTTTGCATACCAGAGGGTGCCACCCTTCCCCGGCACCTCAGCACCAGGAGCTCCGCACGGCGCTAGGAAGAAGCGTAGAGGCCTGCAACTTCGACAGCAACTGACCGTAGACGAACAAGGTCACAGGGTTAAACAGATTGATCGCAGCGGCCATCGCAATAGCCTGATACTCACAGACCAGGTTCACTTCATCCGCGGCCTGTAGAGTTCCACGCTGAAACGGCTCAACGATCTCAT
lg1	marker_33171	CGAAAAACACCTAAACTAACGAATGTGTGCCAGGGGCACCCTTGAGCCCGTGCCCACTGAAGAACTTCCATGTGCCCCCCGTCGGCCGCCCGGTCGGTCGTGTCTTGGTCCCAATCCGCACCGGTAGCCCTCGCCCACTGAAGTACCTCCAGGTGACCTCCGGCGGCAGCGCTCGCGCATGTTTGACTGTCCCAGGGGCAGCCGTGAGCTCGTGCGCACTGAAGAATGCCAAGGTGTCCGCCCTCAGCAGCCTTCGACAAGACCTATGATTTTGAGTTTACCGATCCCAATATTCGCGCCAATCTTGAAGAATATCACCACCAATGCCTGTTTTACGATATTTTGCTAGGTTTCAAAAACACGCAGGATTTGGCCAATTCAAATGATTTGATCTCGGCA…
lg1	marker_41136	CGACCCGCAGGGCGAACGCGGCGGGATGTTCGTCCAACGCTGGCCGATCGTGGATCGCCCTCCGGATCGAGAAAAAAAAAACGCCACCACTCGTTGTTAGCTAAACAACACCGAGCGAGTTCAAGCGAAACACGAACGAACAGCAGGAAGAAACGCTAAGCGTCAAGCCCGGCAGTCCTTCCTAACGCTGCTATTCGTCAACAGCCGCCCAGTTGAGCCGGAGAAAAACCAGCAATTCAACGTCCTTCGGGTAAAGTGAACCACGCCTTTTGTTCACAGTGAACCCTGCCGTTGCGCCAGGGCTGACGCCGTCCGCACCATCGAAATCAACGGGAGGAGCAAGTGATCGCTGGTACTACGACTACTACTGGTACTGTTGAGGTACACGCGTAGGTTTTA…
lg1	marker_39810	CGAGGTTAAACCTCCACCCTTTCCACACTAAGCCTATTATGAATCGTGCTGGCAGCTTCAGTCCCAATGCTGGGGACATCCGTTAAGCCTTGCCCATTCCATGATGTCCTCGTGCTCGCACCTTTCAGCCTCACTATAAGTAGCAGGGTCCCATGGGCACCCTTCTGACCGTGCCCACTGCAAAATGTCCAAGCGGCCGGACATGGCCGCACCAGAGCACGTGCGTTGGTCCCACGGACAATCATGGTCCCGTGCCCACCTCAGGATCTCGACTGAGTCGGCAGTGTTCCCATTTGGAAGTCAACCCCGCTGGAATAAATTATATCGTACCGACCTTTGTCCGAGTTGCGAACTCCCTTCGTGGTTATCTCCAGGCTCG
lg1	marker_34376	CGATCGGTTTGCAACTGCCTGGAGACGCCAACTATATTGCCGCGGAGAGCGGGCAACTTCATATTCTGCAATGGTTGCATTTCATTGGCCATCAAGGAGACATCTCCCAAGTAGGCCGGGTCGCTGCCGCCCGAGGGTACTTGGACGTGCTTCAGTGGGCACGAGCGAACGGTTTTCACCTGGATCCGGTTACGTGCAGCGAAGCTGCTGGATGTGGACACCTGAATATTGTTCAATGGGCACGAGCTAACGGCTGCGAGTGGGATATGCGTACTTGCACAGCAGCAGCATGCCGCGGTCATCTCG
lg1	marker_38842	CGACACGCTTCAGTGGGCGCGAACTAATGGGTGCAGTTGGGATCAGACCACATGCGTGTATGCAGCCGGCGCAGGACATCTTGAAGTGCTCCAGTGGGCAAGAACGCAAGGATGTCCCTGGAACAAGCGTGCGTGTGCCGTCGCCATCGGAAACGGGCACCTGGACACGCTAAAGTGGATGGTGACGAACGGCTGCCCCTTGCCCAGGTGCTCTAGCAGCCTTGCCGCACGAAGAGGACGAGTGCACATTGTCGAGATTGAGATATTTGGTATCGGGATTGCCGTTTTACGTTGGCAATTCTTGAGGATGGAATTTGGGATTGCCGTTTTACCCGGCAATCGGTGATGAGTTATCCGGGACCTATCGTATCGCGCACCGAATAGGGCTGTTTGTGGTAT…
lg1	marker_44472	CGAGTCACGCGACCGTCTACATCATGTCCACAGAAGGGATTTGCGGAGCTGCCAACGCTGAGTCCGCGCACGGGCGTGGGCTGCTGGAGCGCGTGAATTCTCACCGATAGCCCATGGACCCGAAACAAAGGCGTCCCTCGGCGAATAAACCACGCGAATGCGCTGTCCTTCGGGCGTATTATTGACATCATAACCCGACAACAGCAGTGGTCACGCAACACAGAAGAAGCGTTAATTTACCTTGTCCAGCCGGTTCG
lg1	marker_43906	CGAGGTTAAACCTCCACCCTTTCCACACTAAGCCTATTATGAATCGTGCTGGCAGCTTCAGTCCCAATGCTGGGGACATCCGTTAAGCCTTGCCCATTCCATGATGTCCTCGTGCTCGCACCTTTCAGCCTCACTATAAGTAGCAGGGTCCCATGGGCACCCTTCTGACCGTGCCCACTGCAAAATGTCCAAGCGGCCGGACATGGCCGCACCAGAGCACGTGCGTTGGTCCCACGGACAATCATGGTCCCGTGCCCACCTCAGGATCTCGACTGAGTCGGCAGTGTTCCCATTTGGAAGTCAACCCCGCTGGAATAAATTATATCGTACCGACCTTTGTCCGAGTTGCGAACTCCCTTCGTGGTTATCTCCAGGCTCG
lg1	marker_39638	CGACTGATGTCACAGTAACAACCGCAAACGACGCTAACTCCAACACCACGCAGCAGACTCTGGAACTAATCTTCATCGAAGACAGGATTTATTACCCTGGCAAAATATGTTGCTACCCGGGAAGACATGCACGCAACCCGAGTTCCGTTGAGAATCACGGCGATAAGGAAATTATGTTGTGATAGTACCGAACACCTTGAACGTCTGGCGCGGTATCCAACGGAGGCGTAAACAGAGCGCTTGATGCCTACGCCCCTGGGCAGCAGTCACACCTTGAACGCATCAAATCCCAAGCTGTACGTTGTATTAAGACTTTAGAGTGTGGGTCTAATCGCGATCACGTCGCACCGCACGCGGTACCCCACGCCGTCCGCCACAGCCGCCATCGCACGCGCGTCG…
lg1	marker_26645	CGAGCAGGAGCGAGACGCCGCCGTAGTTGGGAGCGAAGACGCAGTACCCTTCGCTCTTCAACTGCGGTGCGAGGGTCTTCCACGTCGACACGGGGACCAGGTGAGGTAGCGGATGGTTGTTATGCAGCGTTTGAAGGCATGCTGCTGTAAAGTGACTTTCCTGATCCATCTCACCGCTCCGCCGTGTTCACGTACGTGATCACAGCAGTTTAGGCGTGCATGTCGGAGACCACTAACTTGGGAACACGCTGTTGACATCCAGGGTCAATCCATCAACTCGGAAAGGCACTGAATAAGGCTTGGGTTGTCGCTACATAAAATAGCAGTAGTGGTGGCGATAAAACCAGGTAGGCGCTTCGTGAGCGTTCAATACGCACATGTACAAGGGTTTCCCGGCTG…
lg1	marker_36027	CGAGAGGAAATTCCGCAGGTGCTTCGTGCACTCGCAGTATTTCGGGTTGATCTACCGCGGATACTGCGAACGCTCGCGGGATTTCGCGAAGGCCCAGAGCACGCCCCACGGGCCTCGGCCGGGACCCGCACTTGCGCTGCGATGTACACGCTGGCCCCCTGCGTGCCCCGCAGCCGACAACGCGAGAAAAGACCCGCGGCCGAAGAGGAAAAGTGAAAGTGTTCCGGGAAAATGTCCATTCAGTACCTACACATATTTCGGTGTTAACTAGTGTACAATTTATATACGAAGAGTGCAGGAGAACGGCCAAACAAAACGTTGAAGAAGTCGTCGCAGCGGCTTGACCAGTCACGCACGACTTCGTCATGACTGGCAAAAACCAGTCATTCTGAAGTACTC…
lg1	marker_39711	CGACCGGTTTGCAGCTGCCTAGAGACGCCAAGTATATCGCAGCGGAGAGCAGGCACCTTGGTATTCTTGAATGGTTGCAGTCCAACGACGATCAAGGCGACATCTCCCAAGTAGGCTGGGTGGCTGCTGCCCGAGGGTACTTGGACGTGCTTCAGTGGGCACTATTGAACGGCTTTCACCTTGATCCCGTTACGTGCAGCGAAGCTGCTGCAGGTGGACACCTAGATATTGTCAAATGGGCGCGAGCTAACGGCTGCGAGTGGGATATAGGTACTTGCATAGCAGCAGCCTGCCGCGGTCATCTCGAGCCCCAGCAGATCGTCATGCGGTCCGGGTGCTTCTTTAGAACGATGCAGTTTTTTGGTCACCGCCCGGGCCAGTGTTTCTTCCACCAGCGAA…
lg1	marker_9452	CGAAAGTGTTGAGGACAGTCCCAGACCCCTCGTTCATTGCGATGTTACGGTAGTGCCTGGAAGAGCAGTTCTCTTCATTTGCGTGCCTCACGTCCAGCGAGTCCATCATCAGCATGTTGGTCAGCTTGTTCCCGCGAAACCATCAGCTATGCATGCCTGCCTGCGCCCCCGCTCTTGTTTTCTAGCGCTCGCGCTACCTGTGTCGCAGGAGACGCGCAAGGAAGGGGTGAGGGGGCGGGGGGCGGGAGTGATAGAGGGGACAAACGGGGTCGACTTGCCGTTTGATCCTGTCAATCCGATCAAAGCCTTAGGCCAACTGCCTGGTGATACATTCCAGGCAGTCACAATGGATGGCTATGTAAATTCACTCAAAAAAGATATCCCGGCCGAAACACTGCG…
lg1	marker_45292	CGATGCGCCCAGCTCAGAGTGTGGTACTGCCCTTCCGAGACTGCTTCGCTACACGTATCTTCGTCCCATGGACAGTTCTGCTTTCGCACCCACTGCAGTATGTCCAGATGGCCATTCGCAGCCGCGCGGGCACACGTGGCTTTGTCCCAGGGGCAGCCCTTACCCCGCACCCACTTAAGAACCTTGAAGTGTCCCTGCCCAGCCGCCGCGCTGCACGTACGGCTGTCCCAGGGGACGCCGTTAGCTCTCGCCCATCGATGAAAGCTAGAAATTTTTCAGCACCGCCACCCACACCCTGAGGGCCATTACTGTCTTGATTAGCGGTAGGATACATATCACGAAGTCTATCGGTGTTTTCTATTGCCACTATGATGACGTCAGGTGCTGCGTTATGATCTC…
lg1	marker_42766	CGATCATTGGTTTTCCAGCTCATAGGTATTTAAATGGTATACACGGGTCGCTGGAGTCAATGCGAGATGCCCCTCACCGCCGCCGATAATGCTGCTGTTGCAAGGTGATGGCTGCGAGTTCAGGCTACACCACTAATCTTGTTGTAGTTGGGTTGGGGCCGTGAGCTGTATGGCGGGGCTGTGCGTTGATATCGCAAAGCTGGTGCTGTGCGACGTGCGATCCTGCGCACTCGCACCGTCGCAAGGTCAGGACTCGACGTTTCCACCGGTGATGCCAAGCGTAGCGAAAGCGCGCGCGAGCTTGCCCTCAGGCACAAAAGCTGAACAAGTCAAATAGTCCACCGTACGGGAAGCCTCCACTGGCCGGTAGACAACCAAGGAGGTTGTGCTGTGCCGGTC…
lg1	marker_43564	CGATGCGCCCAGCTCAGAGTGTGGTACTGCCCTTCCGAGACTGCTTCGCTACACGTATCTTCGTCCCATGGACAGTTCTGCTTTCGCACCCACTGCAGTATGTCCAGATGGCCATTCGCAGCCGCGCGGGCACACGTGGCTTTGTCCCAGGGGCAGCCCTTACCCCGCACCCACTTAAGAACCTTGAAGTGTCCCTGCCCAGCCGCCGCGCTGCACGTACGGCTGTCCCAGGGGACGCCGTTAGCTCTCGCCCATCGATGAAAGCTAGAAATTTTTCAGCACCGCCACCCACACCCTGAGGGCCATTACTGTCTTGATTAGCGGTAGGATACATATCACGAAGTCTATCGGTGTTTTCTATTGCCACTATGATGACGTCAGGTGCTGCGTTATGATCTC…
lg1	marker_44510	CGAACTCACAAGATACTGCGTACTACGCCTGGTGTGTACCACATATACGAAACAACCAGAGCACGACTTGAGGTCAAAGCACGGCATTACGTTCCCGCGAGCAAAATGCTCTACACGCCGCTCTAAGTGGAACCATATGATCCAGCCGTGCCTTTTAAACATACTTGGCACCAGCGAATAGCAGCAGCAACACAGCAGCAGCGCCCGTAGCCGTAGTACAGAGGGCCAGCGCCAACCTCATCGTCATCG
lg1	marker_10768	CGATCGCCACCGAGCGCCCTTTCTCATCACGTATCCGTAGAACTGAAGATTGTTCGGCGAGACGAGCAGCAAGGTCACCAAAATGAGAACTCAGCATAAAGAAGACGCATGCAAAGCAGACATACGAACGCGTGCGGGCGTCGCGAAATGAAGAGAAAGCACAGCAACACGGCTCACGCTGCCTGCTGTGGGTGCGATTGGTGCAGTTTTCGTGAATATCTGTGATAGTACAATAACAGCAGTAGTCTGGTGTGACAAACAACAGATCAACAACAACTACAGCAGCAGCAACAGCAACGGCAACAAAAGCCACCCACCCACGAACCCACCCACACACCCAACATGTGCTACAGCAGCACACCAGTACGCCGAACTGTGCCAGAGTGCGGGCGGTATAGC…
lg1	marker_30531	CGATATTCATGCATGGCCGTAGTCGTTTGACCAAAGACCTTCGCACCCCTACAATGCCGGGACGGAGCATGTCGGGTTTTCACCGACCAGGCAACAGACATTGCTAGCACCAAGCGCGGGGAGGGGGGTACCGTGGGTGTTCTCGGCCGGGTCTTACGGCCTCGGGCTTCCGTAGTCGGTAGTGTACTGCGAGCGCTCTAGGTGCCATTGATGTTACAGGTGGCCGAGAACCCCCCTTGTGCAACGTGGGCGTAACCAACGCCTTGCGGTGTAGCAAACCCCACAAGGGTGTCGCGAAGGCGAGCCGCCATGGCATGTTTGTTTAAGCCGCTGATATCGGCGAGAGCGGGGACTCTGGAGTATACCCAGGGCGATACAGACCCTCTGTCTGCCTTCCCG…
lg1	marker_44251	CGACGTTGTCGCAGCCAGGCTCGGCCAGGGCGCGTGCGTAGGAACACACATGGTACTCGCTGCGTGGTTTGATATTCCACCCAATGCAGAAGTGGAGCAATCGGTGGTGAGCCGTACGCAGTATGGCGAGATGGACCACAGTGGGGGTTGACGTGACACACCCGTATGCCACCGCCTCCAAGACTTGGGCTTTGAATAGCATCCGTGAGTTTGAGCCGCAGCGGTGCGGTGGACTAGTGGTACAGTGGCAAACGATACGGCCTGACAGTTAGATTGGCTAGCAGCACGCCCCCGTTGATCTCGAGAGCCAGGCTCTTCCCACTCGCCTGCGATAGCCTGAGTCTGGTGATCCACTTTCCCCTCCAAGCCGCGGCCCCACCCCCGCGCGGCGCGGCGCCA…
lg1	marker_18237	CGACAATGGCGGACGGTTAGCCGGAGTCCTTACCGTCCCGGGCACAGACCGACACGCGGATTACGTGCACGCTGTCCAGAAGCTCCCGGACACCGATCACGTAAGCCATCGCCTTGTGGCATAGTTTGGGGGCGCACGCAAGCGCGAGTGCCGGGTGAGGGGGGGGGGTGCTCTTCATTTTCATGCACGGCCGAGGTTGTATGGCCATAGACCCTCGCATCCCTGCAATAACGGGACGGAGCGCGTTGGGTTTTTCTCCAACCGAGCAGACATTGCGTGCACCAAGCGCGGTCATGAAACCGTTTACAAGCGATAATCGAATGCTTTCATATCGCGCGGGTCGGTCGCCCGGTAACCAAACAAGTTGAGCATCACCATGCGGCGATAACCCCAGCGTTG…
lg1	marker_34733	CGAAGACAGGCACAGGCTGGTTCCAGGTGAATTCCCCAAATTTCGTCAGGGTCGGAAGTTCACGCCGAGCTCTTCACGCCGGTGTTGGGAGATAGGTATTACATAAAATGAGTATAAATACGTACGTCAACTGTTAGTTGAAATTTTGCACACGTCGACAGGCGCACTTCATCATGTTTGCTTTTTGGCAGTGCTTTTCCAACAGCCCGCAAGCTCTAGGAGTATACAACATATATCGTCGTTACGATCGCCTCCGGAAAGTATGCTCGTGCTCTCACTAAAGCTCTCACCTGATCATAGAGGTCAACCATAGTTTTTGAGAGCTTATCCCTCTCGGAAGGCCTCCCCCACCTGCAGCCAAAGTCACCGGGGGGAGGAAATAGAACGATTGGATTAAAG…
lg1	marker_43477	CGATTTAGTGGTTGATATCCTACTTTGACTTCGCAAGCTGCGTGATTCATTCAACATGATGTACTTGGCACTCATTAACGCGTCATTTGTTTGGAAACCCGTTCGGCAGGGTTCGTGGTGGTAACTTGAGGGGAACGGAGGCTACGTTTGGGGTGGTGCATTTCGCGGGGGAGGTTATCTATGATGCCACGGAGTTCGTAGAGAAGAACAGGGATGAGGTGCCCACGGCGCTGCACGACCTCGTGCTCAGCAGCAACGACAGGTGGGTCGATTATGATAGTTTGAGGTTGGTTGACATTGTTGAGTTTTACACTCAAAAGCTGCTTTCAAAAGGTATGCGTGTTCAAGCTTCTGGAGATGTCAATGAGCAGGTTTTAAAGTTAATATCCAATGCTTTTT…
lg1	marker_32670	CGACCGTTCCTTGCCTGCCTCCCCAGCCTACACATATTTCGCTGCGCCCTCAGTAACATAGGCTAGCCACCTTACGTTTTGACAGGGCTCCAACCGTGCCCGATTGCCTGTCCGTTGGTTAGTGAATTCCATGTTTTTTGTTAAGTTGAATCCCATATTTATTGATTAAAGTTGCCAACTTACACCCTCGTTGGCCCGTGAGTGTTCGTATTTACCGTATCTTCCAGGCTAAACAAAACATCCAGGAAAACTAATAGTACACGAAACATCGCGAAAATTGGTCAAGTTATATCCTATCGACCAACGCATTCATACAGTGGATGTCGCAGAGTACGAGGGGTGAGGAGCGCTTGCAGGGCGCGGAGCTCCCAATCAAGGGGACAGGGGCATCCGCCTTGT…
lg1	marker_36912	CGACGAAGCGTTGCGCAATGGCCTCACGCAGCACCGCCAGACCGATGGGCTCCATGCCGTGCGTCGGCAGATACGTCGGAAGTGCTTGCAGCGCAGACTCGTACGCCGCAGTCATGGTGCCGTCCGCCGCTGCCATCGCAGCGTGGGACATGTCCACGACCGGACCCGAGGGCGAAGTCGACGAAGGCGAGCGACCACACCACCACTGCTGTGCTTCCTGCTGCTATAGATACCCAGCCGCTTCAATAGATTGCATGGAAGCTAAACTAAACACACGGAAGGGTATCCAAAGCTGTCTTTTGGCCTTCTGGCCTAAGCGAGATGCCAGACTTATCAATACGGAACAGTTAGGGCCGTCCACGACGCTGGGCACTCAGAAACCTCCACTGCGAGGGACTA…
lg1	marker_44966	CGACATTCTGAAGTGGGCACGAGCTCACGGCTGCCCCTGGGACGTATCCACATGCTTAGATGCAGCTGCCGAAGGCCAGCTGGAGGTGATTCAGTGGGCAACAGCGAATGGTGCTGAGTTGGACGCATACGCGACGTACCTGGCTGCAGAGGGGGGGCACCTGGAGCTGCTTCAGTGGGCTGTGGCCCAAGGTTGCCCATTGTCCCCAGATTCGTGTGAAGGCATCCTTGAACAAGGCCATTTGGATACCCTCAAGTGGTGTGTGGCGAACGGCTGCCGTTTGCACCGCGGTGCTGGCTTCGAGCCCCCCCGAGTGCATGCCAGTGATGGAGATTGCCCCCGGCAACAGTGCCGATCAATTCTTGAAAAAGATTGCCCCCGAAAAGGCAATCTTGATCT…
lg1	marker_29907	CGACAACGCGCTGGGCAAGCAGAAAATCATCGTTGAGCTGTACGAAAAATTCTTCCGAATCGGGTTCAAACGTGCGGCTGACGCGATGGGCATCGTCTACACACCGATCCCAATTGTGGATTTTATCCTGCGGGCTGCCAATGACGCCTTGAACGTCGTCGAAAAACGACCAAGGGTTGAGGGATACCCGTGGCGTAACATACAGCCAAACGACGGGTCGCGGCCTCCCTGGAGCGCTGCCGATGACGACTGTTCGTTTGAAGCACAACACGTACCATGTATATACAAGCGTGGCAAGCGCGACCTTTGGTTGATTGGTCCGCCTGAGGATGAAAAACAACACGATTGACTTGTTTTCCTCTGGCAGTGGACAGGCGGTGACGGTATCAGGCTTGGGGT…
lg1	marker_36873	CGACTAGTGGGGGAGGAGGGAGAAGAGGGAGAAGAGCCTACTTAGTGACCCCGGATCTGAGTTACGACTGAAGAGCAAAGATGTCGGGAGACAGGATTTTCAACCCTTGACAGACAGCAGCTTTGCTTGACATGCCGTGACTGACACCAAACTACTAGGTTTTAGTGTGTAACGCTTCGAGCGTTTGGCCGGTCTTGATTTGGCCACCTCACTTCGGGCGTGGCTTGACTGTTATACTGCTGCGCGGTATACTGAACGATTTTGACCACAGCACAACCCTTCTGACTGACTTCGCCAGTGCCAAACGCCCACTGTACCAATGCCGAGCGCCCACTGTACCGTCGTAGTTTGCGAACAGGGGGTTCTGGACGACCACTAACCCCCGTTTCGCGCAATGCG…
lg1	marker_41918	CGAATACCAAGCATGCTTACCGTGCTGCCGGCATATGTTTAAACCGTCGTACCCAGCCTGAAGCAGAAGGAGCCGTCCGACCTGTACGGTAAGCAAGACTGTTGCAACCACTACTGTAGTCAGCGAAACTGTTGCAACCACTACTAATTGACTTGTGGTTCATTGCAGGTATTCTCGTCCACAACCGTTGGCTGCGTCCGATTCGCCTGATTTTGTGACTGATGACGCTGTGCGTTGCCTACTGGTTTCGAAAGCAAATTCTGGAAGTACCTGAAAGGAAGCCGCTATACGCAGTGGTCTCCTGTTCCGGGAAGCACGGGCGATGCGTATCCAGGCCAAAGTCCTCATGGAGCGACTCTGAAAATGTACCTGAACCGAGCGGCCGCAGGACGACCGGCC…
lg1	marker_45475	CGAGTGCAGCCGCTGGAGGGCACCTGGAGTTGCTTCAGTGGGCGAGGGCAAACGGGGCCGACTGGGACCCGTACACTACTTACGCCGCCGCTGAGAGCGGGCACTTGGAGCTGCTGCAGTGGGCGAGAGCCCAAGGATGTCCCTGGCACAGGCATGTGTGTGAAGGCCCTATTCTGTACGGGCACCTGGAAACGCTAGAGTGGGTGCTGGCCAACGGCTTCCGCATACCCGAGGACCTCGGCTATATGGCAGCAGTGAAAGGGAGTGTTTGTATGCTCGAGAGAGTGGAACCAACGAACAATCAGCGATAACCAGAAGCCGTCGGGGGTGTCTGTTAGTCTCGTGCACTGTTGGTTTTATGATGATGTAACGCGTTAACTATCATAACAGCTACGAGTG…
lg1	marker_33501	CGAGTTCCATTTCTTCTAATGCGACTGACGCTTTCCAACCATTCGGTGTTGCTGCGGTGTATAAATCTATCATTAGGCTTTTGCACTCGCTCTGCTGCTAACGTTGTCGTACCAGCGTTGAAGGTTGGTTTGCTCGTCTTTAATTCGAAGGTAGCCTTGCGATCCGTAGTCTAGGGGATGATCGGTTATTTTCGGCGTCCTACCGTCTTCGTCCAAGAGACTTAAAAAAGTTCCATTGTTGGCCATCGGAGAGTGACCAAATGTGTCTCGCCGTCTGTTTTAGGCACATCAGCTGCCAAATTTGTTTTTATGAGACGAGTGTCGGCGCCCGCCACATATCTTCAGCCGGGGCGGAGAGATGTGACACTAGGATGGGTGGGAGCCCCTAACCAGCGCGAC…
lg1	marker_40893	CGAGTTACTGAAGTGAGCACGATCCGAAAACTGCCCTTGGGATAGCGAAACGCGTTCAAACGCTGCTGCGGGCGGACACCTCGTCATTCTTCAGTGGGACCGAACTCACGGTTGCCCCTGGGAGGAGAACACTTCCAGCAGAGCTGCCGGTTCAGGCAATCTGCAGCCAGGCAAGTCGCGTCCTTGACAAATTCAGCACTGTTCGCAGTTGCCCACTGAATCACCTCCAGATGACCTTCGGCGGCTGCATTTGAGCACGTTTCTCCGTCCCACTTCAGAATGTCGACTTTGTTCTTGAAACTGACTGCGAGGTGGGTCCATGTCCGCACCGGCAGGTTGCCCAGGCTGACAGTCTGCGTGGAGCCCGTGGCGCTGACCATGCTCGCCACGATCTCG
lg1	marker_43903	CGACCTTTACGTCCGTGACTACTACATAGCTCCATACGCCTGGGCCTATGGCCAACTACGCACTATTCACGATGATCCACTAATCTACATCTTCCAGTTTCGTTGATTTGTGTGGTGGTTGGCGTGGCCTGGTCAATCAAGCCTCTGACAGTTGAACAGCTTTGCTCACCACCGCCCCGAATTCGGAAACAGGAGCACAATGCCCGACGCGACCGAGAGGGGAAACGAGAATGCGCGGTTTACGATTCAAAGCAACGGAGATGTCATGGCCTTGCTGGCGGACCTACTCGCGATACTCGGGAACTCATATCGTTAAACGCGCGAATCAAGTCTCGCGTGGCAGGCGGTCCGCGTTCTTCCAGAGCTTCATTCACTCCAGGCTGGAAAGACTGGGCGCGA…
lg1	marker_44446	CGATCATTGGTTTTCCAGCTCATAGGTATTTAAATGGTATACACGGGTCGCTGGAGTCAATGCGAGATGCCCCTCACCGCCGCCGATAATGCTGCTGTTGCAAGGTGATGGCTGCGAGTTCAGGCTACACCACTAATCTTGTTGTAGTTGGGTTGGGGCCGTGAGCTGTATGGCGGGGCTGTGCGTTGATATCGCAAAGCTGGTGCTGTGCGACGTGCGATCCTGCGCACTCGCACCGTCGCAAGGTCAGGACTCGACGTTTCCACCGGTGATGCCAAGCGTAGCGAAAGCGCGCGCGAGCTTGCCCTCAGGCACAAAAGCTGAACAAGTCAAATAGTCCACCGTACGGGAAGCCTCCACTGGCCGGTAGACAACCAAGGAGGTTGTGCTGTGCCGGTC…
lg1	marker_41881	CGACGGAAACAAAAAAATGTCGGCGCCGACCTACCCATCATAGACCCGCCAAGCCCACGAGTTGCCTACATACTGGTACAGGATACTCCTACTCGCTACTACCGCATGTACCATCGATTCCGCCACACGTCGTAAGCACTAAAACTTTGGTAGACGTTTCATAATGTCTGCCCTCTGATTTACGCGTTGGGCATACTTAACTAGGGAATATTTACCGAAGTCAAAGTTTTTCACGGGGCCTGTAACTATAGCTAACCATGGGAACGTGATAACATGTCTAATTGCTATGTCAAATGCGCAGTTTGATCTCCGCATCTTTCCCACAGCCGCACCAAGGGTGCGACACGTGGTGTTTCACCTCGTAGGGCACGTTAGGTCATACAAAAAACTCG
lg1	marker_27378	CGAGAGGTACCGCCTGGAGGACAACTCGCTTCAGAGCTTCTCGCAGCTCACGCAGTCGCAGCCGACGAAGCAGCAGCAGCAGCAGCAACAGCAGGAACAGCAACAGCAACAGCAACAGCAACAGCAACAGCAGCAACAGCAACATCAGGAACAGGAACAGCACCCGCAGCAGCTGCAGCTGTTGAAGCCTCCGCCGGCGACGCCCTTGGCGGCGAGCAGGGAAGATAGAGCCGTTGGCGATGATGGAGCGGTTGGCGATAGAGCCGTTGGGGACGAAGCCGTTGGCGATGGTGATGGCGTCAAATCGCGACGGCCTGCCTGAGCTGCCGCAGCCCGAGCTACCGGGTGACTTCGAGCCGCCGGAGCGCCTGCTCTCCTTCTCGGCGACGAGCAGATACG…
lg1	marker_32564	CGATTCAAAAAGGCAGCAATGCCTGCGATCCGACAACAGCGCATACGTAGACTGCGAACAGCTTTGTACGAAGATAGTTGTTAGGGGAGCTGGTTCGGTGCGACAGGGAAACATCAGGGGCAAAGCATGAAGTAGACGTGGTGCCCTATTAGCAGTATGGATATATAATATATTGAACATAGGAATCAAAGGGACACATAAACGGTGGAGACGTAAGCATACGACGCAGAGGGATCGTGGGCAGAGCTCAGATCTTCCCACGGGAAATACGTGACTCTGATGAGGGTGGAGGGGGTTATCGACGCCAACTCCCCGATCCAGGAAATCAACTACCAGCGACTCCGCACGCAACTTCTTGCTGATGGCCAACTGCTCG
lg1	marker_36381	CGAACTTGCGCGAAAGCTGCCGGGGGTGGGTACCTTGACATTATCAAGTGGGCGCGAGCTCACAGCTGTCCGTGGAACTCTAGCACGTGCGCGAGTGCTGCCGCCGGAGGGCACCTGGAGGTTCTTAAGTGGGCGAGGGGCCAGCGATGTCCCTGGCACGATGCCCCGTATTTCGGCGCTCTTCAAAACGGGCACTTGAGCACGCTGCGGTGGATGGTGTCCAAAGGCTGCGGCTTACACGGAAATTCCGGTATATATGCAGCTGATAAGGGGCACTTTCATATACTC
lg1	marker_26242	CGATCACACCGTTAGGAGATATTCGTGCCCCAAAATCAAAAGCTGCTCCCCGGTAATTTCGGTCTGGTAAGGTTCCAACTGGGTAAAGATCAAACTCTTGTGGATCAACGCCCGCCGTGGGGTTACCACCGTCTTGTATGTACTCGTTTCGATAAGAATGGCCGTCTTGACACAGGGAATAGCGACACGGTATGAGACGGACCCGACCACTACAATGTTGTGAAGGCTGCCGGGTAAAAGGCTTGACCACTCACACGTCCGGGGTGCTTTTTCGGAGGCAGCCCGGCCACGGTGTCTTCTAGAAGAAGGGGCAGGCGATTCGTTTATTCAACAGAGTACAGCATGAATGTCTCTAATCTGAACGCAGAGGGTACGATGAGTATCAACAGCGGGACAAAG…
lg1	marker_26881	CGAGTCCTGGTTGTTTGATTCACGAAGACAGCGGTGTCCGCCGTCAACAGGGCAGTATCACAGTCTTCGGCAAAGACCTCGAAACACTCGCTGACCGTGATCATCTACAGAGTTGCCGGCAACATCTCCAAGGACGACGCCAAGAATCTCAAGATCGATCCTCACCTTCATCCCATAAAAAGGAAAAAATGGGAAAAATCTCATGTTCAAGAACCTGTAAAACCCACTCACTTAGAAAACACCCAGAAAGGAACGATGAGAGCAATGCGATCATTGCATACTGAGTCCGGTACCGAAAAGTCGGAGGTAAAACTTGGATACTCAAGGGTCTCATCGGGGTTCCTGACTTATTACACCGAAGAGATAAGTCAGGTTTAGTGAGGGAGAATGTGGTGGAAA…
lg1	marker_40552	CGACCAAAGCTAGTGTAGAGGGGTGTACCCTCATCCCTACTTAGATGAAGCCACTTGCGCTACTAGGCTCTGCGATTTCACTCAAACGCGGACTACATGTTTGTTTTGGTCAACAAACGCGACAAACGCTGTCTTGGTGGCGCGTATCGTGGGACCTAAAACCACGAGAGGGTTTAAGATCAAAGAAGTAGGGTGTGCAACCGCTCGCGCGAATAGCCTAAACGTGACCTCTCTATATACATGATGGTGATGTGGTTGGATTGGCGTCGACGACGACGTACATCAGCCACTGCGGAGGGACATTCGCATTCGCGCCGCGCGCGTGGCAGATACCCCCCACCGCCGACTCGCCGTCCGGCGACATCATCACGTAGTCCGAGTAGCCCCCCATGTC
lg1	marker_27491	CGACCCAGCGATGCGAGGCAACGGGACAAGGGCGTTCAGCCGAGGCGTGCTCCTGCACTTCCCATCTCCTGTATCGGCCACCACCCCTCACCTTCCACTCCGGCCACACTGACTCCAGTGTCGCGAACCACAAACAAAAAAGGCTACGCCCAAGACATAATCACGTGGCTCCCTCCCTTCATTCCGATGAAGTTTATCACGCGGTAATGGGTTGAATAAGCCTACTGCAAGGGACGAAAACATACCACCCCGTCACGAACGGCCTTATGTGTATCAACGAAATTTCTGCACCACCGCTATTGCCGAATTCCAGGTGTGCGCGGTGTTCTGCGATGGATCTCCCTACTTTGGAACGGAGTTCGGCCGGGAGGTAAGAGTCGTGTTCAGTTTGTGGCGATC…
lg1	marker_45157	CGAAGTGGCAAAGCGTGGTTTACCTCCAGTCCGTACTCGGTTCCGAAGAAGGCGTAAGAGCTGCAGATCTCCTCGCATAGCTGTCATTTCGCGAGGCAAGAACAGCAAGAACATCAGTGGAGAACGATGAAGCACTCGGGCGGCAGCAAGCATAATTGCACAACTCATCCGGTTGGAGTCATGTTAGCAATCTGGTAAGTGGTAGGCGTATGGTCCTCGCTGCAAGGACTGGTGCGACCCGACCGACAACACTCGACCAGGTTTCGGCCATTGCGGATTTCAAAGAAGACATGGAACGCAGTCGGCCGATGGACCGACTGATCTGTGGTGACGTAGGGTTTGGAAAAACCGAAGTGGCGATGCGGGCCGTCTTTAAAGCCGTCGACGACACCACCCGCT…
lg1	marker_29319	CGATCGCATTATGGACACCGTGCTGGTAGAATCCTCCATGACGAACGATGTGAGTGGAGGCGGTGTCTATCTTGTCGTATCGCTTTGCCACAAGAGCGTTCCCTTTTCGGTCGCCAGCCGGTTGAGGTTTTTGTTCGTTGTGTGCGGAATGTTTTTGTTTAAGTAGGCCATGGGCCTGTTCTCTCCCGCTTCGCTGGACGCAGCGATGCCACGAGCGCACGCACACCTTAGCGCGCATTGGTTTTGGTCGTTTTTGTTTCCATGTGCGTGATTTCGATCATGACCGGGACGCGAGCAATATCAGGCTCGGCGGCGATCAGCTTCAGAAAGGTGGTCATCGCCATCTCGGAATCGAGCAAGCCTTCATCCATATTGACGTCG
lg1	marker_36350	CGACCAAACCGGCGATCTGGTCTTCCGGACCAAATCAGCAGGATGAAAATGGCTCAGGCGATGATGTCAATAACTGGGATCTGAATGAATAATCTGTCTTAGCCAGAGGCCTGCAGCAGATGAATTCAGAGGATGTAGCACGTGACAAAACAGCCACATATATTAAGAAACGCGCATCAGCGTCGAAACGATGGGACCCGTGTCTCTGGTCTCAGCGCCGCGGCATCAAATTACATCAACGCGAGAAATGCCTGTATGAACACGTCGCCCGCCGCATATTCTCCTGCCCGGTTTCCCTTTGTGAGGGCGTAGTAAACGTATACCGAGACCACATCAAACAGCTACATCCGGGCTTCTCCTGAAAAGACACAAGTCATTCCGGGAAAAAATACAGGCAAG…
lg1	marker_19563	CGAAATGGTGGGTTGATCCCAACCCTGCCGCGGAACGCAGAGTATGCGTCGTGTTTGGACACTGGTAGTAGGCGCACGTTGTGCAATGCAACGGGTGGTACTACGGTGGTGGAAGCAGTAAATATTGTATATTGGCATTACATCCCCACCTCAGTGTCGCACTCGTCTCCCCACGTCATGCTGATCGTCCTGGGAACCGCCTCATCCGCGGCTTGAGCAGGGTCCACCACAACTCCCGTCCAAACCTTAAGTGACACGGATGCACAAGGAGTCATTAGCCCGAGGCGGAGATGGCAACAACCGGCAGTGAAACAGGGGCGTTTGGAATCGAGACAGGGTTGCCCGTGTCGTTGCTGTTGTTGTTGCTGTCTTCACATAAAAAGCCGTGCCGGTCTCTCT…
lg1	marker_37093	CGAAGGCGCCGGGACCTACGTCTGGGTCCGCGAGACCCTCTTTCGCCAACCCGACGGAACCCACCTCTTCGTCCGCGCCGAACGTCGCGAGGGGACGCCTGACCGGCTCCAGATCGTGAGCGGCGGGACCGACCCTGAGGCCTTCGCCAAGGCGATCCGCGCTCAGCTCGGCATGACGCCGGGGCGCGTCGCGACCCAACCACCACAAACCAGAGTGTTGTTTAACCTCTGCAAGGACTGTACAGAAACACGTCAGACCTACTACAAAGGGCGCCAGCCCCTCAGCGACCGCCAACAACGTTTCTTTTGACACTTTCGTTCTTCGTGAACACTGGTTGCTGTATTTTTCCTCCCGCGGCTTTTACATTTTACTCGTTCAGTTTGCGACGCGGGTAACGC…
lg1	marker_39991	CGAGGTCCGCCGACGGACTGGCGAGGATGATGACCATTATCGTGCAGGTGTTTGGGGAGTTCGGGCTGACGGTGTCGGAGAAGAAGACGGAGACTCTCCTGATGCGCGTAAAGGAGAAGCAGCCAACACCGCCCCCGCCGCCGCTGATAATCGATCAAGTTGCTGAGACCACCTGTGGCCTCAGTGTCATCCATCTGTGGGACCAACCTGTCAAGCGTTGTGCGCGGGCTACGACCGAAGAGGAGCTGGAAGGGGGTCATGGCGGAGGGTAACGATGGGTCTGGCATTGTACGTTTGATCCAACAAGCAGCGGCGACGTACTCGTCCCACCTAGTCGGCCAGGCCTTACAGAGCTCAGAGAGCACATCTTGGATCCAGGCTCTTACTCTCTTTACGCCC…
lg1	marker_24956	CGATGAAGAGTATAACACTGCTTGCCTAAAAACCGATATCGTCCCACTAACCTGTGAGCGTACGCGTAGGGCACAAGGCTACTGCCAGACCGGCGTCTTGTGGTATGTTTGTATATGCACTTGGCAGGTAGAGGGCGATGGCGCTTCCGCTAGCGTTGATGGTCTTCTCAGATCCTTTCGTAGTTGCTATGGTCTCCGAGGGTGTGTCTGAACGTCCTAAAAACGCCATAGGAGCGGATGGCATTGAACGCGATGGTCCGCAACAACTCAGGCTGTTTAGTTTCGATCCCGAACTGGGCCGAGGTCTGCGCCGAGGACACGGCGATGTCGGCGAGCTGCTCGGCCGTCGGGTCGGGTACGACGGCGCAGTCGCCGTAGGCGAGAACACGATCGGACAGG…
lg1	marker_7925	CGATGAAGTTCTTTTCAACATGTTTCCGTCTGTGGGTCTACCTCTCGGGGACCCAGCCTGACCCTTCGTCGCGCAAGCACATCACGACCAGCCAACTACGATTTGCGGTAGTGGCTAGTCTCGGCCGGATCACAATAATAGCTTGCATGGCACCCATCAACATTAACAATACCAAACGCAACGACTGCGAGGGTCACCATTTTGTTTTTCGTAGTTTGGTCGTTCGTGTTTCTGTCGTTGTGGTAGCAGCACAGGTTGAGGTAGCTTCACGTAGTCCGGACAGCCCTCGTCGATCACAGCCCGGTTCCATTCGTCGTAGTTCACAGAACCGGCGAAGATTCCAAGTCCCAGCAGGCCACCCTTGTCCGGCGACGGAATCGCTCCGATGAGTCGCAGATT…
lg1	marker_35255	CGAAACTAAACAGCCTGAGTTGTTGCGGACCATCACGTCCAATTCCATCCGTTCCCATCCCGTTTTTTATAGGAAGTTCAGACACACCCTCCATAGCAACTAAAGGATCTGAGAAGACCACCGACTCTAGCGGAAGCGACATCGCCTTCTACCTGCCAACTGCATATACAAACACACCACAAGACGCCGGTCTGGTGGTAGTCTTGTGCCCTACGCGTACGCTCAGGTTTGTGGACTATATCGGTGTGTTTGGGCAAGTAGTGGTACACTCTCCATCG
lg1	marker_42821	CGAAACATCAACGAAAAAACATTGGCGGCTCCATAAAGTACCCTCCATAATAAGCTCTTGCAGCGGGCATTGGCCCGAAGCGTGTGCTGCTTGGGGCGGCGTGTGTGCAGGGGTTACTGGTATTGCCACACGGACATGGCGAAGCTACCGCCGCAGATCATGTCAGCATCTCCAGTGCACGTCACGTTGCACGAGGCAGATGGTCCGTGCAGCGTGTGGTCGGTATCAGCGTCGCCGCACCAGCACTGTGACAGATCGAGGCCTTTCTGAGCAACGACACGGAGACCGGCAAGCTCCTGCTGCGCGACTACGTGAACGCCACGGTCGGCTTCGAATCAACCACGTTCCTTGCTAACTCAATAACAGCCCAAGCAACGGTGACTTGTGCGGTTAGTGAAA…
lg1	marker_39709	CGATAAAAATCAGGAAAACATTACATCAACTCCAAAATAAGGGCGCGTACACCGCCGTCTGCCCCGTCTGCCCTGAAGGACGACCTCGGCCCACGAACCTCACTCCGAGTCCGCGCGCGCACACTTTAAAACCAGTAACTGACCACCCTTCTGCCCCTTGAACCGCACCTCTACCTTGTCAGTCTGGTGCCTTGGCCTGTTTCCCAACTGTGTGTCGTTGGCATGGTTCGCCGGGTCACCCCGCGTCAGACAGTGCACAGCTACGTGCAACGCCGCCAACGTACGGGAAATCGTATTCGATATTGCCAACCTTCTTGGTGACAATGGCATTGGAAATATCGGAATATTTGACGCAGAAGGTTCCGCCGAAACCGCAGCAGACGTGAGAATCCGCCATTT…
lg1	marker_18691	CGAGCTACAATATTGTCATAATCCATGCTCTCCTGTGCTCCTCGCGTCCACTCAGCGATCCATTGTCTTCAGACGACGAGTTGACTGTCTCGTTCGTGATCACGCGCGCGACGCCGTTGCATGCGCGTAGCCAGGCTCATGCTGAGAGCTTCAAAATATTGGAAACGACAAGCCCGTGAAGTAGTTGACGACGAAGTCTCGCTTCTGAAATGGATTCGCTTGTGGCTGGTCCTGGCTGCAACTACTCATGTTTGTGGCCCATTGACATTGTCATAATCGCGACCGAGTCGTCGGCGCGGGCGTCTTGGATCAGTTCGGCGCATGGCGCGACCAGTGACACCGCACTCGCTGCCGCCAGGCCGGCCGGGCCGAACCGAATCTGGCCCTGGCACTGCATGT…
lg1	marker_42648	CGATACCCAAATAAAATTGTATATATATACCCAAGTATACCCATATAGATAATAACATGTTTTGGCCAAACAATTTATTTGTGCTTGATGACGAGGCTTCCCAACCAACGGGGCTACCCAATGTGGTTGCAATTTTGCCTTCGTTTTTTCAGCTGGCACCTCGGGCAACATCGCAGACAACATCGGCGAGGTTCTACAACCGAAACTACCACGTACAATATTTTGGTGGACTGCCGCCGTCCCGGCGTCGTACGAAAGTTTCAACATTCCTGCTAATAAACGTGAACTGGACCTGTACGGCTCGGGGTTGATTCAGGCAAACAGAGATGGCACAGCAAACTCACACTGCGTAGAAACAACAGTATGAAAACATATTTGAAAGCATGATCGGTTTGAAAA…
lg1	marker_40108	CGAGGCGGCCGAGCATTCTCATGAGTAGGCATGCGCGCTTGTCCCTAGCCCCGCCGCAGCGGTTGACCCACGTGACGGCAGCCACGTTATCGCCGCGCATAGAAATGGGGTCTCCAACCGCCTCTGGGGCGTCACCTATCAATTCTAGCATTACCCAGGCAGTCACTACCATCCCTAACAGCTCTAGAAGATTGATTGTGATGGTGCATGTTTCGCGTCGCTCGGCCTTCTCTTTCAGCTCCCGCGTCAGCTCGGGCGGTAGGTTGTATCTCCAGTACGTCCGGTGTTCCAGACAGTACCCGCCCACCGCTTCG
lg1	marker_43798	CGACTGGCCTATGCTCCGCTGGTATTCGGGCTGGCTTTGGTTCAGCTGCCGCTGCTGGCTGAGCTTGGTCCGGATTGGGAGATCATGCATGGAGTCGTGATATGCATGCTCAGCGCATTATGTCTATTGAGCATCATCGGACTGTTCCGCCCCATCCTCATGCTGCCGCTCCTGCTCTTCGAGGGTCTAACGTGCTCAGCTCTTTGTTTCGGGACAACTCTGAGAGCGCAAGACGAATGAAAACATGGTCAGCACTGCCGTGAATGACGCATAGGTCGTACGTGGACTGGCGCTGGTAGTACAGTAGTATAAGGGTATCCATCGTTTGCCGAGGTGTGGGTCCCGTGCCTGTATACATTTGTCTCCGGATCTATCGTGCGAGTTTGAGTGAAGCCGTTA…
lg1	marker_32988	CGAACTTTCCATTACCAGCTGCCTCGCTGCAAGTATCAACATCCCAGGGACAGTTTTGTGCACGAGCCCACATCAGAATATCCAGGTGACCTCCAGTGGCCGCACAGGCGCACGTAAACTCGTCCCAGGGGCAGGCGTTACATCGGGCCCACTTCAGGACCTCCAAATGACCTTCCGTCGCGGCCTCGCTGCAGACACTAACATCCCATTCGCGACGACGCACAAGCACCACAAAAAGACCCGACAAAGCCGCCAGCAACTGCTATCTGCCGCTGATGGCCATATCTCACCAAGAAACTCACCTGGTTCATTCTTACGATTTGGCTAGACGACCGGGCATATCAAGATGTATTGCGCTAAACATGCGCGACGAATAGTGTGTGTGTCGTGTATTGTCTG…
lg1	marker_44821	CGATCACATTTTTGCTTCGCTACTTCAACAAGGCTAAGGTGCCCTTCGTGTAATGCACCCATCGTGGGCACCAGGCCCACCGTCAGCCCCTCGCTCTGCGCAGCACGAACCCAATCGTGGCAAGCTTCGGGAGTGGTCATGTGGACCAAGTCAGGCATGATAGGGAACGAAAACAGCTCGAAAGAGAATGCACAGCAACACGGCTCACAGCAAGGCGCTGCGCTGCCTGCTGTGGGTGTGATTCGTGCTTTTTTCGTGACCATGTGTGACAGTACTTCGTACTTTGTATGTACTTGTAATATGAAAGAGAAAACACAGCACAGCACGGTCAAGTTGTGTACGAAAAAAAGTAAAAGTGGTAGAAAGGCGTACATACGTACGGGCATGCGTACGAGCAAA…
lg1	marker_44378	CGACGATCCGATGGCGATGTACCTCAACGACCTGTGCACGCTGCCGACGAACCTCGCGGGTCACTGCGCGATGTCGGTACCGTCGGGTCTTGCCTCCGAGGACGGACTGCCCGTGGGTCTGCAGATCATGGCTCCGGCGTTCGCGGACGAGCGTCTCTACCGTGTCGGTGCCGCATACGAGGCCGCTCGCGGCGCTCTGAGGTAGTTCGACTACCTCACGTGGTGGTGGCGCCGCACTGGCTGAGCCATCGTCTTGTGTGGACATGGTACCCAGCGCTTAACGGTATCGTGGTGTCCCCAACCATCCTCAGTCTCTGCAGATACCTGAGCGCTGACCTGTGAAGCTTTGAGCAGATAAACTATGCTATGTGTGTGACCTCAAACCCCGTTATCAAAGAG…
lg1	marker_38436	CGAAGCCTTGGCTGAATATCTGGTTGCGGAAATTCAGGAAGTCTACCGTCTCCAGGGCGTGAAAATCAACGATAAGCATATTGAAACGATCGTTCGTCAGATGTTGCAGAAAGTTGAAATCACCAATGGCGGCGACACGACACTTCTTCCCGGCGAGCAAATCGAATGATTGTTTGAATGCTATCTCCTGCAAGGAAGATGGCCACGCCACTTCCGCAATAGGTTGGGCAAAATGGTCCCCAAACGACACCTTCCGTAACGATGGAGGCCACACGACCTCAACGATAGGTTGGTTGAACGAGTACCCTAACGATAGACGTTGCAGAGACACTGGCCAGGCGACGTTGTTGATGGACTGACGAAAGGTATCTCCCATTGACAGCTGTCGCAAGTTTGCAG…
lg1	marker_44418	CGATGCTGCGAAGGTGGTGTACCGCTCGGTGCAACCGGGTGTGGGCGAGCGCGAGGTATCGGGCACGGTGTTCACCCCGTCAGGCGATGCGCCCGAGGGTGGGTGGCCCGTCATCTCCTACGCCCACGGCACCACGGGCATCGAACGTGTCCTATGTAACCACGCGGCCTGCGTTGTTTGCCGTAGGTGAGAAACAACGAAGCATACTATACACAGAGTCGCCCCTGGTTGTCGCAAGCTCTCGTACACGCACACAAAAACACGAGAGTAGGGCGCATCTGGCTGCCATCAGCTGCACTTACATGGGTACCACAAGAGGTTTGCCGCGCTACGTCACCACCGGCTGCACCCCTTACCTGCCTACCGACGGTATCGTTGTATCACACATCTTGGTCG
lg1	marker_11675	CGATCTAAGCACCAAATGGCGCGACCGTGCAACCCCCGCACCCATAACCAAAAGGAAACACCTGCGCACGTACACAAAACCTACCTACCCCGAAGGGTACGGGTATCGGAGCCAGGGAGACACGATCAGGCCCAACGCCACCATCACCAGCTAGAGCATCAAAGGAACGCACCCGGAACCCTTTTCCCACTCCGCGCTTAAGCCGGCGGCTACGGAGATCCTCAGCTCTCGTTCGGCACCGCGGCCGCCCCGCCGGCGGCTGGCGCTACAGTGGCATGAACGCCGGGACTTTTTGCCTAAGGCCATCTGCTTTCACATCTGCCCTATATTTCGACTGAAACCTGTCGGAGAAAATGCGTGTCGGCGCAACGCGAGCGGTTGAAAGCTAACCATTCCAGT…
lg1	marker_20293	CGAGGATACCGTAGATAGTAAAATAGTAAAAAGTCAGCATAAAAAGCTTAAAGTCTGACTGGTCGGGCGCCGGTGTCGTTCAGCAGGCTAGCGCAGGTGTCAGGTGTCAGGCATCAGGGAACAAAATCCGCCCCAAGGATTCGCGACGATGCCCTTGCAAGGCGCCAGTAACAAGCACTGGAACGACCGAAAATTAACCACTGCAAACAAACCAGAATCTAAGCATTTGTAGCCCTTTTACCCTATTTTAGCTGAATGCCTTGTCACCTCTCACGGGAACAAAATCCGTTTTCGCGCCTCTCGGGATGTCAGCTTACTAGTGAGAACGATTCGCCAAGAGACCAGCACATATTAAAGTAAAGCCGTTGCTTTACTGGTGGCGTAGCCATGGTACACGGC…
lg1	marker_37680	CGAAATGCCCCGGGACCCCCTTCAAAAATCAACGAAATTGTTTGTTGTCGGTCAACGCTTTCGGCGAGTGGGTAGCGTTCCATTTCCTCCCGTTCGCGGTCCTCGCCCCCAATTCCAAACAGGAACACGAACATGCCAGAATAATCCACATTGGTACGATAAGAAGGGCTACCTCAATGTTCTGTCGCGTGCTTAGGTCACTCAGGCAAGTGGCTATTTATTTCGCCACTCATAGCACGGTTGGTTTTGTTGACGCAGCGTAATATACATTCCCCTGTCGGTGCTTCTGTCG
lg1	marker_44596	CGATCACATTTTTGCTTCGCTACTTCAACAAGGCTAAGGTGCCCTTCGTGTAATGCACCCATCGTGGGCACCAGGCCCACCGTCAGCCCCTCGCTCTGCGCAGCACGAACCCAATCGTGGCAAGCTTCGGGAGTGGTCATGTGGACCAAGTCAGGCATGATAGGGAACGAAAACAGCTCGAAAGAGAATGCACAGCAACACGGCTCACAGCAAGGCGCTGCGCTGCCTGCTGTGGGTGTGATTCGTGCTTTTTTCGTGACCATGTGTGACAGTACTTCGTACTTTGTATGTACTTGTAATATGAAAGAGAAAACACAGCACAGCACGGTCAAGTTGTGTACGAAAAAAAGTAAAAGTGGTAGAAAGGCGTACATACGTACGGGCATGCGTACGAGCAAA…
lg1	marker_39683	CGACCTGGCTCGTAGGCAGGTGTCGCTGCCTCGGAGAGTGGAATCCATCACTACCTCGTCGCGCTACGACGCCCAACGCTACAAACGCTTGAGCTACAGCCCTCAGCGAGCTCGGTCGGTCGGGCACCTCGGTGCGGTCACTGTGTCAATTCGATATGCAAAAGTCTAGCGGGATTTCCAAATATGTTAGCAAATTGTTGGTTGAGAAGCTTCGTCAAGCAGAACCTCCCCTTCGGTAGCGTGAATAGGTAGCAACGTCAGTTAATAGCTACAAGAAGTCGTGCCATGGAAGACTCTTGCCGGGTAGACCCAAGGTGACCATGTATCGGTCGGCTGCCCCATGTGTGATTGACGAAACGGTTAATGTTGTCTGCTGCTTGTGCCGCGTTTCCTCGCCGT…
lg1	marker_41274	CGAGGCGCGCAAGTTCCTCTTCTGCAGTGCCTTTCGCATACAACGCGTCCTTGATCGCTGCAACGTCCTGATCATTCACCGTCGGCTCCTCGATTGGAAGCACGAACAAAGAAACTTATTTCGCCCTGTGACATACTGCAGGAATTTTCCGACACTGCGGGAGGTTGTCATCTGAGCCCTCCCCTTCCACCCCATACGATAATGCCTGCTGCGGACGCTACGTGGGACCAACAACGCCACCACGCCATCCTGAATCACTCATCACAATCCACCCGGCCATCCACCAAGCATCCTTGACTCTCACTGGCCAACTTCCACCAGCACATCCTACACCACCAGCACTCTTCATCGGTGAGCTTGCTCCTGACAATTCGTCTCTCCATATCTACGATACCTTAT…
lg1	marker_38833	CGATCCACAAAACAAACTGGAATCAGCCTTGACAGGCTCGTAAAACAGAGGATATAAGGGAATGGGTATTTAGGGGCGAGGTACCACGCCCATAAATCCCGATTTTCATGGATCTTCGAACGCGACGTCGCGGCCCGGGCCAGAGAGACTCCGCTCGATGACGTTCCCAAGCGGAAGTTACAGGTTACGGTTAACGTAACGACCTGTACGCCTACGCACCTGTACTAAATTTGTGGATATACCAGAGGATAGTCGCCAGACACGACAAGTTACGAACAACAGCAGCAGGTAGTGGTTTAGGTTTCCGTGTTGTACGATATACCGTTTCACCTGGCAGTGGATAATGATACAGTAGTTATGCTTAGAGTCTTAAAAATACTGTACGTAGTGCTATGTTTT…
lg1	marker_32186	CGACATTTTCGGTGACTTTTCCCGTGGTGTTAGTGTATACCCTGATACCCCTCTACGAAAAATTTCGTCGTGATCTACCTTACCCCCTATGAAACTGCCAAGCCGCGGTTGGCTTTCCCGGCACAGTGACGATAACCAAGACTTAACCACATCTGAAACGGCCCGCCTTGGCTTTTTTTCTCTTGCGTCCCACAACTTACAGGAGTATTAGGAAATTCCGATCGCAGTCTCCGCGGCAGGCGCTCTCTGAAGGTACGACACGCAGCACGAGGAACTGTAGCGTCGGTACGGAATATTTTCGAGGAAACCGCCTTACCTCCCCACGCTCTCGGGCTGGAGATAACCGAAACGACCTGGGTCTCCGACACAGCACGTGTCGCCGACACCCTCACCGCACTC…
lg1	marker_34584	CGAGAATTCCTTCGTCGTGACGACGGGAACGGCAACCTCGGGATGGTCACTGAAACCGTGGCCGACTCCCGGACTGTCGGCAACCACCGAAATACCAAGCGCAGCAGAGCCTTCGGAGGGCCCGATGCCGGATCGATGCATGCTACGATAGAGGTGCACCGTGTTTGTTTCTGAGCTCCTCACTTAAGGAGCGTCATACCTCACCGAAAAAATGATTTTGGAGGAAACTAAAAGTGCTGCTGGATGAGAGATCTCATGACCGAAGTACACTCTGAAACATATGTCGTCACAAAAATGAAAGTCCGACGAATTTGGGTTAAGGAGCCCGATCGTTCGGAAAACGATTTAGCCAAGAAAGTGCTACCTCTACCGTAGCACGCAACACTCATCAGGCGTTGT…
lg1	marker_41180	CGACGGATATGAAACGTGCACCGGGACGAGCACAACACCCAAACAACAACAAACCACCTAACATATCAAATTGCTGCGCTAAGCTACCTAACCAAACACGCAGTGTACGAGCCAACCCCTCGGTTCGTACCGAATTAGTGACCAGCGGGAAAAGTTGGATATCAACCACGCCGTTCAACGCACAGCCGACTAGCCCCTATGTTACACATTGCTACAGTAGTACAGTAGTACTATCACAGGTGTCTCGATCGGACGGTTTGCACTCATTTTAGCATAGTTTAGCCCCTAATTTTGCACCATGGTTTCTGAGCTTACAGCGCGTTTGCACATGCTATAATTTTTTGAATCCGAGAAAAAATCGTCG
lg1	marker_41584	CGACAGTTACAAACGTCCATCAGCGCGAGTTCCCAGCGAGAGAGCTACAGGGTTTTATTCGGACGACGCAAGCGATGGACCGAGGACGAGAGCTTGTTCATGCAACTATCGATACTATCCGCCGCGTATTTCCACCTGGAGAAATGAGGGGGATAGTCCGCATCCTTCCCATACACGAATACACGCAGACTACCGTTAGTGAGGCAGGGTGTTGTTCCTTTACAGCCGTCCGCGTCAACGGCGCGCGGTTGTTTTTACCTCCATCACATTAGCAAGGCTGATATTGACTTGATGACCAGGGAACTCATCGGGCAGAGGCCTCGTGACGTGTAAAGCGACGCCCCTGTTTAGGTACAGTAGTACCAGTCGTCGTTTACCACAGACCGATATCGCTGATGT…
lg1	marker_41830	CGAACGCGCTCAAACCGTGGGTTGCGCGGCGAGAGGATTTGGGGCGGTTCGTGATACGACGTGACCCACGCGATTTGAGCAGAATCTGGGTCCTCGAACATATTCCACACCGCCTTCATCTTGCAATGTTGCGGTGTCAATGACAACCCCACCCCCGACGCAGGGTAGAAGTTCACGGCGATCAGCTTCCCCGCCCCGGCGATCATCTTCCTTTCTGGGCATCAGCAGTCGGGAAAATGAACTTCGTCAGCTCGTTAACCAGTTTCCACTCACGCATCTCCCCCTCCCAACCAAGTCCCCTTGCCTCGCATGATCCTTCAGCTCGCCCGGATCGTCCAAGCTTGCGCGTACGTCTTCCGAGTCGAGGAATTCGTCGGTAAACTTGAGGTGCGTATCGGA…
lg1	marker_36660	CGATACCACAAGAAGACACACCGGAAAGAGGATGATTCAGCTTCTCGTCTTCGTGGCGGCTTTGGGTACTTTCAGCGCCGCAGCTCGTGTCCCTCTACAGGCCTCATCCAAGGGTGAGTTGTCGGTTGGTTCTGCGGTGTAACACTAACAGACGAATACGTACGTAGCTGGAACACGGCTGCTTGCACGAGGAAACTTTTACACACCTCGGGCGTTCATAGCACAACAATCTGCTGTATACTGAAGTTGAGCTTCG
lg1	marker_37008	CGATATTTCCTACGGCACGGGCGCTAATATATGGTCCTACCTGTACGTTTGGGCGCTCACGCTGGTCGTAGACGGTTGATAACACCATCAACGTTATTATTGTTTCCGTCGCTATCTCTGGCCAGGGCCCAAAACAATTGGCTGGTTTCAAAGTCCTCAAGTCGTATGTGTTGTTTTTGTTGTACGTTGTGTTGTACGTATGTATGAAGACCCTCAGATAAATGTTCTAGGTAGGTGCCAGTGCCCCCTCTACTGTAGCAAGCGTCGATCGTCGCCCCTTGATGCGGGTTTCGTATCTGTTGCTGGTGATTGTGACCGCATGCTGTTTATATGCCTTGCTCTCTCCCAAGGATATTCTCGCCTCAGTAAAACGAGCGTTGTTACCAACCTCGGCAACGG…
lg1	marker_40197	CGATTACCCCGACGGTCTTATCGTGTGTACAGCAGTAGCTCTACCACAACACAAGTGGGCCGACAACCAAACGAGTCTATTCAGACATCTGTAGCTCAGTAGATAATTCATGCTACGAAGTGCTCGACGTACCAGTATGCGGCCAACGCCAATGGCGTGGACCCGGGGGCGGCTTGGTCATCTGAGGGTAGGTACAGAGGGTGTGTGGCCATTTCCCCCGTTGAAGCCACATAGCCGTCGTGCGGGCGAAACGGCGAATGCAGCACTACGACTAGGGCACAGCTGCCGCTAAACGTTTGTTGGGCTTAAACGATGCACATAATCGCAGGGGCAGACGCTTTCCATGGCAGTGATAGATTTGAGCAAAAGAGAGGCATGCACGGGATTGACGTTAGCTTC…
lg1	marker_32532	CGACCCGGAGGCGCTGGACGGCTTTCTCCGGCTCTCGTTGCCGGAGAGCATCGGCGGCACGTTGTTTATTGCGGAGGATGAGGCGAAATTGCCCTGGATTCAGGCATAGGACCATAGAATCGCCGGCAAATGCGTGTAGAAGAGCATGGAGTTGAGGGTTTTCGACCGATGTCTACCGAGGAATCTCGTAAAAGTTGTCTCCAGAACCTGCCTATCGTAGGAAGGATCTGTTGGTAGGCTCCTCTCACGAGAGACTGAAGGGGTAGGCCTTCAGAGGTGTGCAGGTTCGGGATGGACAGCAGGCAGTGGACTCGTTCAAGAAGAGATGATGTAAAAATAGGTCTTTTATTAGCCAGATGCAGGAAAAGGCAGGTGGAAACCGGGACTGAGCAGATGGGG…
lg1	marker_19657	CGACAATGGGAATTTTCCCTCGGAAAGATGCCTGTCCGCAAGCTTCCGGGGACCAGGGGCAGCCTTGCGCCACCATCCACTCCAGCCTGTCCAGGTGCCCGTTTGAGGCTGCGGCCTCGCATGCGTGGAGGGTCCAGGGGCACCCTTGGGCCCTTGCCCACTGAAGCAACTCCAGGTGGCCTCCCGCAGCAGCCTCGCTGGCCGTGCGCGAGTCCCAATCGGCACCGTTGGCGCTGAGCCCACTGAAGAACGACGAGGTGCCCACGCGCAGCGGCGCTGGTGCAAGTGTTGTAGTCCCAAGGACAGCCTTCCGAACGTGCCCACTGCAGGGTATCGATCATTCTCGCCCATGCCGATCTGGTGGCGGCAAAACGCGGAGCCCGACCAATATTGTTGCTCG
lg1	marker_40732	CGATATATCTACTGCTTTGAAGTGTCACGTATATACGAGTAAGAGTACTAGTATCAGTTACGCGGCGGAATCACGTAGTAACCGTACGAGTACTGCGGTATAAATACGTTCAACTTACGCGGTACAATAGTCCCCACATACGTACGTATAAGCAAGTTACGAGAAGAGGATGTTTGGTTGATCATCGGGACGTTGTATTAGCTAAGCTTCCACGAGTAAGCATCAGGGAACGTTGCTATAGTTAGACACTACAACGGCCCGTAAGATAACGATCTGCGTAGTCGTAGATCTGAGTTGATCGAGTATTTTTCGTACTCCCAGTACTGAGAGTATTAGAGTATTCGTGGCCTAAATACTCCGAGTACTTGGAGTATGAGCAGTACTGAAGGCCCAAATACT…
lg1	marker_42222	CGACGAGAAAGATCTGCACGTTGCACGTTTACGCGCGCGCGGTTGCGTGCGCGCGGTTGCCCAGCCGCCCAGCACTTTACACTCCGCACCCTGCCGTGCTTTGGGTGATCTGCCTTGCAGCGGTGCAACTTGCGGCAAAACTATCCACCAGTAGTGGCGATATCATTCATTGACTATAAAGCTGAGGTCTTGTACCAAGTGCCGTGCATGCAGCGTGATCGGCACTTGTCATCCGTCCCGCTCACTGCTGCCGCCGTGCGGTTGCAAGCAACTGCTGTCGCTGCACACCTCGGACAGATCATCG
lg1	marker_42480	CGAGCTGGTTGAAAAGTTGGGATTGCGACCGCCATGATTGGTTTTGAGGCGCCACCGCCGGGGTACGCTGTGCTATGGTCTATAGGCGTGGGCGCGGCTGTTGTCCCGGTGGCCTCGGGTTGTGGTTCACGTGTTGTCGCCTCGGTCGTGGTCATCGAAGAACTTTCTTCAAGCACCACCATTCCACCCGAGTACACTTTATTGCGCTTTTGTTTTCACAAGTCGTGTCGTGCAGGAGTCGGGGCAAGTTCGTGCTGGGGATGCCGCCCTGTGTCTTGAACGGTCATCGTGTAGTGTCCTTGCTGTCTTCAGGTGCCAACTAGTGGTGGCCCCCTGCGCAGTTAAAGGGTAGGCAGTATGGCGTTTGGCAGGTCCATAATCGTTTTGCAGGTCACATTA…
lg1	marker_31298	CGAATAGCCTCTTACCCGCGACGCAGCAGAAACTGACGCTGCATCCACTCTTCCCGCGCGGCATGGGGTGGGCGAATTTACGCGAAGAGGAGGACGCGGGGCAGGTGAAGCTTGAGCACACCTTTTCATCTGGATTCAGTGCACGTGTGGTTCAAGCATCGCACGTAGTTAGGGTTTTGGTTAATAGATGAACCGTCGGGAAACTTGAAGGAGTTGCAGGCCAGCGTGCCCGAGGTTGAATTGGAAACTATTTGTCCCCGCAGCACTATATTAATGAATTCGCCTATGTCGAACCAACCGACCGCCGCCGAATATGGTTACCTACTCGTTATCATTCCCGGGTCAACATGAGTACGGCTCGGGTGGACCGAGAAGGGTGCCAGTAGATCCCGATGCCTG…
lg1	marker_43702	CGAAAGCGTTGAGCGAGCGTTTTCAATATATTATGTGTTCTGCCGCCTTTGCCCATGCAGCTAGTACTCACTGCACTGGGTACGGCATCAATCTAGTGATTGGAAAGAGTCATTGAGAACCACCGACGAAGCACAAGACTTGGGTTCCAATTGTACGCCCGACTTGCCTACTGCAGGGGATTGGCACGTACATTCCATGCCTTGCCGATACCAAGTAATTTGTACAATGCAGTATCACGTACTTGCGCGCAATTGACGTGGTCGACAGCGGTGGGATCGGGTCAGCCGTTCGCCCTAGGTAAGGACAGTCAGATACGGGGTGCCCAGCACCAGACCTTTTTGGACGAGGGCTGTGTAGGGCTTGGCTCAGCGTTGACCAAAAACAATGGTTAAAAAATG…
lg1	marker_42500	CGACGAGCGCGAGACGATCGTGATGATCGTCGGCGGCCCCAACGCCCGGAACGATTACCACGTCCAGGAGACCGAAGAGTTCTTCTATCAGGTCGCGAAAACGCAGGTTCGTCGGTATTGGCATGCCTCTAATATGTTGCTCTAACGCGATGCAGTCATCAATGCCATTCGCGTACTCGCGCGTTTGCCAGCGTGTTGTAACTATTGGGGGACACATGGCAGTGGGGGGTATAGAAGTACGAACATTTGCGGTCTGGACGATCATGCGAGAACGAACCATGTGAACAGGCATGTAACAGGGAAACGTCAGTCGGCTTCTGCGCATGCCCTGAACGAGAGTGCATCTGTCG
lg1	marker_29191	CGATACGATACAAGATTACGACACACATATATGTGACAGGAAACTCCATTCTGATAGTGTCATGCGGAAGGCATGCGACCCTTTTTTCAACTTTATAATGCGCCGGTTGGTCCGACATTCTCCAGTTTTAGAAATCCCACTGTTGATGTATACGATGTGAGTTTGACCTTTGTAAGTATATCGTGCAACTGCACCCTAGCCAACCTGGTTTAAGTTGACATCCAGTTTACTGCAGCAGTTGGATAAATACCGGTGGTGGAGCAGAACAAACGAAACGCACCATTCGAGTTTCTACGCGACTGACGGGCCGCGACGCAAGGTATTTGTTGGCGCACCCTCTTATAGGCGAATGCATAACCCCATTAGAATGAGCGGCGTATTTCCTGCTGGGTGTCCGTA…
lg1	marker_42050	CGACATGAAGCCTCTTCTACGCGTTAGAAACGCAGTCCATGTAGAGCGGTCACTCCCAGCACAAGGTTATGTGATACCGCTCCACTACAGAGCACGAACACAACACCCGAAACACGTATACGACTGGTTCAGCTCGTGCACTTGCTGGTGAGCCAAATCACCAAGTATGTATAGCGTTGACTATTCACAAACGCCACACCGTCATGTATCCCCCCGCCAGCGTTACGGGTGTCGCTCTGTGGCATCTCCGTTTGAATGCGTCGAAGCTGGCACATTCGCAGATTTGCCGGCTCTTTTAGACTTGTGAGTGAGAGAGGACGGACGGTAATACTATTAACCTGATGAAACCGACACGGGGGACACAGCAGCACACACGGTGTTGGTGCTGCTTCAACACTT…
lg1	marker_20243	CGATCGTTTTGCAGCAACAAATAGAGACCCCGAGGTCAGAGGAGGCATGCTTGCAGCTGGAACAGTGCAATATATCAAGGTCACCGCGCAAGATCACACCTGGAACACGAAGAGCGTACTTTGATCGCACTGCTCAGGGCCGTCTTGCCGATGCGGTCTGACGTATACGCTTACACACTGTACGTTCCTATTTTCCAGCTCTTCTCCTGCCAGACGATTGACGGATGCATCTTCTCTTTTCCAACCCGTCCCTTGATGGTTATCGATGGGATGCACTTTGTAAGCATCAATCGGGTGGAATGCCCTTTGTACCCGTCAGGCGGCCGGATGTACTTTTTACTTTATACCCAGTCGGCGGGAGGCGCTTTGTAACCGTCCATCGGCGGGATGCACTTCGTA…
lg1	marker_28838	CGACCGCGGAGGTCAGCAGGCCCCCCGGGTTGCCCCGCAGGTCGAAAAGTGTGGTAAGCCCACAAAACAATACCCCGGGTACCAATATAGTCTACAGAACATACCAGTGGAGATTACTACACACACCTAGCACACGACGTAAACCGTGCTGTTCAGCTGCTTATCTTGTGATGTAGAGTGAAATTTTTTCGTCTGTTTGCTGATATTTAGGTCGCCAACCGACAGATTCTAATAGAGCGTGCTTCTTTTTGCAACGCCTTACTGAATTCCTTGACAACCACGACGGCGTGTGCAACCAAAACCGCGAGAAGAGATCCGTGTTTCTTGGTGACGTCACACTTCG
lg1	marker_42204	CGAAAGCCTGTCCACAGTACCGGCCGAGATTGAAGCGGAGCGCACCGCACATATCCGGGCGACGCTGCTGGATCGTCTCGGCCGATCAGACGCGGCTTTCGCTGCCTTTGAGGAGGCCGCGCGCCTGCATCAGGACAACCCGACGGAACCGCTCCGGCGAGCCCAAGAGTTTCGCGATGAACTGCGCACGGAAATCGAACGAACACGAAACGCGTATGGGACGGGTGAGTTAGACGGTCTCCCTAAAAGGGTTACGGGTGGGTGGTACAGGGAATGCAAAGGTGCCTGTCAATGTTTTGATCTTCACGGCAGTTGGTTGTGTTACACGTGAAGTTTCCGGTTTTTGGTACTTTATGCGATGTCTTCCTTGAACCAAAACAATGACAGGGTTCACACTCA…
lg1	marker_38701	CGACGAGCGAGATATGGATATTTACCGGTCGGTGTTTTGGATCTGAATAACAGTAGATTGGTATCTTTAGTCGGTAATTTCCAACTGCTACAGTCATACGGCAGTCATTGTAACACTGCCTAGAAGCGTAAGACTGCTCTAGCGTTGACAGGAGATAAACACGAAATTGAATAACCAGTCACTCTTGCGGTGCTGGTGAAGACGTGGGAAAGATTAAGATATAGCATCGTTGCTGTACCTTCCAGGTCTTTGTGTGCAGCCCTGTGTTCGATGCCTCTCTACTGCTGCAGTACTACTACCTACCGTGTGTTGTTGTTGTTCTAGGTCTCTCACCTAGAGTGGTGAATCCGTCGTCGTCCACGTGCAGGTTGCCGTAAGCGTGCGTCATAGCCCCTGTCG…
lg1	marker_42406	CGAGCTACGACTGCCCGCAGGACTACGAGCTGGTGTATGACGCTGACGACATCGTGTGCAAGGACTACAAGTGCTCCAAAGACCAGTGCTGCAAGAAGAGTGAGACGCATTCAACGTAGTGTAGGCCACAAACGAGGCTTGCTCTACGTCTAGTACGTTGTCGTGAGTTTAGTACTACACCCCTTTGACTGTAGTATATACGTGACTGTTTCACGGGAAAGTCCGCGGTGTTCGGATGTTTAAGCCCTGCACAGTAAACACAGGCTTTCGTCGATGGATTACCCCGCGCCCGTGGTACGTGCCATTGTATGGTTTGCCCTATGACATGAGAAGTGAGACATCGCTGACTTGAGATCG
lg1	marker_40257	CGATACGTTTTTGCAGGGATTGTCAGCCGGTGAAGTCTGGTCATTTCATGCGGTATGAGTAGTTTCAAACCATGCTAGATTTTGGCTGTTGTCACTTCCCAATAGCAAGGGGAGCGATTCCCTGCGTAAACCAGGCCCAATCAAATGGCAGATAATCCGCTTGTTGAATCATTGTTTGGGACGTCCCGTCATAAAAGGATATCTACAACCGCAACATTGGCGCACGGTCTTCCCACTACCTACTGTAGTAGCTGCCCAGGTAACAAGCT
lg1	marker_21723	CGAAGGCCACGGAACCAACAGGTCGGTATGTATGTTGTTGCACGAAGTACGGCAGTGGTATAACACAGTGCGTCGTCTGCCCCTCATTTTTAGACGATCTCCGCTGCAGTTTCAGTAGCAACAGTGTGCCACCCCTAAATAGTCTAGCATCCCATAGCGAGCTCAAACGGTCAGGGTTATCGGCGTGTTTCCCTGTATTATAGTTTAAGGACAGCCGATTTCGCTCGTTGAGAATTGCCTCCCCGATGAGAATGATAATCGAAGCCGAAGTCCGACAACCTTTGTTGCAGGGCAACGGAATGCGTTTCAATCGCATCGCTGGCCCAAGCCAAACGCCTGGCAACTACAACGGTGTGATGATTGCTCGGCTTAACACGGACAAAGAGCTTGCTGAATTCG
lg1	marker_37038	CGACCCATGGGAGCGAGAGCAGAGGCGCCAAATTTTCAATGGAAGGGAATATCTCCACGCTCAACGTTTTTGTGCGGGATGCTATGTGACGCAATATAGGTAAAATACTGTTAGCGATGTTGGACGTATGTACGGACCGCTTTGAAGATACTAGTACATCGGATATCCAACGGCCTGGACATTGAAGGAGACCAGCAGAGTTGTAGTGTCACAGCAATCGCACGCTTGCGAAAGGGCGTGACTCTAGCTCACTCG
lg1	marker_42446	CGACGAACCAGATACTGATATTCACCGGTCGGAGTATTGGATCTTCATTTGTTTGGTATCTTTAGTCGGCAATTCCTAACTGTCACAGTGATACTGCAGTCACTGTACCGCTGTCCAGAACGTCATCACTCACAGCTCTACCTTTGACCAGAGATGAACACCGACATTAGTATTTCAGTCACTGTTGGAGTACTGGTTAATACTTCGGTAGGGGTAAGTTAGAGCATCGTTGCTCTACCTCCCAGGTCTTTGTGTGCAGCCCTGTGTTCGCGACGCTGTAGATCGCCCAAACTCCGTCGCCCTTCTGACCTGTGGTTTCAGGCTCCGGCGGAGCTTTGGGTGCCCCGGAGCCCGAGGCGAACAGTGAGCCGACCACCTCACGCAGTCCCTCGGTCGCCT…
lg1	marker_41770	CGAACGCACGTTCTTGGCCGGTTTGACTTTGTAAGGTTCTTCAGGAATTTTGGGATCAGGTATCTCAGGCAGATCCAGCACACGCGGCGCCGTCTTGCCTTCTTCTTTCGTGAAGACTGAGGTGAATGCGACTTGCCCTTCCGCTTTTTCACCGATCGAACCGCTGACGTTAAGCATGACCTCCCTTCGGGACATTGACACAAGCGTTGTTCATTTAGCATTGTTTTCCCATTGCTTACAATAGTATTCGTAGTGCCAACGACAGGCGCCAACAACAAGCGATGTGCTGCTTGTACCTTCAGCGATTGTTTACCAGGTCAAAGGGTTTCATGGTATTGACCGGCGTATGTGACACCTCCTGACCTCTAAAGGGTTTCCACTTCAGTCGTATCTGCCGAT…
lg1	marker_41213	CGAGCAACCACAATATCGTGTGCAAAGACTCTGGGTGCACCAAAGAGCAGTGCTGCGAACCGGACGGTAAGACCGCCAATGAAACTAACCTAACCGCTCTGTATGAACTGAATGTATGACGAATCTCACGGTATGAAGAAGACCCACTGATAATGCGGTTAGTGCATAAATCCGTTCTCCTTCACGGGTCCGGTCTAATCAGTTTTTGTCTTTCCGTCAACGAAACCAATTTCCTTTCATATTTGGCCGACTATTGCGATTGTGCCCCAGACGTTTTCTGCTCCAGCTTCGATATCTGGCGCAGCAATGCCGCCTCCAACGCCTCCAAAAAGCCGGTGCTGATCTTCTGGCACGGTGGCGGCTGGGTCAAGGGATCGCGGCGGGATTATGCGTTTGCAG…
lg1	marker_37066	CGAGTCCGGAGACGGTCCGGAAGTGCTGTTTCTGCACGGCAACCCGACATCGTCGTATCTCTGGCGCAATGTGATCGAACAAGCACTGCACTGTGGCATTTTCGTCGCGGTAGTGCCAGCCACAAGGGTAGCTATCGGTCTTATACACTTCCTACATCCCTGTATTGCTGCCGCCGCACCCTCTACGTTTCGCCAGCCGAAGTTGATGCCGACCAGGGCCTTCACGGGAGGCGCACTAGTTCGTACTACAAGGTATGGAACATCACGAGTTTGTAGTATTGGTGCAGTATGCATTTGTATACAGCAACCTACCCAATATGAATTTGACAAGCGAAAATGCCAACGGAAAGAGAAGTACGCTAAAACCAATTTGTTCG
lg1	marker_38608	CGACGCGTCCGTAGGCGATCTTGGGCGTCCAGTCGCGCCGCACCAAACCGAAGTTCTGCTCGGTGTCGGCGGTGTCGGCACCGGCGTCGCGCAGGCTGTACACGTAGGCCGGTCCGAGCCAGTCGTTGCCGAGGACAGCATCGACATGAACAACGGTAGTCGCAGCAGCACACAGGAGTTCAGGCTGTATAATAGATGGACAACACTTCTTGCCCGATTTAAATTACATTGCACTCATTTTAATGCATTGGCATACCCCTGATCCCAAATAAGGGAGTACGGACCTGCGTTACGACGTTTCTCAACATTGTTTACAGAACCACAATATTTCCGTAACTATTCGGGACGTGTCTCACCCTTCTCGCAGCACTGTTTTTTGGTGCACTTGTAGTTCTTGCA…
lg1	marker_37307	CGAGCCTACACGCCGTATGTCCAGCACAGCAGTACGTCGGTAGCAGTGCCTGACCGCGCCATCAGGACAGGACGCCATTGCCAAGCGCTACTGTTTTGTTGATGTTCTGTATTCTTCTGTGCTGATGTTCTCTTCTCTTGGGGCATCGGTAGTGCTTGCTGCTACCAATGTACCTTCTACCTGGTACTCCAGTACGACAACACTTTTTATTCATCGCAACATCTGGACTCGCGGTGCAGTATATTGTAGTAGACCTACATCCTTGGCTTCGTTCACAATACCACTCGAACTCCGAACGTTTAGAGGCAACAGATAATGAGGGCTGCCGAGTTACCAGGGCTGCCGGTGGAGTGCCGACAACGAAGTGGGCCGGGGCACACCAACCATTCACTGATCACA…
lg1	marker_43533	CGACCTGGAAAGTTCGCGCATGACGATAGAAACAAATACTCCTCGGATATTGTACAAGAGGCGCGAAGTTTCTTCCGGTGTATGTACTGGTAGCCTGAGCCTTACGTTGGGTGCTTAAAACAATGGGATGCATACTCGGAGATAATGAACATCACTCACCGGTGACCGGGACGAGACAGCACAAGTCGGAGGTGCACCCCGACTTGTCGCATTTGATACCGTCAGAGCCAACCATCGGGATAGAGTTGCCAGGGCAATCGAACTGAACGGATTGCCTCTCTGCAGTTCTGCCGCGAACGGCTGCACACAGACATGGCTACACCCACCAACCCAATAATTCATATAGCCCAACAATGCATTAAGCTGTTCATCCCATTCGGCCACACTGACCTCTCAATC…
lg1	marker_41786	CGAACTGCGATTGTGCGATGAACACACCGTATGCTCCTGACACGCCAAACTTCAGGCGGGCCAGGTTTCACACGATCGCAGTAATTTTTCCCACCAGCCGCGCAAGACGAAAACGCCAGTGACGATACCACTTTGTTTACCTACGTGGTGGTGGACATCACCTCCGTAAGTGCTGCACGTACGTTGTGTCGTATTTTCTGGATACTGGAAATACTGGTCCGCGCAATGAGTTTCGTATATTAATATCGACGGCCACGACGACGAGGTGCTGCTCCGCGGCGAACGCCATCAGCGCCTCCACCGAGTCGTGGTGATGGATGTGCTGGTAGCGGTCGGTGACCATGGCACCGCGACGGTTCCACCGACGACGTCCGACGATGTGGACCGCCTGAGCCGCGA…
lg1	marker_19038	CGACGAGCGCGAGACGATCGTGATGATCGTCGGCGGCCCCAACGCCCGGAACGATTACCACGTCCAGGAGACCGAAGAGTTCTTCTATCAGGTCGCGAAAACGCAGGTTCGTCGGTATTGGCATGCCTCTAATATGTTGCTCTAACGCGATGCAGTCATCAATGCCATTCGCGTACTCGCGCGTTTGCCAGCGTGTTGTAACTATTGGGGGACACATGGCAGTGGGGGGTATAGAAGTACGAACATTTGCGGTCTGGACGATCATGCGAGAACGAACCATGTGAACAGGCATGTAACAGGGAAACGTCAGTCGGCTTCTGCGCATGCCCTGAACGAGAGTGCATCTGTCG
lg1	marker_5102	CGAAGACGACCGCTCACGTATTCCATACCGGCAGCAGTAACGCATGGCTTTCGCTTCAGCAAACAGTATGTAGTAGGAGTATATGTCTACGTTCATAAAGCGATTGCCGTACCTGTCATCGTTTTTCCTGTGGAAAACAGTGGTAGCAGCAGTAGTAGTACAGTAGGAGTGGATCAGGTGAACATTTCGCCTTGCTTCCGCCATTTGTAGCGCATTGGTGCTCCTGTTTCGCCGCTGACGAACCCTTTTAACCCACGTGTGGCCGAATGTTGTTACCTAACATCAGAGGTGGTCTGCTCG
lg1	marker_30694	CGAGGATAAACAATCCATGGACAAAGCGTGTCTCTTGTCGCGTTTGTACGTTGTTTCAGGTGGGATTTATCCTGCGTATCGTAGTTGGCTGGGTACGTTCGTGTACGTAAGGAAACGCGCAATACTGCTGACACACGACACTGCTTTGAATTGGCTTGAGTGCTGACCAAACCCTGGGGGTAAACCGTAAATAGTTGACGATGAAAGCAGCCACTGACCTTCATTTGTTGCTGCACTCCTTGCCCACGGCAGTGGGTCTACTGTGACTCCTTCAAGTGCCCTTGGGGTTACACTTCGAGCTCCTGTGGCGTACCTGCAAACGGAGGCATAAACGGCTTGGTCTGCTGCAGTTTGGCGATATTCATCCTGAGCTGGTCGATCATGTCTGAACATATGATG…
lg1	marker_34397	CGACGCGTCCGTAGGCGATCTTGGGCGTCCAGTCGCGCCGCACCAAACCGAAGTTCTGCTCGGTGTCGGCGGTGTCGGCACCGGCGTCGCGCAGGCTGTACACGTAGGCCGGTCCGAGCCAGTCGTTGCCGAGGACAGCATCGACATGAACAACGGTAGTCGCAGCAGCACACAGGAGTTCAGGCTGTATAATAGATGGACAACACTTCTTGCCCGATTTAAATTACATTGCACTCATTTTAATGCATTGGCATACCCCTGATCCCAAATAAGGGAGTACGGACCTGCGTTACGACGTTTCTCAACATTGTTTACAGAACCACAATATTTCCGTAACTATTCGGGACGTGTCTCACCCTTCTCGCAGCACTGTTTTTTGGTGCACTTGTAGTTCTTGCA…
lg1	marker_38753	CGATATTTTTCTGGAGGCTCTGTTTTAATGTTGCCAATTGTAATTATTTTACTGGTTTTTACATTAATGCAAGGAACCACAATTGGTGGCGCAAATGCAAGTAGATGGATTAACATTCCGTTTGTAGGTATTGGTTTTCAAACATCAACTTTGGCAGGTTTGGTTTTAATGGTTTATGTGGCTAGATATTTAGCAAAAAATAAAGAAAAAGAAATTCGAACCAAGGCATAAAAAAGAGTATGGTCCTTAAAGGAGACGTTGGGCAGCAGTGCCCCTGACACATCTGCAGCTATGACGCGGCCGTCACGGGGCCGCGGCCACCGCGGCGCAGGCTGCTTTTTTCGTGCTGTTTGACCTTTATTATGTCAACCAACTGCTGCTCTACGGGTTAGACCGCAA…
lg1	marker_29213	CGACAACGCCGGCGAGGAGGAATGTAAGAACGGAAACTGCGAGAAATCGCAGTGCTGCAACAAGGTCTGCTCCAGCTACGACTGCCCTAAATACTACAATCTAGTTGGAGACGCTGACTCTATCGTTCGCAAGGACTACAAGTGCAGCAAGAACCAGTGCTGCGAAAAGGGTGAGATGAAGTCGGGTTATATGGACTACACAGGGTCTGGCATTTTCACCATATGTGGCCGTCGTGATTTGCTTACGCTGATGAACGTTGACTGTGATAATACTGACTTTCCCTACAAGCCAGGTGCTCG
lg1	marker_28450	CGACCACGAGTTTGGTGTTCTTCTCGTGAGCCACCTCGGCGAGCGCGGCAATGTCACCGACGTTGAGGAGGGGGTTGGTCGGCGTCTCCACCCACACCAGCTTGGTGTTGGGACGGATCGCGTCGCGAACGGCGTCGAAAACGGTACGGGGTTTGTTGCAGTACGTACTGGATTGTTCCTATGACCGAGAGCGAATATTTCGTGATGTTTGCCAACTGCACAGCCCTCTTATTGGAAGGCATCAACCTGTTGATTGGTGTCGGTGAAGTCATGATTGCCTATTCATGATCTAACCACACTTACGTTGGGGAACGACTTAGAACAGTACGAGCTGGTCTGAGCGTAAGGATCAGGTTGTGTTTTCCGGCATTTTCCCAGCTCAGTTTTGCGAATTTCG
lg1	marker_44443	CGACTGGCAGCTGGAACTGGACAAATTGGTCCCGTTCACCCGCTGGTGCCCGCCATTTGCCGAAAAGCGGGTTTTTGACACGCGTTTCTATCTGATCTCGCATGATGATCATGACGCCGAAGCGACGGTCGAGGAATGGGTGGCCTGGAGACGGACCCAAGCATATCTCGTAGGTTCCAGAGGTGCACAGCCCTCCAGGGCGGTCAAAGTCACGTGTTCGTTGTCTTGGCAAAGCTGGGGCGACTGTTTGATCGGGAATGACTTCAGCATCAGCCCCAGACGGCACCAGTGCCACGCCTACAGGCGGTTCGTCACCCGCGCCAGCAACCCCTTGACCAGTGCGGTCGGCGACCGTCATCTGCTGTCAGCACCACCATCTACCCCTCG
lg1	marker_45197	CGAACCCTGTCACACGCTGGACAGGTGCTTCAAGATGCAAGAAGCACTCCTCCATGATCCGTGCCGCGATCTCAGCACCCATCCCACAAGTCAACGGCGCCTCGTGCACAATCACGCACCGACCTGTCTTGCGGACAGACTCCGCAATCGTGTCCATATCGACTTTTATTTTCAGAACCTGTCTTCTGCGACACTTTCAAGTGCTCTTCCGGCTACGCTCTGATCAGCAACGCCGACACAGAGCAATGCACGAACGGCAAATGCGAGAAGTCGCAGTGCTGCAACAAGGTGTGCTCCAGCTACGATTGCCCTAGATATTACGAGCTGGTGAAGAACGCTGACTCCACCGTATGCAAGGACGACAAGTGCAGTAAAAAGCAGTGCTGCGAGAAGGGTGAG…
lg1	marker_43214	CGATTTCAAGCCATGATTACATAGCTGATGCTCCGCTTATCCCAGATGATACTGATCCAGTGATGCCAGGCTGTGTTACTCCGATGTGCGATCCAGTGACCCCACGCGATGATGCTTTGATGATCCGAGATTTGGTCGCCCCTGCGGTCTGGGGCGATGCTGGTCCGAGGAGTGGATACCATCTTACTGCTTGAGTGGAGATTGTGACCACGCCGTTTTCCTCCTGCGAGGCCCGAAGCGGGTCTCTATCAGTGTGGGTAAAAACAACACACGTTGCCGGGGGGTCTGCCCCTGATGCTCCCTTGTCGTGCGTGCTGTCCAAAGTCTACTCG
lg1	marker_17683	CGAGTAGACTTTGGACAGCACGCACGACAAGGGAGCATCAGGGGCAGACCCCCCGGCAACGTGTGTTGTTTTTACCCACACTGATAGAGACCCGCTTCGGGCCTCGCAGGAGGAAAACGGCGTGGTCACAATCTCCACTCAAGCAGTAAGATGGTATCCACTCCTCGGACCAGCATCGCCCCAGACCGCAGGGGCGACCAAATCTCGGATCATCAAAGCATCATCGCGTGGGGTCACTGGATCGCACATCGGAGTAACACAGCCTGGCATCACTGGATCAGTATCATCTGGGATAAGCGGAGCATCAGCTATGTAATCATGGCTTGAAATCGACTTCAAGGCGGTGTGCGTCGCCGTGCGGAGCCAGCTCGGCAAACTGCACGAGGTGAGCCCGCGTGA…
lg1	marker_41450	CGAGCGTTGTATTTACGAGTACGAGCACCTATACTACGGTACCTCCGAGTATATGTAGGACTGACGAGAACGCACGCTCTACTATGCAGGGTTGCTGTTCTGTGCATCTCTACATATGGTATGAGACGATATCTTTCGAACGTCAAATAACACAGATAAAATCACGGTGTCAGCTTTCGCCGGCACAGCAGCCCGACGTTTACCCTGGATTGCGTTTAGTGCACACCATATGCGCTTCGTCAGCCCACTGCCCGTCTTGCACAAAGTGCACTGTGCCAGCAACTCGTATGTATATACAGCATTCACTGCATGCGTAAACCACCGATATTGCGCACACATCTTTCTTTTACGGCAGTGTAAATACCCGTACGCCTTCACGTCTGCTGAGTAACGCAGTGG…
lg1	marker_42554	CGACGAACCAGATACTGATATTCACCGGTCGGAGTATTGGATCTTCATTTGTTTGGTATCTTTAGTCGGCAATTCCTAACTGTCACAGTGATACTGCAGTCACTGTACCGCTGTCCAGAACGTCATCACTCACAGCTCTACCTTTGACCAGAGATGAACACCGACATTAGTATTTCAGTCACTGTTGGAGTACTGGTTAATACTTCGGTAGGGGTAAGTTAGAGCATCGTTGCTCTACCTCCCAGGTCTTTGTGTGCAGCCCTGTGTTCGCGACGCTGTAGATCGCCCAAACTCCGTCGCCCTTCTGACCTGTGGTTTCAGGCTCCGGCGGAGCTTTGGGTGCCCCGGAGCCCGAGGCGAACAGTGAGCCGACCACCTCACGCAGTCCCTCGGTCGCCT…
lg1	marker_41644	CGAACAAATTGGTTTTAGCGTACTTCTCTTTCCGTTGTCATTTTCGCTGGTCAAAATTATATTGAGTAGGTTGCTGTATACATATGCATACTGCACCAATACTACGAACTCTTGATGTTCCATACCTTGTAGTACGAACTAGTCCGCCTCCCGTGAAGGCCCTGGTCGGCATCAACTTCGGCTGGCGAAACGTAGAGGGTGCGACCGCAGGAATACAGGGATGTAGCAAGTGTATGAGACCGATGGCTACCCTCGTGGCTAGCACTATCGCGACGAGAATACCACAATGCAGTGCTGGTTCGAACAGGTTTTGTTTTACGTGCATCCTTGTACAGACACGGTGCTATCGCCTGGCGAAGAGGCTCCCGGCATGATCGCAGCAAGTTGTGCAGTTTCGGT…
lg1	marker_30321	CGAAAACAAGGCTTTGCGTGTGATGTTACAAAAAAAGGTCGGTGAGTTATTTTTGCAATAACAGTGTGAAAACGATGTTGAATGTACCAGTACAAGGTTCGCGATAGAAGCGTGAAACCAGACAAATTACGCGTACGTGCTACCCGCGTAAAAGCGTGACAGCAGTCTCCTTACGTGCCTCGCGCGTAGAAGCATGAAAGCAGTACTCCTTGTAGTAACCCGGTTGAACGAGCTTGATGAAAATCGACGGGCACCCGGATGGGAACCGATCCTGCTCCGTCGCGGATCGTGTCCGGGTCTACCAGGAACGCAGTGGCGTTGATGGTGCACTCCGTCGGTCCGTACAGGTTGACGAGCGACGACCACGGCAGCTCGTCGGAGAACGCTCTGGCGAGCGAC…
lg1	marker_27058	CGATGGTCTGGTATCAAGTCCCAGAGATTCCCAACTGCCCGGTGCGGCTCCGCCGACAAACTCTTCCGGGTCAACGCGTAGACGGTGAGCATCCTTCGAAGTCGGCAAGGACTGCACCATGGTCTATCAAGAGGTAATGCGGGGTCCCGAGTACGAACGCGTCCCAACTCCTGTACGACATGGGTTGCGACGACAGCCGCGACATCATGTTGTCCTCCTGTACAGTTCGTGTAGTCGTTGAGGGCCACCGTCCATACCGTCGGCTGCACGCTCCTCCTTTTCGGACCATTGTGCGGCTGTGAAGTCTAGATGGGCATCACCCGTGAATCCCAGGTTGGTCGTGATGGGTGCGAGTCGGCTTGTTGTACGTTGCCGGTGGCTTGCTGGGTGGTTCGTTGC…
lg1	marker_38751	CGAATGTGCCTGGCCGCGTTGCTTTGCATGCATAGCCGGCTTGCTTTTGGGGGCAGTCGTCGGGTACCTCGGCCGTCAAACAGCCTGGATCCTGGAAAAAGCCGAACGAAGGTCGTTTGTGCTCGAGCACGCGCAGATGAAGAATTCGCGCGAACGGCATTATGGCATGTTTATGTACATCACGGAATTTCGTCACCCCCTGTATATTTCATGCACTGTCCTTGTCTATGCTCTTTGTACATTCGTTTCGCAGAACCCGTCTGAGTTTGTGTCGTCGGAAATTCTCATAGGTGCGACAATTTCTATTCGCACCGAACGGTGCGAATTGCCATTGACAAACGCGTATGCCTTTGAAAACAGTGACAAATTCACCTGGCTGAGTAAAAGCACCAAATTTCA…
lg1	marker_37155	CGAATCTCGCAGTGTTGGGGTCTGCTTTGTTCAGAGCCAACGAAGTGGAATGCTGCCCTTCTACGTGATGGGACATGCAGTATTTCCACACCCACTCTGCAGGGCTGCAAAACTTGCACTTCAGGGGTACGTTAGTGCATGGGGTCGAATCGCCACCTCCCCTCTACGCCCAGAATACGGTGTAACGCGAACGGCAATGGGTCGTCCCATGGTGTCGCCACCCCCTGCCATTTGCACAGCTACGGAAACGGCACGATACAAGTAATGCACTGTAAACCGTGGCAGAATGCGCTCTTATCGTGTACCTCAAATATGTTTGGTCACGACGCCGCCTGGGCTGACGGGCCCATGTCTCAAGCAAAGCTCCCCATGCTCTCTGCATCGGCGTCGACGATGACG…
lg1	marker_34180	CGAAGTCGGAGCCCTCGTAGCTCGCCGGCTGCGCGGATGCGGAGACGGCGGGAACGATGGAACTCTGGGCAGACTTCGGTGGTCCCTGTCCTTCGAAAATATGTGGTAGCAAACAAACGCTCTATTTGCTTTGTTTACAAGGTGCAACTACTGCATTGCCAAACTTTCCTCTCTGCGTGGTTATGGCCTTGTTTGTATTCGCTGATCGTCGTAATCACTCAGCTGATGTTTTCTGCACGGACTTCAAGTGCGCAAAAGACTACACTCTGGTGGACGATGCTGACAAGACTCTCTGCAAGGACGGCGTATGCACCAAGGATGTCTGCTGCGAGCGCGAACGTGAGATATTTCATCTTCGGAGGAGCGTTGGACCATCATGTGCAATACCTTGATCACGCG…
lg1	marker_44170	CGACGGCCTGCGCCAGTTGCAGTAGGCGCGCTTCGGCGCGGTGAGGACCGATGATCTGGAGCCCCACCGGGAGACCGCCTGCAGTGAATCCGCCGGGTACCGACATCGCGGGGCAACCGGTGGATGAGATCAGGTACGCAGATCTCATCCAGTCCAGGTACGTGTGCATCTGCTCTCCGTCGAGGGACCATGCCAGCTCCCGACGAGCTTGGGTTCCCCGTTCTCCTCTGGCCGAAGGCCACCATGAACGCGGAGGAAGGTGCCGGCGCAATCTTTGACACCGTGACAACAGGTCAGGTCTCGTTCAGAGACGGATGTCGCTGTTTATCATCCTGATTATCACCCTCGGCGGATGTCCAAACGTTTTTGCTAGAGGAGGTTTGTGTGCGAAGGGAGATA…
lg1	marker_33062	CGAGGGGCGGGGTAGCGTAAAGTTAGCAAAGCTGTTTGATTTCAGCCGTCTTGGATTTGCAAGCTACGATGTTCGTCCTCGAACCAAGAAACTGTGCATCATGATTCACGTCAGATAAATATGTGCACTATGTGCGCGCTCTATGTACAGCAGAGATTCCACCACCATACCAGATACATATACCACGTCCGACATGCTTGACGATCGTACGCCCGCGTCTAGTTAAAGATATATTACGAATGCATGTTTTGCGAGAAAACAACGTTGTCTCTACAGGCCGGCCATTTTCCGATGGTAGTCTCACCGATCCTTTCGCAACACAGGTCCTTGGTGCATCCGAGTTGTTCGCACTCGGTGGTGTCCGCGTCACTCACCAGGCTGTAGTCGTCGGGGCATTCG…
lg1	marker_35611	CGAAGGTGTTGTGTTTCATTACGGCCTACCGCAGTAGTGGCGCTCTTGGTACAATAAATAACTGTTACACGGTTGTACTATTAATAAACGGTATCGCGACTTGCAAGCAAAGGGTGGCCACGACCGTCCCAATAATTGTCGAACTAGACATGCACGGTGGCGTTCTCGTCAGGATATTGGAATCTGCGGGAGTAGCTGCAAACATACCCCACTCGCATGTCTTCCTACTATCGTACCGTGTTCGTTCCACCAGCCGCAGTTGATGCCGACCAGAGCCTTCACGGAAGGCGCACCAGTTCGTACTACAAGGTATGTGGCAGCATGCATTAGTGGTACTGGTGTAGCATGGATATAGGTGCCATCATCTCCAATATATTATGGAAAGTCCAAAGAGATAAG…
lg1	marker_27013	CGAGACACAACACGATATGGGTCATGCACGCACGGGCGGTGTAGGCCAACAAGGTCAACGAAACCTAAACTCGTGCTTATAAACCTTGGCTCAATATCAAGTGGGTCATTTCGTAGTAGCTGATCTGTAAGCTCAACACGTGACTGAGCGAAGTCAGCGCTGCATGTGCAGGATGTGATATAGACTACGCTCGTCTGAGTTCTGGGCGTTTGATGGGTGTTAGTGGTTGGTGGATTAAACGGTCGTGGTGACGTTACGGTTTATTTGCTCTTGTTCGCTAAACTTGCGCGGGGTTTTCAGAGATGCAACCGTCCGTTGTCG
lg1	marker_36759	CGAGATTCTGTCAACTCTACACCACAAATTTCACAAATTAACGTCTCTGGTTCTTTGTGTTTATAACGACCACAAGTACATTCCCAATTTTTGATGGGACCAAAAATTTTTTCACAAAACAACCCACCTTTTTCAGGCTTATGAGTTCGACCATGCCTCTAGGAGACCCTTGGCGTTGCACGCTTAAAAGCAAAAACAAAAAGAGAAACCGCCAGCGCCCGTTCCGCCACTCTTCTAAATAATAACATGCTCGTGTTTTGCAACGGCAGTATTAGGCGGACATGCATAGAGACATCTTGGCATTTTGACCCATTTCTGCGCTTACATCGTTCGCCCGAGTGCTCAGGCAAGGCACCGGGCAGGCTTTCCCTGGTTAGACCGAGGCAGGCGGAAACGGTA…
lg1	marker_41900	CGAGAAACCCTATCAGTTATGCAGTGTTGCGCTCCAAATATGAAGCCCGTGTCGTAACACGGCTCGTGGCTTTCTCTTGCACGGAGGATACCGTGTCAAATCTCCTCGCCGTAAGGTCACGTAGTCGGAGCAATACAATGACTCCTATTGATCAGTGGTAGTAGCTTGGTGAATGCCTTAAATCTGGAAAAAAATACCTTTCGGTGTGATACAAGCCAAAACTTCAACGACTGGCGCACCTTTCTTTTCGCAGCAGAGGTCTGCGGTGCAACCAGAGGGCTTGCACTCGACGACTTGAGCCATCAGATTTTCAAATCAAAAAATGGTAAGGTCTCTAAATTCAAGATGTTACCCACGCAAGCAAGCAGCAGTAGCAGCAGCAGCAGCAGCAGCAGAACG…
lg1	marker_9223	CGAGATGTGCACGTTGATCGTTCCTTAGTTTAAATCCATTTGCGCAGCGCTGTGATGTGAACTGCGACGAGCTTGCTTCTTGTGGAGTAAATGGGGAAGTGAAGTGCTCTCCGGTTCCTTGGTGTGATTTAAACGTTCCTCCTGCGATTGTTCTTGTCCAACCGTCTAAGGATGCTTGGGAGGTGGGTGTCGTGTTTGATACACGTTTTGTGCATCATCCGTTGGTCCGGGGCCAATGCCGACTGTCCCGGTGTTTTTCTTCATGCCGTCTGGGTTCAGCGTTGGTATACCCATGCCCCCAGACGACTGGGTATGTTCGAGTTGCGTCTACCCACCTTACGAGTAGGCGTTCTCGGCAGTAGCTTCTGTTTTTGTTTGTGTTCAATATTGCAAATAAAC…
lg1	marker_37691	CGAGGCGAACGTTGAAACTCCGTCTAGAGCCCACCAAGAAAACCTAGAGAACTGCCAAATACAGAGGTTTGTTACAACAGCGACTTTTACTGTCGTTTTTATCTTGCTCCTGGAAGTCGTTTGTGTGTACACGCCTGTTAAGTAGTGTGTTGCCGTTGCAGCTTGTTTCTACCTCATCTGGGATCCCTAACGCTATTCTACACGTTTTAACGTAGGCAAGCGTTACGCTACAGGTTTTCAAACATTTCAAAACCTTACCTACAATAGACATACAGTAGTCTACAGATCGAATGAAACGATTTGCCCATAGCAGCGGTCCATCCAATACGGATGAGTTGAGGGGAACATCTTGAACCATAGAATGACAGTTTTGCACGGCATCGCTCTGGGGGCGTTGAT…
lg1	marker_29291	CGAGCGGAGCTGCCTGAGCGCCGCTGGCACCCGTGGCCCCTCCACCCGCCGTGCTTAACGGCTCTTCACCATATCCAGCTGCAGCCCCTCCCCCCTCGCTCTGGCTCGTCGTGTCCAGCATCACCCACTCGTCACCATCCTCCCCCGATTCATCATCGTCTGTCTCCTCCTCGGCTACAAAGTCCAGCACCTGTACCTCGTCCAGCTTTGTCTGGTCCCTAAAACGCTCTGGGATAGCCCCTCGCGCGTCCTCCGCGTCGGGACGTCGCAGAGGATGTAGTTGTACTACGCTTGTAGGAAGAGCAACATCTCCAAGGAGGCTGGGTCGATCGCGACCCGGGATCCACCTCTCCTTTTTACGGATAGTCCTTATCAGAAAATTGATAACGCCTTGCCCCC…
lg1	marker_11328	CGAGAGATGGAGGAAAGTATGCAAAGATAACCCTTGTTGTATCCGTCGTATACCTGGGAATGTATTTTTTACGAAGCCGTTCATAAGGGGGACCTATACGACGTTTGCCGCCACAGTGAAACCAAATACCTATAACTTAACACAAACCCGCATGTAGGGCATGATATGTGTCTCACGTTTCCTCTGGCATCAGTCGCGTTTGTTGCATCCGTTACGGCGGCACTCTATCTCTTCAGCGTCGTCAACAACGCTGAAGTGGCGAGGACACTTGAAGCTCGACGAGGCAACGCAGAGCTCGGATTCCGGTGCAGCAGGACGTATCTCGCGCATCTCCGAGTTGTCGGACGATACCGGAATCGCACGTTCGGAAGGTGAGGATCG
lg1	marker_45120	CGAAATCGCTGAGAGGTGTATCTACTGCGCACATGACCGACATTATCCAACTGCGGTGGTCTCGGAAGCATTCGCAGCGCAGTACCGTCGCGCATCAGATGAAAAAAATACTGTTCGTTCACACGCAACAGTCGCGCAGGACTAGGCAGAGCGGACACGGGGGGCTAGGCAAGGAGGGCAGCCGCCGCGGAGGCCGTGCGCACACAAGAATTGCCGCGGACGGGAGAAAACACCAGCGATGCCTGCTGTGCTCTGCTGGCCTGAGGCGTGCTTTGCACACTCACACTTCG
lg1	marker_41788	CGATTCTTGATCTTCTTGCATATTATCTAGCTCATCGTTTTGCCAGGCGAAACCCGTAAATCTGTAGCTTTTAGAGCTGGTATAACAGCACACGCAGCTCCTGCACGGCGACCTCTCTCACACCGGCAAAATCACCGAAGATCATGGATCTCTCCGAGAAGGTTTACGCATAGTTTGGAGCGCGACGGGAGATACTCGTCGCACGAATGGATATTTTGTTGTGCCGACCGTTTTGTTTGAGAGCGGACCGTCCACTGCCTGCTGCTGAAAAGAGCTGTTGTTGTCGTCGATTTTATTACGAAACCGGCATAGTCGTGAAGATCCGAAACGACATCATCACTACCGAAGCGCATTAAATAGTAACGAGTTTAACAGTACCGAGGTGAGCATACTTGCACT…
lg1	marker_41124	CGACCTCCGCCTCTGGACGGTACGAACGGACGACCAGCGTCTAACGACCAACGACTAACAGCTACTGTAGCGAATGCTGTGATGACGACCCAACGGGCTAGCGACTACCTTGTAACGACTATTAATAGCGGCTATTTGTAACGACCAGTGGCTAACGGCCAACGACTAACAGCTACTGTTGCGACTGTGATAACGACCCAACGGGCTAGCGACTACCTTGTAACGACTAGCGACCATTTGTAATGACCAGCGACTACTTGCAACGACTCCCGGCTAACAACCAACTATCG
lg1	marker_34688	CGATTGTATTATTCCAGAGCTCTTCCTCCCCAGCCTTCCTGCTGGGCAAGTACACAACACGTTCACGCTCATTCCAAGTTCATGCACTGACTGACCGTTGTACCACGCAGCCGCGGTCCTTGCTGGTGAGCCATCGTATAGCACTGTCCTAGCTGGCAATCTCCTTGCGTAGTACAGCGCTGAGTGTAGCAGCACAACCTATACGGAGCTAGGGAAGAGTTGTGGGCTCTCCCAGCCCACAGCACAAACTTACGTACAGGCGTTTCATCTCCGGGTTGAATTCACATTGTCCCCGTCG
lg1	marker_42898	CGATATGCGTGGGATGGCCCATTACCGAGCAGTTCCAGCACTCAAAAGGAGAGCGCACCAATTAGCAAGCAGCATGTTTTACGGACTTGTTTCGCCTCATATATCGGCGGACTGTACAGGCAACGTTCCAAAATATATTCCCCGCTCAAACCGTCCGTTCCTCGTTCATTGGGTGATGTCACGATCAGCAGTTGTGTCATTAAGGCTAAGCATTTGTTTTTCGTGCTTGAGTGCCGTTTGAAACCGGTAGCTGCGCGTCGCGAAGCAGCGGGGCAGAAATATACCCAAACCCACGAGTTCCGGTACCTGGGCGGCCTCGTCAACGAACATGGCGACCTCACCCGGGAGATCAACATCAGGAGCAGAGCAGCGTCGGCGTGCGTCAAGAGGTATGGCCCG…
lg1	marker_34665	CGAGCTTCAGCTGGCAGACACAACCTACGGTGATCCTGCGTATGTTCGGTCTGTGTTCCTTTTATGTGGTACTGTCGCTCCTTGGTTTGTTTCCCGTTCACCTGAAATGTTAAACAAATGCCATTTCTGTTGCGCAGCTGTTGCTCTGATTAGGTCATAGTAATAATAATATACATCGCGAAGCCTGGGTTTAACGTAAAACGTAGGGGTTTGTCGGGCACTTAGGTGCTTGCCTCGCGGTATGCAGATGAATGTCG
lg1	marker_40066	CGATGAAAAAGTCGGATCTCCCATCCTCGCTCAGATTGCACGGCTTGCCCACAGAAGATGTACCTGAGATAATGGCGCTCTACCACTCTCACATCCGCTTACACGCCCGTGATGGTACCCCTGACTCGGTCGTCGAAACAACGTGCAGCTCTCCCATACCCAGCTACAGTAAGTAAGTGCGGGAGCACTACTGCACAGCAGTACCACAAGACTGTGGGCAAGGGGAGAGGAGAGGATGACCGGACTCCTGGTGCTGGTGTTGGCTCTCGCTGCCGTCAGCATCGCAGGTGGGGTGGTATGCGTTTTCCCTCCCTTGACGCTTGGTTCAGTTTGAACAAATACCTCGTACGGTTGGACAAACCGCAGGAACACGCTTCATACTATACATCTTCAT
lg1	marker_8029	CGATATCCATGCATGGCCGTAGTCGCATGACCATAGACCCGCGCATCCCTAAATTGCCGGGTAGGAGACTATCGTTTTTTATTACCGTTCAGGCAGATATTGCTACCCCCGAGCGCGAAGCGAAACGTGAGGTGTTTGGCGAGTCGCATGGAGGATGAGCTGCATCCTAATAAAAACACCTTGTGGGGCGGACTTGCATATGGACGACAGCCTCCAATGAACTGCTTTGTTTTCCAGTGTGGCCATTTCCAAAGACAGCAATGGGGTTGCTATGTGTCTGCCTCGTGGGCGTCTGCTGTCGACTAATATTTTGGTTCGTGATTTGTCCCAGGGGTATCTTCGTGGTGGAGGCAAAATAAGTTGAGACGTGAGGCTACCCTTCGTAGCATTGGAGGGCAA…
lg1	marker_40247	CGAGTACATCCCTCCTCCCCCCTCCCCCCCTTCATTGAAGCTGTCGTCCATATGCAAGTCGGCCCGGCCCCGCAAGCGGTTCTAAGTAGGATACAGCTCGGCCTTCATGCGACTCGCCAAACACTTAAACGTGTCATCTCCCGCTTGGTGCTAGCAATGTCTGCCCGGTCGGCAAATACCCGTCCTGACCTTGTAGGGACGCGAGGTCCCCTACTATGGCCATACGACTATTGCCATGCACGACGTTCGGCCGATCATTACCCCCTCGCAGCACCAGTCAAACCAAAATTCG
lg1	marker_43013	CGAAGATGTGATCCCACTTTTGTTACAAGCGATGCGCTGTAGGAATTTTGCGAACGATTTTGCTGCTCGTACCGACTCTTGCGCGAGCGAAGTTTGCTCGCCAGGGTGCGGGTGGGGCACGTAACACAAGGCGCAGGGCTCCGTTGAAGCCTAAACTTGGCCCAGACTGCTTGTACGTGTGTCGGCGATCGCCGAAACGCCTGATTAAAAGCTCAACGACCCCCATTCTTGCTACATGTACCGCCTGACCCACATCTGCACAAAACCCAATTTCCACTTTTGCTACAGCGAGCCAACAGGCAGACGACGCCTTTAACGCCGGTGTTGCCAGCGACGCCAACGACGTAAATGCTGGAGCTCTGTACTGCAACTCCATCGCCTGCCCCGGTGGCTACACAC…
lg1	marker_32081	CGACAAGAATCGCAACAACACGGTGCAATTTCGCAACTTCAATTATAGAGCAGTGGCCAAAATCGGGTATACCCGATGGGTTTGTGGCCAAAACAGGGTATCATTGTATTTTAGCGACCGCGACGACCCCAGGGCGCCATCTCCTTGGCCAGCGCCGGCCACCACCAGACGCTGGCCACAAACCCTTCCGGTATACCCGTCTTTGGCTACTCAACCCCCAAGAGGTACCCAATTATTACACCCACCTACCCGAACATGGCCGGACTGTTCG
lg1	marker_35328	CGAGCAGAACGCCTCGCAGCACTGGGACACTTTGCACGTCTCGCCGTCGCACTCCGTGTTCTGGCCGTCAGCGATCGGTGTGTGGCCACCGGGGCAGCCGATGGAGTTGCAGTACAGAGGTCCGATGTTGGCGTCGTTGGCGTCATTGTTGTCTGCTTGTTGCCTCGCTGTACCAAATAGAAATGGGCTTTGTTTGAGGTTTTGAGTCAGGCGGTACATGTGGCAGTCAAACCATGAGGGCAACCGGAGCTGTTGTGTCGTAAATTCGACCGATGCCCGCGTACGACATCGCTCGGTGTTATGTTGGGTGGGACGGCGACGGAAACCGACTGTAGGTTCTACCACATTATCCTACACTAAACCTGACCTATACCCTAGAATATGTCAGGAACCCCGATG…
lg1	marker_42179	CGATTTGCAGCTGCGCGCATATTGGTTGCAATTTCTCTGGGCGTTATTTTTCTGTCGCTGATGGCATTCCTGTTACCAGGGATAACTTTATGGCGGTCGACTCACGCCCATACTACCGAGTGCTGTACTTGATTGCTGTGGGACCGCGTGTAGGCGCCAGGTAGGGGGGGGTGGGGGCCAGGGATTGATAGTACCACACTGGCTGAAGTCTTGCCACGCAAGGATGAGAACAACCTCACCGACTGAAAGTTGCGGCGGACGTGTTGTGTGGTTGTGGCCTGTGTGTTGCAAATCATGCGTTGCTTGCTTGTGCTGATGAAATGCGGGCTCTTTCCTGTCTGTTTTCCTCGAACCTCAATTCTATGCACTTCTGCGCGAAAAGGCGGGCCTCACCGAAGA…
lg1	marker_39330	CGAATGCGTGCCGTTGCCATCAAGCGTACACAGTTGGCGTTTATAATAATGTCTCGGGAATTGAGTTGGGCCGTCGCGCCTTGCACAACTGGCATATGGTAGGTTTCAACAAGGATGCGGAGATTCCCACTTTTGGCAGATGATCTCTCGCTGCGTAGCTTTAGATATCGACCCGGTTTAACCACTGGCTCTAATCGTAGGTCCTGCACGAAACACAACTTCGGCCGGAATCCACTCCAATTGTTCGTGCCGGTTAGAATGATACCAAGCATGTGCCATTCCCGTAGCTATTGCATGTGGCATTCGTGGCGGACACAATTTGGTTCGTTTTGCTTGAAGCAGCCTGTATTGCAACACAACGCTCCAGGTGTGCTTCCCCTAGAGTTTGGACGCCTGAGC…
lg1	marker_25006	CGACAACGAGCACCTGACCGGGATCCTGGGCGAGACGGCCCGCCCAGTGGTGGATGAGAACGGCGCGGAAATGATGGAGGGGTACAACGCGTTCCGCGGGAGTGTTGAGGACTACCGCGTGTCCGATGCTCTGGGCACCGACTTTGCCCTGCTCCACTAAGGCAGTGTTTTAGCGAATGTATGCATGCGCCGCGGGTTCGGGATAGTAGCTTCACATATACACCACCACGGACACCACCAACGAGCAGTTACAAGGTAACTCGTGTACTGGTGGGGAGTCGTTGGTTTGCAGCCCCCCTAGGTCGAGCACATATAGAACGACGAGTGGAAGTGTTGCGGCGGCCGGGTGTCTAAAACCATTGCCCCCCATCCTTCAATCTTTCACACTTTCACATGTAT…
lg1	marker_43684	CGAGCCTGTCAGCTGAGTACACCATACAACCCGTTAGCTAAACCCGTTAGCTAGGATATTTAAGGGATGATTGTGAGTACATCATACAACCCGTTAGCTAGGATCTTTAAGGGGTGATTTTGTCTTCAAAATTGTTTACCTGTGGTGTCGAGAACTGGGTGCTAAGTGTCGGCCAGATGGCGGCGCCCGAATGGTGCGCCAAGTACATCACCGAGCACGGTCTCTCTGAGGTGCAGTCCATCCACGCCATCTTCAAGATCATGACCCCCACCGTTGATCTGCGCCTCAACGCCGGGTTTGGCTACCAGGTCGCCGGTGAGATCAACTGGGATGGCCGTGTTCTCCCTGAGCTGGAGTTCTGGCAGATGGACGTCGGACTGGACGGCCTGGCCATCG
lg1	marker_43911	CGATTCCGTCGGCCACATAGGTATCCCTGGTGGGAACAAGGAGCTGACCGGCATCTCCCCCGTTAACGGAGGCACTCAAACCACCGTTGGCAAGGCACACCGGCTCTCCACCAGAGCATCCACTGGTAACGGTGGTGTACGGGTCCTTCACCTCCACCACGAGAGAGTTCCCGTCGGAAATGACGCTGAGGCCCGTGACCAGCTGGCGGTTGGGGAAGTCCTCGGGCTGAGGGGCGGTGAGCCGGACATTGACGTGGAAGTCGGCGTCTTGGTCCTTGACGAGGCAGTACCATCCGCCGTCGAGTCGGTGGGGGCCACGCATCGCGGATCAGGTGGAAGCCGTCGCCGCCGTGGTGCAGCAGATTCCCGAGTAGATCACCCCTGCCCGATGCGCGCCCC…
lg1	marker_44928	CGACGCCAAAGGCGTAATTGTGGTGCTGGAAGCGGAACACACCTGCATGACAATTCGTGGCGTCAAAAAACCGGGAGCCATGACCATCACCAGTGCGGTGCGTGGCTTGCTGAAAAAAGATGCGTCCAGTCGATGCCGTCGGCCACATAGGCGTCCCTCGTGGGAACGAGGAGCTGACCGGCGTCTCCCCCGTTGACGGTAGCACTCAGACCACCGTTGGCAAGGCACACCGGTTCTCCACCAGAGCAGCCGCTGGTAACGGTGGTGTAAGGGTCGGCCACCTCCACCACGAGGGAGTTCCCGTCGGAGATGACGCTTAGACCCGTGACCAGCTGGCGGTCGGGGAAGTCCTCGGGCTGAGGGGCGGTGAGCCGGACATTGACGTGGAAGTCGGCGTCT…
lg1	marker_44101	CGATTCCTTTCGTAAAAGAACATTCAAGCGGTGCTTATTTCGCGAACAAATAATGTTTACAGCGAAAAAGCCACGCGGTTTGAACACCATCATGGTCGACACAAGGCACTCCTTCGTTCTTCCTCTCCGTCCTCTCCAAGCAGCCACCACCTGTTCAGCTCTGGTGCTCCTGAGTTCTACATCCAGACGGGACCTTATCCTACAGGTATGATGAGACCGTGATATCGTTGGCAGAACCCATTTCGGCAGTATACCGTTAGAATACACGCAAACCGTATAAAACATCCAAACGGCAGCATGTGCGATTGGCGGAGGAATGTTTGACTACCCTCCCCCCAACCGGTCGATACCGGGAGGTCGTTGGGCCTCCCATGGAGGTGGTCGCGTGTCCAACTTTGA…
lg1	marker_45473	CGAGTCGGCTATGGACGACGCAGAGGCAGGCAGCACAGCGACCACAATCCAGATCGCACCCGGCACATACGACGCAGACCTGATTACCTTCAGCAGCCGTGACTATGCGGGCAAGCCGCTCACTATTGAGCCAGCCCCGGGCGCGACAGTGATCTTTGAGAACAGCCAGATCGAAAACTCTCTCTCCCCCTTTCTCTCAACGCAAGGCGCACACTCGGTCCTGCTCCCTCCTCGCCACGCAGCCAGCCGTCCTCAGCCCAGTTGCTACCGACTTCTACACACCCAACACATCCGTGGTGGAGCGTATCCTGCAGGTATGATGAGCTTGGGATGCCAGAGATATTATCTACCCTAACGTCAGCTGCAACACGATGTATTTTTGAAAGCGCAATGTGTGCA…
lg1	marker_38347	CGACCAAAACCAGAAGAAACAAAAATAGAAAAAAAACGTTGAAGGGGCAGGGGCCAGAGAGGGAGATAGGGTGTTATTTGTTGCTGTCCATCTTGTCTTTCAGACATTTCCCGACGTCTCGCTCGTGCTCTGAAGATATAGTGTACAAGCCTACGACAAGAGTTGGTGCATGCTACGGACGAGGTAGACGTAACACTCCCGAAGCTCCTCACTGGAGGAGCTCTACACCTAGCCCCCACAAACGTGAACGCTTCTCG
lg1	marker_44788	CGAGGATCAGCTCCGACGCCCCTCGCCCTTCGTCCCCCCCGCTTACCTCGCCGAGAACGCGTTCGGGGGCAGAGAGAGAGAAGCGAGAAGTAGATACAATCTTGGATCTTGGGTGGCATGTCGACGTTCTCAAGTGGGCGCGCGCTCACGGCTGCCCCTGGGACAATGAGGTTTGCGCCAGTGCGGCTGCCGGAGGTCAACTGGAGGTGATTCAGTGGGCAACTGCGAACGGTGCTAAGTTGGTGGAATCCGTGACGTACCGGGCTGCAGAGGGGGGACACCTGGAGCTGCTTCAGTGGGCTGTGGCCCAAGGTTGCCCATTGGATGCAGCGGCGTGTCACGGACCTATTGGACAAGGTCACTTAGAAACGCTCAAGTGGTGTGTGTCG
lg1	marker_43520	CGATCCACCGACATGACCGCAGCCGGCCAAGGCCCTAGTTATATGCCCTTGCAGGGCTCCCTGGCCGGCGTCATGAAGCCGAGCTTTCTCTGCAAAGCGGCGATATTTCACCCCAACTATCATCCTGACGGAGTGAAGCACCAGCAGTCCGTGGTTAATGTGCTCGCTGTGGAAGCTATAAGCTTGCCCCACAGACAGGAAAATAGTTCGTTGGAGCAGTCGGATAAAGCCGCACCACTGGCCGTACAGTGCATCGTACCGAGAGTAGTATTTCTCGCCGACTGGTGGTGCATTTCTGAGACTGAGACTGATAACGAGGTTGTTGCGAACTAAGCACCAACATATTTCAGCATTTTCTTCTTCCTGCAACACTTGGCATTGCCTTGATTATGTACGTAT…
lg1	marker_11524	CGAACAAGTCTAATCCTATCCCTTGCACATCATTCTTAACTCCCTGATGATACGCTTGAGGTGCGGGAAGCGGAGGAACCTCATCTTCATCTAGGATATAAAACACAAAATCGAAACTGTGTGCCACGAAGCAAGGCCCGCGTGTTAGCCCAACCTCGCTCTCTTGTGTAGACACCAGGTTGGTGGAAGTCGGCCACTTACAGCTCTCGCAATCATGTATGCTAAAACACGAGATTGTCACAGACAGACAGCACGCAGCTGGCAGACACACAACACACCATATATATATCAATAAAACAATGGAAGCCTGTACGCACCCTGCTATGAAGAGAGGCTTTTACCTGCAGACAAAACAACGGCATCATTATGAAGACGCGTTTGTTCTTTCAGAATACAAAC…
lg1	marker_44687	CGACCGCCGCCGGCGATGCTCCTCCCTGATCTCTGCCGAGATCTTCCGCGGCCACGGTCGCCACGGCCGCCGCCGCCGCCGCGACTCCGGCGCGCGCGGCGTTAGCGCTGCCGGCGACTTCGCCCGCAGCCGCGTCGCCGTCCACAGCGGTAGCAATCCCACCCGCCGGTTCCGAAGCCGAAGCGGGAAAAGCAGGGCGAGCGGGGTCATCGGAACAGGCGGAGGGCTTGGAAGACGGCGATGGCGAAAGAACCCGTGTCCTCGCTGATGACCGATTTCCTGCCTGGCCCCCGTCACCTTTCGTGCTGTTGACGAGCGTCGACGCCTGCCTTGGCTAGCTCGGCAAGCATCTCCGGTTCGGAACAAGCGGGGCCGACCGTGGCAACAATTTTCGTACGA…
lg1	marker_43922	CGAGTTCAACTACAAACATACTGCAGTAATTAAGTACCTGGTATGCAATATGTATACGGGCGGAAGCGAACCGCCACATCACTCCGTCCTCCAATCGGAAAGGTTTCAGGAAACACGTCGCATAAATATTCTAGCACCCATGGCATATGTCGCCGGAAAATGAAACGCAGCACCGCACCGCATCAACTGCTCGATTTGTATAAACAATGTCGGATAATCACGACCCGATCTCATGTGGCTATCCCAAGGCTCATCAGTTAGAATCCAACACACCGGTATGTTTGTTTAAATTCGGGCGCGCCACTTTCCAAAACTCGCCTCGGTATCCAGGGTGATGGCACCCGAACCCCGGACCCCCTGCTTCCTGTTCCTTGCCGCGTCCTGCAGGCTCATCAGCTC…
lg1	marker_37538	CGAACACAATCAACTGTCGTTTACCTGGAACGTGAAATACAAAATAGCGTCCACCACCGCCAATGGCGAGCTCAGTGCAGGCACCTGGCAGTTTGACATTCACCTGGTCCGGCTCGAGGCCAGAAGCACCGCTGCTCTCAGTCACGAGTCAAACACGTCTCGGACTGCATCTGTTGCTGAGGGTGCTGCTACTGCTGTTGCCGCTCCCGCATATTCTGTCGGAGCTGGCACCGTCAACCTTGAGGTGGCACAGACCAGCGATGACAAGCGTAGGACGGAGGGGGTGACCTTCGTGGGACGCGTTCTCATGATGTACTGTGGTGAGTCATGAGGAATGATTGAGCACGTCATGTGCTGCGTGGCATGCGCGCAGCATGCATGCAAGTTTTGTGTCACATC…
lg1	marker_40281	CGAATGTAGGCACGGGAGGAATGACGAACGCCATGCCAGGAGGCGGAGGCACTTCCACCAGCTGCATCTGCTGGGCGGCACGCATGAGCTCGTTAACCCATACACGGAGGTCGTGGTTCACCATGTCGCCCATCACTACCCGAGCCGTGGGGGAGGACAGGCGGAGCATGTTGCGTAGGATGGCATGAGGCTCCGAGGCGATAGCCGCTCCAAGGGTGTTCACCCGATCCAGGCATGGTACGTCATCAAAGACGTCGGGCGAAAGCCCAACGGACAGAATCTCGAGGAGCTATCTCAACCAGTTGACTTACGGACGGCGAACCAATTAAGGCTTGACAGAAATGAAACAAACTGTTCACACATCGGACAGATCATCGAAAGCGAAGAGGAGCCCCCTCG…
lg1	marker_40017	CGAGCCGGAGGAAACGGACGCGCGACCCGGGAATACTATGAGCGTCTGGGAGCATGAGGTCCGCGTGGGCATGCTGCTCCGGTCGCTGCCGGTTATCAACACGGACCATGCAACCCTCATCTACAATTTCAGCCCTCAAACAGCTGTTTCCAAACTGAGCAAGAAAACAACCAAACGAGCACTCTACTGAGCTACGTACTTTGGGATGTTTATGTGCTCCATTCAGCACACTGCCGGCACAACGTGTGGGGTGAGTGTGCTTCGCGCTGGGTCAGTACTCGAAGAAGTAAGAGTGGGGAGCGATAAGCGTATGACCGCAATTCTGAGATTTTGGCATTACATCTTCAGAACTTCGCGCTCAAGCCGACCTTATATTTTCGGAAGGCTCTGGACGAGACC…
lg1	marker_36779	CGAATTCAAGCCCCCATGGTTTCAACAGTTGCCAGACGGATTTCACTATTCCGGATACGCTCACCAGGGAGCGGCGTGGCTAACGGTCGCTCTGGCTTTGGCGACGCTAATGCTGTCGCTTATCTTTCGAGCCTGGCGTGATCTCGGCCTTGAGGTCGTTGCCGAGAAGGTCGTTGACGTTATCGATTACAATATAACGCGTAAAAGCACACCTAAAGAGTGTTGCGGGTTTTGTTGCTTCACTTCAAATATAGTTACAACGTTCTATCCACGGTTGTCGTGCGACGCAAGACTAGGTCGCAAATACTTGTCTATCGTCAATTACTTTTTAACACGTAGAGGATACTTCGGTTTAAATCTGCGACGCGCTATCGCCGATGTAATATGTTTTCCTTCTAC…
lg1	marker_40455	CGACGGCCGGCCTTCCGAGGCCGCTGGAAGGCGCCACGTCGTTCAATGGTCTACGATCAAGCGCTGGCAGCCAAGAACAGCCAGCGGAGCCGCCGTACTGGGAGACGCCCGGTCCACGTCAGCAACAACCAAAACGAAGAACGGTACGTTCGTTTCGGAGGTCAGGGGTGGAACCGCATCTGGAAGATGGGTGCCTCCACGCATCGTGGCGAACTCTCCAGCTCAAACTTGTCTTGGTAGGCCTGCTTGCTTGGTTTAGGGTCGTTCTTATCGAGAAAATCTTCAAGTGGCTTTGGCCCTTCCTCATTGTCACTATCAGACGCAGCATCATTTAGCAGGGCATCTAGATCTAGGTCAGGGTGATCTAATGTTAGCTCCGGAGCTTTTTGAGCCGCTGAA…
lg1	marker_28037	CGATTCACATGCGCGAATTACGTCATGACCGGAAGGCTCCGCCATGGCTCTGTCTGGATTATGGGCAGGCACATTAAAATTGTTATGTATTTACTTGCGATTTCTCGCCCCTTCCCATTATTGACAACAGGGCTAAAATACAGGAACGATTGTTTTCATGGCCCTGTCCAGACAATGCTCGGTGGGACCTCGGCAAATCGATAAACACCAAGACCCATGAGAAGCACGATATACCCGGAAGTGCAGACAATCTACCCTGCAAACGCATGTAAACCAGCCACAATTCAAGAATTCCACGGACTACTAACATTAGCACAACATCCTGATAAACCTGATGAACCACGAAATATAACTAGGTATCCACGAGACGGCGGTGCGTGAACATGGTTAGTGCGCACG…
lg1	marker_42059	CGATGCCATACATTACTCCTACAACTGCATATGACGTGTATTGGGCCAGCACCGTTGTAAAAATCGGATCAGTGTTTTGGGTTCCCTTGTACATGATCATTGATCTTCAAACGTGGTTTTGGGTTCTCTACATGCCAAAGCTTCCTGACATTTTGTACTGTGACTTCCTGCTGAATTGCGTTAACCAACACACAATCTCTTGGCATGTGGCATGGGTTATCTCGTGGTATGGTTCAACGAGCCGCATATGCTCTCG
lg1	marker_37549	CGCGACCCGACGCGAGGCCGTTTACCGCACCCAACGTGAAGACCGCTACACCGCGATCACCACGAAGAAGGTGGTGGACCAGGTCGATGTCCGCACGTACAGCGTGTGCCGATAGCACTCCCGCTGGCGGCAGGGGTGGATCTGTACCCTTCTCCCGTTAAGGGGGGATGAGAAGGGGGGCTCTGCCCTCTTGTTCGCTGCTCGGTAGAATCAAGAAACCCAGTCCCGGCGTCCAACATGTTCCAAGCCCAACGTGTGCCAATGGAGTCCATTGGTAGACAGGGCGGAGACAAGACCTTGCTAGAATCAGACATCCTGCAGACAGGAACGAAGGAAGCGCAGTAGAAGGAAAGACCAGCAGACATAAGACTCTACCGAGATCCAGGTAATGTATCCGAC…
lg1	marker_35135	CAACCCAGAGATAGAGGCCCGGAAGCGCGCCCTCGTGCAGCGGGGTGAGCAGAATGGCGCTCTCTTCGCCCGGGCGAGCGTCACCTTCGCGCGTGACGAGATAGCTCTCTTCGCCGAAGTCGCGATTGGGGAGGGTATGCATCGCCTCCATCCATAGAGTTATAAACCTACTGTACCTACCGTTGAAAAACATTATATTTCAATGTCATTGTTTGGTCAAAATCTCAGAGGGGACGTCAGCATTTTACAGACGCGTTCAGCACTCGTACATAGATAGGGCCACGTATACGGGCATGCTCACCGTATCGGTCACATCGCCAACTGCGGTGATCGTTTGCTCAAACTCCCCGCCCTGATGGAAAGTTGCTGTCGCGCTGCCGCCATCTGTGCGTACGGCCG…
lg1	marker_15088	CGAATTCAAGCCCCCATGGTTTCAACAGTTGCCAGACGGATTTCACTATTCCGGATACGCTCACCAGGGAGCGGCGTGGCTAACGGTCGCTCTGGCTTTGGCGACGCTAATGCTGTCGCTTATCTTTCGAGCCTGGCGTGATCTCGGCCTTGAGGTCGTTGCCGAGAAGGTCGTTGACGTTATCGATTACAATATAACGCGTAAAAGCACACCTAAAGAGTGTTGCGGGTTTTGTTGCTTCACTTCAAATATAGTTACAACGTTCTATCCACGGTTGTCGTGCGACGCAAGACTAGGTCGCAAATACTTGTCTATCGTCAATTACTTTTTAACACGTAGAGGATACTTCGGTTTAAATCTGCGACGCGCTATCGCCGATGTAATATGTTTTCCTTCTAC…
lg1	marker_31494	CGACTGCATGAGCTTGGTCCCCGTCAAACGTTCGCACAGTGCTTGTGCTCAGGGCGGAATCAACAGCGTCAATGACCTGACGCGACAACAGGGCGACGAAGAATGGCTTCACTTAGACGATACGGTCTATGGAGGAGACTTCCTTCAGCATCAGCCACCCGTCAAGGAGATGGCGTTCTGGGCACCGAAGATCATCGATCGCACTGTCCGCATACCGCGATTAGGCATTATTCAGTTGTGTTTCAGATTGTTCAAACCAATCCTAGGAGTGAAGCCTCCCCTGCTGAACGCGTGCTACCACAGGCGTACATCGCAGTTTGGTCGGCCAAAAACGTTTCTGACGGACGGGGCTTCCTTAGCACAGGAACTCCACCACATTACTTGGGTATTTCCGCCATC…
lg1	marker_44442	CGATCTGTTGCCCTCGGTTGCCGCAGCAGCTGCCTGTCACTCGCGCACCCACCTGCCACAACACCCTCCAGACACCAACTATCCAAGCTTCACCAACCCTCAATCTCATCATGTCCGGAAAAGGAAAGGCAGGCAGGGGAAAGGGCACCAAGTCCACCACGAGGTCCGCCAAGGCCGGCCTGCAGTTCCCCGTGGGGCGTATCGGCCGTTTCCTCAAGGCCGGCAAGTACTCCACCCGCGTCGGCAGCGGCTCTCCCGTGTACCTGGCCGCTGTGCTTGAGTACCTCACCGCTGAGGTCCTCGAAGCATTCTTGAAAGCGAAGTAGCCTCACCCAGTAACACCTACAAAACATATGCTGCGGCCTCGCCAACAGCAATGTACTTCCCGAGTGGAAGCTT…
lg1	marker_43330	CGAACGCCTGGTACGCACCGGTGCACGTGAACAATATGTTTTCGGTGGTTTTGCTGTTCAGGCGGAAGACGTGGACGATGATGGCGATGATCCCCCTTCTTCCAAGCGATCGGGCCGAAATGGCAAGGTGCGAACCAAGCATGCAGCGTGATCATACCATATTTTGCAGCGCTGTGGGCTGACCGACTATATGTGGCCGACTACCGTATATGACACTGTATACCACACCCCCTCGGACGAATTTCAACGCTGATTTTCTCGACTCACCTAGAATCTGACGGGCTTACATTTGAATCGGGCATTGGCCTCAGGGGGGATAGCCGAGCGCATGGTGCTTACTTCAAGCAAACCAACAGGAAAATATATGGCAACTACGCCATCAAAACCCGGTCAACAGTA…
lg1	marker_40761	CGATCTGCAGGAGTAAGCTGCATATTGTGCAGATCTACCCACACCGCCCATGGGAAGGAAACGAATGACAGCCGAAATAGTCTCACCACGACAAAACGATGTTCACGTAGTATATTCCTTGGTGGTGACCATAGGCGTCCTGCGTCTTGTGGCCGTGTCCGGGAGTGCCTGGAATAGCCTTTTCTTGCAAATATGCCGAAACACAATCAACGGTGTGCACCTCGTGATGCGCCGTTCCGTCCAGCTTCACTCGTGGGTCGTCGCTGTGGACTCGAACAGCGACCCGAGCTCCTCTTCCGCCGCGACCAGGGCAGCAAAACTCGGCCGGAGGATCAGACGCATGCCCGCGATGACGATTTCGGCCTCGCCGCGCATCGCATTGGCCGGCCGCTCAGACAC…
lg1	marker_29808	CGATGCCATAGTGGCCCATGGCAATGCCATGGTAATACCATACAAAAGTCAACTATGTAGATAGTGTATTCAATCATGCCGATGCCATGGTGTATGCCGTAGCAAGTGTCATGGCTTCGCCATAGCCTTGTCATGGTGTGTTACTGTTTTGTGATGGCAATGCCATTTCAATGATATGGGCCGTCATGATGCTCCATGATAAACGGCATTGCCATGGCGTGCCATGAAGAAGTCAAATGACGTATAAAGATCCCCGCGTTTTTAGAGATATATCGTGATGTCTTGCACACGTGTTCCTCGAGTTCACTGACTTCCTCTTGCTGCGCGAGCTGCCTGCGGGAGAGAACGAGCCAGCGGATCAACAGTCCGAACACCACGACTGCGGTCAGACCCACCGAC…
lg1	marker_34465	CGACCACAGACTACCTATTTCTCCTCTGTTGGTTGTTATCAGTTTTGGGGCAAAAACGCAAAATGTGACTGCACAATCAACACTTGAGGCTGAACTGATGGCAATCAGTTACAGAGCAAATGAGGCCGTGTATCCGAGTACACGCTCGGGTTCCAGGGTTTGGGTGACCGATGCCCGCAGCTCACCCAAGTAATTATCGAAGGACACGATATGCACCGCCATTGGAGGTGTTGTTACGTAACGCGAACACACTATGAAGAGGTCCAACTTTCAGATAGATTCGGAGCCACTCGTCCGAGTGGCCAAAACCCGGTAGTGAAAATGGGGGTACCCTCTCTATCGTGGCACCAGTCTTATGGGGAACACCGATGCATCCGAAGAACACCGTAAGGAGCTAAA…
lg1	marker_38157	CGATAAAGACGGCGGTAATACACCCCGACAGCACGCAAGAGGCACACACATATCCAGCCAACACTCTCGCGAAACAAGGAATAGGAAAACGGAGCCTTCGCAACAGTATTGCGAGTACGTGAAGGACATGAAGCTCAGGATCATCAGGCCTCTACCTGAAAAAGTACCACGCAAAGGCAAACATCACAGCTGGTGCGCAACACGCAGCTCCTGGGCACACCCATAACAGACTTACAACACACGCTCATCTAATTTGCGAACATCCACCGAAACACGCCACGGGCAGGGCACGTGGAGCAGCGGGCATCG
lg1	marker_18522	CGAACAGAGACGAAAGTCGGTCTTAGTGATCTGGCGATATTGAGTGGAAAAGTCGTCACTCAACGGATAAAAGTTACTCTAGGGATAACAGGCTGATCTCCCCCAAGAGTTCACATCGATGGTCGGACGACTACGGTCATGCCTGAATATGAAGTACACCACCCCCTCTGTAGTAGAAACTGTAAGAGTGCACTGCTGTGAACTTCTCATGTGCCTTATATAACCCTCTGGACGCATGTGCTACCGACCACTGCAGCAAGCTCACACGGAACGTATCTATACCGTTATTATTGGTGTAGAGCTGCCGTACTATCACGTAGTCTAGCTAAGGCACACCACCGTAGACGTCCAGAGAGCCTTCTAAGCACCTAGGGGTACACGGTACTGCCGTATATGGTC…
lg1	marker_42812	CGAAACGAGCGTGTATGAAGGATCATCGCATCTGACCCCAGATCCTTGCGGACCTGCGCCAGCGCTTGTGCCATTGTTTGAGCGGTGTATGTTTTTAGTTTCATATTCGGCCGTCCTGGCAGCTTGTGGAAAAGGGTCGTTCACCGTAATGTACCGCCCCCACTGGGCTTTGACCACTTATCGTCGAGCACATCTTCGCCAATACACCAAAGTCCTCACCGGGGGCATCAAACTATTACGATAACTTATATAACCCTACGAGCTAACAAAAGGTTTCACCTGTAGACGAGAACTCCATGCATTGACGTCTGCTGGCAGGCAACGAATTCCATCGCTCCCAGGTTCACGCCCTCACGCAGGCTCGTCACCAAGGCAACGTCAGCCAGCGCCCAGAGCGCC…
lg1	marker_24209	CGATGTGTATAGCACACTTGCTGGTAACGTAGACTGCCTACGTTTTACCACTACAACTCGTACGCTATTGCACCAGAGTGGATTGATAACACTCTGCAACACCAGCACTAACCTGGGTGGACACGGCAATACCGTACGATAAGCATGCATCCAAACATCAGCGTTGATTTTCTAACACGGTAGTATCATGTATGTACTGCTGTAGAATCAAGCTATCCAACCCAACGTAGGCGCCAGCACTTGAGGACATGATTTTCGTTCG
lg1	marker_34783	CGATGCCCCGCTCTCCTGCTCTATCTGAATCTCCTGTCGCCAACATCAGCGTCGCACCACCCGCGCGATCCGCGCAAGGATTTTCAGACATGGCAATCACCGGACAAACCCGCGTCGATCACTCTTTTCACCAGCTCATATTGACGAGCATCAACACTGATGAACAACACCACTGGGCTAGGATCCCCAACACAATATCTTCAGAGCAGAGCTCACATCATATCACAGAAAAACGAGCCTAACCTCGGTTCGGTACTTGGCCTCCCTCTGCTGAATAGCATACACCAGCCACAAGCCAACCAACATCCACAGGGCCTAGTCGCTGGACACCAAGGGTTCCAAGTGCGCTCATATATTGCGCTCGCAATATAATCGCAGACCGAAGCATCCGGGATTGTT…
lg1	marker_44238	CGAGCACACGAAATAGACCACTGTGGAAATACGATATCACCGTGATAGCAAGCTCTCGTGGCTGGAACAGTCAAAATCATCGGAGTGTAGCGGGGCTGTCCGCTGCATGGCCTATACTACACCGGTAGGTAACTGCGAAATTACGTTAATTCTCACCGTTGTATCTACTGTGGCATCAACAGGCATGTATACGATATTCTGTCGGACAAAATGACCGGCGGGAAGCTCCTCGTTTTCGCTCACCACCGAAACGTCCTCGATTCCCGAGAGTTGCACGAAGCCGACTTCTACAAAGCTGGGATCTATGGAAGCGTGCACGTATGGGACAACCCGTGCGATTTAGGACTGAAGTGTCGGCTGACGGGCTGCTGTGGGTTTGGTAGTGTGTTTTGGGCGGTG…
lg1	marker_44039	CGAGCAAGGCCTGGGCCGCTTCCCACCCGACTCGCGACTGCTCAGGGGTGCGGAATCCCCTGGCCCTCCGTGGAGCCAAGCTTCTCCAGGCCCCGGAGTCAGCGGCGTCGTTCCAATTGTGGGCGCTGGCGAGCTCGCGGACGAGTTCGACCAGTGCGTTGCCAAGCGTGCGACACTTAGTGTGAGTAGCTGTCGTCCAGTAAAAGTGGAGGAAGGAGACCTGACTTTCCGAGTCGGCCACCGGCTGACCGTTAACGAGGAACGATGTGATCTTCACTGCCCATTCATCATCCGGACCGCCGCACCTGGTCTTGGTGTACTTCATGCTCCACGATTTGATGGGGGTGACTACGGCTTCGTCGTACTTGCTGCCGTGTTCACGAGTGACGTGTTCCAGCA…
lg1	marker_929	CGAGCGACGAGGAGGGCGAGGACGAAACGGAGGGTGACAACACCGGGCGACTTCGTGGATTGGACGGCGTAGCTATGCTTGACGATGATGATGACCTCGAAACGTGCTACCCTTATCGTGGCACGCGTCTACCGACGGATGAAGCTAGCCTACAGTATCTGCGACGATGGGATGCCACACACTAAACACGTCCCTCTCACCCCCGCCATGCCCACGCCGCAGCAAGCACAACGTTCGTGCAAGACCCGGAGCTTGGAGCCACCTTCGGGACGGCCGTGGCCGCCGTGCTGCTGGCCATGATTCAGGCCGGAGTCGTCCTCGTCTTCGCCCGTGGATCCGGCGACGGTCCGTTTTACAAGTGCGTGCATAATTGCATGGGCATGAACAGCCGCAGCATGC…
lg1	marker_42321	CGACGCAGAGGCCGGAACAACTGGCCAGCCGTCCCCGTCCGAATGCGACGAAGCGCGCGCCAAGCACGCCGAAAAAATGAGGCTTAAGAATGAGCAAAGTTGCTGATCTTGCCGTCGCGACTAAGACCACCTCATTCGTGGTTGCTGCCCAGGTGTGACAACGCATGTCTGAGCTTACGCGTAACGGCTACATACATACGGACTTTCCCCTTTGTTTGGTGAACTGGCTGCGGACCGTGAGTAGCTACTGTTTGAATTTGGTTCGCCTGGTAACCTCGTTTACTTTATTACCTCAACTATGCACCATTACCTGCCCATTTTTCTTGTTGGCTACACTGTTTTCCAATTGCCACAGCCTGACCTCGCTTTGTCACCAACTCATCG
lg1	marker_35184	CGACAGAATGGTTGGTCGGCGATTGGTGGGGTATTAATAGTTGGTTGACCTATTTAGTCGGTAGAATGATTAGATGGAGGTTTTTTGGTTGGTTGGCCGGTAGGCTGTTTGGTCGGTAGATTGGTCGGTCGGTCGGTAGATCGAACGGCATACACATACATGCCTCAAAGATCATCTCAAGCGCACGCACTCTTCCACTTGCCGATATAGAGAAGGTGTGTATGCTGGGATAGTGGTGAAGATGACCACCCGGCGTTCCTGTAAATCGGCGTGTAGAATGCGTTTGTGTGTGTGTGTGCCGATGTGCGTGGAATTGGCGCTGGTTCCGGGCGGGTTCGTGGCCAAGCAACCTACGTGTACAGGAAGACCACAATACTGTACTGAAAATTGTTGGCGGAT…
lg1	marker_41820	CGAGCAAGGCCTGGGCCGCTTCCCACCCGACTCGCGACTGCTCAGGGGTGCGGAATCCCCTGGCCCTCCGTGGAGCCAAGCTTCTCCAGGCCCCGGAGTCAGCGGCGTCGTTCCAATTGTGGGCGCTGGCGAGCTCGCGGACGAGTTCGACCAGTGCGTTGCCAAGCGTGCGACACTTAGTGTGAGTAGCTGTCGTCCAGTAAAAGTGGAGGAAGGAGACCTGACTTTCCGAGTCGGCCACCGGCTGACCGTTAACGAGGAACGATGTGATCTTCACTGCCCATTCATCATCCGGACCGCCGCACCTGGTCTTGGTGTACTTCATGCTCCACGATTTGATGGGGGTGACTACGGCTTCGTCGTACTTGCTGCCGTGTTCACGAGTGACGTGTTCCAGCA…
lg1	marker_41974	CGACTCCCCGGTGCTTACGGACGGCCGGTCCTTCTCGCGGTGGCGACTTGTGGACGGCGCCGCTTCCTTCGTTCTCGCGCTTGTCGGTGTCGGCTTGTTCTGGTTGCTGCTGCCGCTGCTGCCGTTGCTGCTGCTGTTTGCGGTGCCGGCGCTGGTGGTAGTGATGGTGATGCTACCGTCTGCTGGATGGCGACCGGTGTGTTGCGGTTTCCCTGATATCACCCCACCTGTTTACGCCGCGTGAAAGCACGATCAATGTACAGTAGTTCGGAGGCCTTGTCACATTTCGAATCGGTAATGAATTCTGATTTTTATCAAACAGAAATAAAACGCGAACAATTTAAGAAAATTGTTGATGCCTTTAAAGTTGAAAGCCAATCATTCACCGATATTGATTTT…
lg1	marker_39754	AGACCCCATGCACTCCCGTCCCCCTGAAGTGCAAGTTTTGCAGCCCTGCAGAGTGGGTGTGGAAATACTGCATGTCCCATCACGTAGAAGGGCAGCATTCCACTTCGTTGGCTCTGAACAAAGCATACCACAACACTGCGAGATTCGGCGAGTAGAGGGACCACTGCTATTGCTGTGGTTTACAATAGCTCAAGGCATTACCTGGGAACTCGTTGATGTGGTCCACCCCTGTGCGCGAGTGTAACGTGCAGTAAGGTGTCGGGGACAACCCTGTTGGACGCGAGTCGCTGTATCGCAAAAATAAGAGTTGTCGTGCCCTTGGGGCTGTTGCGCTGGAGGGCTCGGATCTCGGTTGCCTCTCGTAGAACGGTTTCAGCGGCCCAAACGATAGCTAAAATG…
lg1	marker_37252	CGACACCACCGTTGATGCCGTGGGTGTGTGGATTTGAGGATTCCACAATTGTTTTTCCAAAACGCTGCACTACGCGAGCCACGGAAACCACTGGAGTAGACTCCCTTCCCTCTCCACCAAGAAGCCAACAATGACTTTAATGCATGTTTGTGATATCACAACCGACAAGCGATTGTACGCTTGACGTACCATCGCGGCAGACGGGGCAGGAGTGGGAGCCCCTGTATTTGGGACGACTATTCCTGTCACATATGTCTGACAAAGTACAATTACTGGTGAGTTCGTTCG
lg1	marker_31952	CGATGCTGTCCGTCCCGCTGGCCTGCCCGCCTTGGGTAATGTTGGTCGTAGTGCATTGCATTGAGCGATGGCGTACTGTTGGTGATAGTTAATTTCCGGTATTACAAGCAAAACAGTTGCCGGTGAAATAATTGATATGTCGGAAAACGTGTGCTCTTGCGTGTTTGGGTTATTTACTGATGGTCCGGTGGGGTTGCGATACCTGTAGCACGCACGTGGTGCTTTCGTAGCGTCAAGCGACGGTATTCTAGGTCATATTTTGTGTTCG
lg1	marker_36527	CGACCCTCAAAGCCCGTTCTTGGCTTACAGCAGCAGCGTCGCGACAGTTTTTGCACGCCTCGACACAGGAGTCCCGGCAACCAACGTAAACGTTAGGCCTAACGGTGTACCCTCTGCACGAACCCTTCATGCGACTCGCCGAACCCCTCACGGCGCTTTGCATTTGGTGCAAGCACCGCCTACTTGGGCTGTGAAAACATGACGTGCTTCACCCCGGCAATGTACGGGTGCGAGGGTCTATAGATAAACGTACAATGAGTACACCCCCCTCCATGGAATGAACCAACAACACAACAGCTGTACGGTATGATGTAACGCGTCTACTATCG
lg1	marker_33738	CGAAACTTTGGATACGATACCCAACGCTAGACTCCTCTCGCAATGCCGAAGTTGCTCACGCTAAGATGTCGTTCACCGCGGTAACCGACTGGCTCGCCAACAGCTCCAAGCACTGCGACGCCAAACGTGCCAGCTCGGCGACATCTCCATTCAGCGCGAGGGCCACACAGCCCTGACTTCTCTGGCACGACTGTATTCCTCCAACCTGCCTCTCTCTTTGTCCTCTGTGGCCGGTGTTGCCTGGTGTGTTGGTGCCTACCGGTTGCACAAATATGCCCAAGTCGGGCTTCGAAAAGATCATATATCGTATGAAGACTGCGAGGCAACTCGGCACAAGCATGTGGTTGTATAGCACTACCTATCATATAATAATAGCCTATGAAGTCACGTGACTAGGGA…
lg1	marker_43612	CGAGCCAGGAAGCCATGTCTTCCGGAGCTCCGTGAAGAGCGCGTAGCAAATCTTTTCCTGCAAATTCCCGCCACAATCGTACACCAATCAGCGTTGGGCATGCCCTTTAGAGCTGACGGCCCGAAGAGCTCAACAGAGCTCAACGGAGGTATGTACCGAAATAATGTAGTTTTAGTATGCCGTGTCTATATCAGATACATGCGTTTGTACAGTATCCCCATGTTGAACAAACTAATCGTTGTGAAAGAACAAGATCGATCGCGTTGAAGAAGTCCGCGACATCCTCGCTGCCAAGCAAGAAAGAGAAGGAACCACAGATCGCACAGATGAGCACGGATAAGAAAACCTCCGTGCCTTCCGTGTCATCCGTGGTTCTTACCCGTCTTTAGTCGCGCAGAT…
lg1	marker_40023	CGAAGTGCTCTAGTCTCGCACGTGTTTGTAGGATTACTTGCTTCATTCACACCATGGTCGCATGAGTATGGGCACATGACCGGTAAACCGCTGGCTGAACACTTTACTCCAATGAGCACGACTTCCGATGAGGCAATACTTCTCCGTAATCCCGGATTGGCGTCTTCCAGGCCGCGACAACAATAGTATCAACCCCAAGTGCAGAGACGTCCCCGGCATTCCGAGACAGTGCAGTACCAAGACCTTAGCATACCCTAACCTTGTTATCGATTGTAGGGTCCAAGGGCTAACCGCTGGGCTCATTCTCCTCTCGGGCTTGTTCCGATAAGCGCACTTACGCTTCGTGTTTCACGAAGTGCCACGCTACCTGATCGCCGGAGGCTCATCCTTCTTCGGTGG…
lg1	marker_22286	CGAAGTCGTTTGCGGGCCACGGCAACACTATTATTGTCCTCTTGTTGTCTCCCTCATATTCACGGCTGCCGCTGGTATCTTCGCACCCTCTTCGTCGTTTCCATCGATGCTGTCCGTCCCGCTGGCCTGCCCGCCTTGGGTAATGTTGGTCGTAGTGCATTGCATTGAGCGATGGCGTACTGTTGGTGATAGTTAATTTCCGGTATTACAAGCAAAACAGTTGCCGGTGAAATAATTGATATGTCGGAAGACGGGTGCTCTTGCGTGTTTGGGTTATTTACTGATGGTCCGGTGGGGTTGCGATACCTGTAGCACGCACGTGGTGCTTTCGTAGCGTCAAGCGACGGTATTCTAGGTCATATTTTGTGTTCGATATGGATGCGTCCCCTTGAACTGGGT…
lg1	marker_38538	CGAAGTGCTCTAGTCTCGCACGTGTTTGTAGGATTACTTGCTTCATTCACACCATGGTCGCATGAGTATGGGCACATGACCGGTAAACCGCTGGCTGAACACTTTACTCCAATGAGCACGACTTCCGATGAGGCAATACTTCTCCGTAATCCCGGATTGGCGTCTTCCAGGCCGCGACAACAATAGTATCAACCCCAAGTGCAGAGACGTCCCCGGCATTCCGAGACAGTGCAGTACCAAGACCTTAGCATACCCTAACCTTGTTATCGATTGTAGGGTCCAAGGGCTAACCGCTGGGCTCATTCTCCTCTCGGGCTTGTTCCGATAAGCGCACTTACGCTTCGTGTTTCACGAAGTGCCACGCTACCTGATCGCCGGAGGCTCATCCTTCTTCGGTGG…
lg1	marker_44804	CGACTATCTTGCAAGACTATGGGACGGGGTGCGCGAAAATACGCTCGGTGCGGTAGCACCAAGCCTGATTCACAGCGACAGCGACCTGATCAAGCGCGCGATCCGGGACATATATAATCGCGAGATTGAAGAAGTCCTGGTCGCGACCACTTTCGCGACTGATGAGATGTATCCTTCAACGGGACAGTCTAGAGTACAAATATCACCTCCTCGGTTTGGTACATCTGTATCTTGTTGTCGTCGTGCCAGCTCAGGTTGGCCAGGAAGCTGCTTACCGCGCACCTTGTGTTCATCTGCCAGACAACGAGAAGTGTAGCAGTTTGTGTAGTAGTAGTGGGCTGGACTGAGAGGTCATAGCACCCGATTGACCCCAGCGAATAATCTTGTCACGATTGGAAC…
lg1	marker_36031	CGAGCACTCCGCTCTCTCTCCGCTCTCTCTCTCTCGCTCTGTCCTCTAATGCAACGACCTTAAAACATCTCATCAGACTGCTGGGCAGTCAGGGCATCCAGATTTGCAATCTAGGAACACTTCACACTCCGAGTATACTCCGAGTATCGAAGTATAAACGTAAGGCGTTGGACACTACCTCCGAGAACAGTGCCTACCTTATGCACGCAATCCTTTTAAACGAAAATGATGGAAATCTGAGTACCGAGATAACGTAACACAGAAGGGTGCCTTAAGCATGCAACCCTATCAAACGAACATCAGAGTAGTCTGATTCATGGTGAAATGTAACACAAGGCAGTGTTTTACCCATGAAACCCTATTAAACCCAACAGGGGAGGATCTGAGCCAGGGTATGGT…
lg1	marker_42043	CGATATCGGCCTCTCCCACACTGGCCATGTATAACAGACACCTTCTGGCCTTTGAAGGTCGCCAACCATCAAGCTATACGCCACGCATCCAGCGCCTTACCTGTAGCCATGTTCAGCCTTGCGAAAGCCACGTACTTGTTCCCCTTGGCTTTGCCCTTCATTTCGTCGTCCCATAGCCAAACCAGAAGGGCCCGAGGTACCATCTGCGGGGAAGTGATAAAACCCGTGGTGCTGGAATACTTAGAGGCTACTGTAACAGTCGTACAATTCGATATTCTGGGCGCTATCACCGATGAACATATCCTGTTCGCGGATTCGTACGAGCAGAGCGGTCAGTTCGTAATAGTCGGCCATAAGCTCGGAATCCGGACGTCGGCCAATGGGTTCACCTGCATATTG…
lg1	marker_43860	CGATATCGGCCTCTCCCACACTGGCCATGTATAACAGACACCTTCTGGCCTTTGAAGGTCGCCAACCATCAAGCTATACGCCACGCATCCAGCGCCTTACCTGTAGCCATGTTCAGCCTTGCGAAAGCCACGTACTTGTTCCCCTTGGCTTTGCCCTTCATTTCGTCGTCCCATAGCCAAACCAGAAGGGCCCGAGGTACCATCTGCGGGGAAGTGATAAAACCCGTGGTGCTGGAATACTTAGAGGCTACTGTAACAGTCGTACAATTCGATATTCTGGGCGCTATCACCGATGAACATATCCTGTTCGCGGATTCGTACGAGCAGAGCGGTCAGTTCGTAATAGTCGGCCATAAGCTCGGAATCCGGACGTCGGCCAATGGGTTCACCTGCATATTG…
lg1	marker_43883	CGACACCTACAGCTGCGCATTCGCCCGCTGCGAGGTAGCGCGGCCGTATACGCCGCGCCAGGAGGAACTGGACGCGGCACGCGTCGGTGCTCTCCGCGCCACAGCAGCGGGAGCGACGGAGGTCGAGTTAGTTGGATTATACAGCATGTCGGATAGGCGCCAACAACACCCCATTTGCGTAATCATTGTGAGTTTCGGCCTAAGTGATATGAGTGAGCCATACACATATGTCTTTACTCCATAATGGCTTGGTGTCATGGCTGGTTACTCAGTTGAGTAGCCCCGTCCCGTATAGTATTTGGTGCCCAAACGTCCCTCTCCTTCCATATCGTATTACCGGTATACCGAAATATGGCTCTTCGGCGGAATCGTCTTCTGACGACGGGCTCTCTACCGTGT…
lg1	marker_44812	CGAGCCTGTCGGCGTCGGAGTACAAGCAACGGCGGCAGCGGCGGCGGCGGCGGGTCGCGCTTCCGCGTGGCAGGAAACACCCTGCGTGACGCCAACGTCGACGGGATCTCCTGTGGAGCTGTCCCAGATTCGCAGGCGATGATCATCGCCTGCTGCCGCAATCCGTTTTCCGTTCGAAACCCTTCTAGTCCTTTCCAACGGGGGGTTCGCTCCTTCCCCATCGCCAAGGAAGTAGCAGGCCCAGAGGCAATCGCCGTTGGCTAGTGCCGGGGGGTAATCGTGGTACGGCATGCGGATCGTCAACATCGCCACCGCTGCTATCGGAGACGTCCGTGCGATGAAGCAAAGCTTTTCGCTCGGCTTCCTGGCGGGAAGCGGCGGCCTCTAGCTCGGTCAGGC…
lg1	marker_42857	CGAGCTTCTGAAGTTCTCAAGATGCCCGGCTGACTCCTTGCGTACCTCGCAACAGGTAGTCATCAACCTTCGTCCTCCTCATTTCTGTTGCAACGCGATGATCAACGAGCTAAGCGAGTGCACATTTTTCACGGCCGTCTAACATACACCCTTGTACCTTGTCGGGGCATAGGGCTTTCCTTATCGGGCATGCCTTAATGCCTTACGTTTTACCTGGGTGTAGCCCGGAGACCCGGCGGTGTCCGACCGAATTTTTTCG
lg1	marker_33734	CGACATGACCATGATAGCCATGACAATCATGATGACCATGAGAGTCATGACATGGTCATGTTGGCCATGGCAATCATCATGACCATGTTGGCGATGACAATCATGTTCCCGTGACAAAATTGACAACCATTCTGCTCATGGTAATACTGACAGTTATCATGACCATGGAAGCCATGACAATCCTTATGATCACGACTGAACACGGTAATCACGGCAATCATCAGGACAATCCTTATTGTCAAGATTGCACACCCCGCACGAATACGAATAGTTTTTACGGATATTCGCGAAAACTATCCGTCGACGCCCTTCGCCGGGACCGACACGATCTCGGGTACGAACGGATCGTCCAACGGTACGGACAGGATGTCGGCGAGTGCAGCCGCGAGTGTTCCGGCG…
lg1	marker_42691	CGAAGAAGCAGCACCACCCTCACCACCACAATCAGCAGCAGCAGCAGCAGCAACAACAACGGCAGGACAACAACGGCAGTGCTTGGTTGTTGGCTGTCGCAATCAGGCAAACATCCGATTTTCCGCCCACGCTGCCTCGCACCACCGACCGGGTACTATCACACGGTATACGTAGGGTGAGCTGGACCATCCATCCGTACAGCAGTAGAGAGGAAGGAGGAGGGGGCTGAGGACACACTTGGCACATCATGGCCAAGATCAGCAGGCAAGCTCTCG
lg1	marker_3383	CGAATACTGGCTTTGTCCTCACCTGGACCTCGGAATGATCACATTGCGAGAACAGGACACTCTACCCTCCCGAGATACGAGTCCAGGAGACGGACAACGAGAAACGGAAGCCCTGTGAGTGCCAAACTCAACCTATGACCAACGTATTCTGGCTTCCAGGTAAGTGATAGGGATTTAGACCCTAGACCAGCCTTATTACAGGTATGACGGCGAAAAATGATTGGGAGGGGTACGGGCGTACGGCAGCGACGGGAGTGGAACGACTATCTGCTGGAACCAGCGTTCGCGTAGGAAAGGTGGGGAGAGGCATGAAGCAGTCGATCAGCCGATCGGCCTGCACCACAGCAAGATCGGCGTAGAAGCGAAAGACCGACGTGACGTCGTCG
lg1	marker_45175	CGAGAGGGCCACGTCCGCGTGCCGGCACCAAGGAGGGACAACAGTAAAATAGTAGCAGCGCGTGGCATTTTAGCGGAACCTCGCGCGCCCGGCAATGAGGCTACATGGACTAAAGTGAAGTATAAATTCCCAGAATAAGACCGACACTCAGTCCAAGAAGCCGCGGCGGCTGCTAGGGTGACAAGTGTGACCGAACCAGAGGAAGGGAGTGGCCCCACATGGCGCCCAGAAGGAGAGCTTAACCCTCTGGTGGCTTTCG
lg1	marker_41122	CGATAATAACAGTGCAAATAGCAGACAGAGCATTTGATATTGTCTCCGTCCTTCAGGCGAACGCTATTCAAGCACCCTAGCAAAGACAAAAATAACGGTCGCACTTGCGAAGGAGTTCAAATTGGTTTCGTTGGGGCCTCCTGCGCCACATGCCGATCGATACCTGGTACACAGTACTGTATATTGTACACAAGAACGACTTACCGTAATTCCGCGTGGTCCCGTTGTACCGCGGTACCGTACCGCGGTAGTGAGGTGCCTAAAAATACCACGGTACTGTGGTACCGACTATACCGGTTTGCTGCGGGGTCCCACTTTATCGCGGTTCCTGCTCCTGGCACAACACCGCGGTATATAGTGACCTAGACTACTGTACCTACTGCACCTACTGTACCACAC…
lg2	marker_42709	CGAGGTCCTGAGGTGCCGAACCGGTCAGGATGTCCAACGCGCCCTGGGCATCGGCGATCTGACCGCGCCACTGACGTTGTGCCTGTTCACGTTCGGCTGCGTCGTCGCGACGAGCGACGGACGGCGGCGATAGGAGCTGACGCAGCGACACCCTCTTGGCCAGGCCTCTAGACTGCGGCGCACAGGCGGAGGCGGCTCCGGCAATCACCATACGTAGTGAGCGTGTGGTTCGTTCTTCTAGTTTTGTTCCTTTCTGTATGAGAGGATGAGAGGTGATCTTGTTGTTGATGAAGTAAAAGCAAAGCAGAGTGGGAGGTTGGGCGTGTCACCTTGTGTGGCAAATGCGGAAACAATGGCTAGCTTAACTTAACAGCGCACACGGGTCTGTGTGCAGCGCAT…
lg2	marker_45076	CGACGCAGTAAAAATATTTGCAGCATAACGTTCGTCAAATGTGTGTGCAGCAGAGGCCGGTGCAGCAGAGGCAGCAGCAGGGAGTGAAGCAGAAGTTGTACAGCAGCGTTCGGCGCAGTAACAGTTTTTGCAGCATAACGTTCGTCTGATGTGTGTGCAGCAGAGGCCGGTGCAGCAGAGGCAGCATCAGGGAGTGAAGCAGAAAGTTGCACAGCAGAGTTCGGCCCAGAATTTGTTTTTGTAGCAAGAGCTTGTACAGCAGAGTTCG
lg2	marker_39158	CGAACTCCTGGTGTACACAGGTCAGCCCAACGCCATATTTTTCTGAACGCCGCCTCTGCTGAACTGTCTGGAACATTTGACCGCTGACCAAGTATCTGGGGAAGATGGGTCGTTGCTCGCATGCGTCATGCACAAGGCGAGCTACGTATAACGTCAAGACCAGCAAAGCGGCGTACTGCAAACAGCACGCTTCCGAGGGCACGGTAGACGTTAGCAGGAAGCATTGCTTGTATCCTTCATGCACAAAAGTACCGAGCTTCAATATCGAATCTGCATACAAAGCGAATAGCTTGTTCAGAAATGCGGCCGATGGTTCTTTGATGCGAAAGGCACGCGACGTAAACCGTTCAATGATTTCGCGTGCGTACGTATCCTGATCCGGCTGTTGCCACCACATGC…
lg2	marker_45592	CGATGCTAAGTCTGACGAGGGGATGACCGCTCTCCACTATGCAGTCCAGCTAGAGGATACACACGCCGTCAAGACGCTCCTGAAAAATGGAGCGGATTCCCGCGCACGCACCAAAGGTAGAGCAACGGCCCTGCACATGGCGGTCGAACGTTCAGCAACTGAACTCCATTGACACTTCCATAAACCTCCCTCGGATATCGTCTTGCCCATATTAAGTACCAGCTCCCAAGGCGTTTGACGAATCTGGCAACATTTGGACCGACTCATTGACTTCCGCAAACGCGCACCAAGGGCCCGACCCGAGCGTAGACGTATTCGGGTCACCGCGCTCATAACGCGGGCAAAGACGCACGCCCACCTTGGGGCCACGAAGGAATACCGTACATTGAGCACCGAAAA…
lg2	marker_45209	CGAATAAAAGTGTAAAAAAAAAACACGATATTCAAAAAAACGAATTGAGACACAAGAAGCCTCCTGAAACGGAAACGCCGATCGCTGCACTTCATTCATCAAAATAGGCCTCAGGTGCACTATGTCACGGAGGAAACAAAGCAGGGGGCTGTATATGGTCGGTGTCGCGACAATTGTGACGGGGTGAACTCAGTCACTATTGGTACAGTGACGATGGCAGCGACAGGCCTGCCCGACACGTGGGGTTGCCCCCCGGTTACGTTAATAAGAGGCTTAAAATACCAACTGTCAAAAGCGAACCCGGCACACCACATTCTCCGCAAGGGTGCCCTCGTCAGCGACGGCCGTTTCAACACCGTCACAATATATCCTTCACAAGGTTGAACTCAAGTGTCCGTT…
lg2	marker_33261	CGAATTTTGCTAACTCACGCTCTCGCGCTTTCCGCTAGTCAAGATATTTTTTAGCGAGAAAAAGTCCCTACGAACATGCACTCGGGGGGGGCTCGACGGCGCGAAGGGGACACCCTGCTCAAGGGCGATGAAGGATGAAGGCGCCCTCGTGACAAACGCTTCATTACGTGGAATACCGGCAGATATATACCGAATCCACGTAGTGGTCGCCCTCTAGCGCACAAGTTAAGCGGAGCGAGCACTTGCCACATCTAAGCCATATCTACAGCCAGCCACTCTGTGAGTTGGAGCTTCGTCAGCTGGAGGAGGTGACAGCACCAAGGTCACCAACGTCGGCATCTGTTCACCACGGGGACCCTGGCAGTGTCAATGCACGGGCTCGGTACAAGCCAAATCGTG…
lg2	marker_44254	CGAGCCGGGCATGACAACGCGTGAACTGGATGACATTGGCCGCGTCTTTCTTGAGCACGCGGGGGCCGTATCTGCTCCGCAGGCGTGCTATGACTTTCCGGGAACAACCTGCATCAGCGTGAACGAAGAAATAGCCCACGGTATCCCTTCTGCGCGAGCCATTGCGGCGGGAGATCTGGTTAACATCGAGGAAGACGTGGGTTTCCTAGGCGCTCTACGGGACCTTCGGAGGGGGGCCAAGTGCCCCGTTATCCTCACCGCCGAGTTCTACCGATACGAGTACGCCATGCTGTCCTGCACCCACCTGCACCTTCCCCGCCCTCGTCTGCTAGAGGTGTGTCATGTGTGATGTTTACCAAACACTCATCATGCTATGTGTTGTCGTTTTCGTTTCCGTTT…
lg2	marker_45317	CGACGATTGTGACGGGGTTTGTAGAGTCGCTGCCGGTGCAGTTGTCACGACAGTGGCGACCCCGCACGACAAGTGGGGTTGGCCCCCGATCACGTTGAAAATATGCTTGGAATTGTAATTGTCAAACGAAAGCACAGCGCGCCACACCCTTCACAAGGGTGCCGTCACCAGCGACGATCGTCGCCATATGCCCTTCACGAGGTTGAACTCAGGTGTAAGACGAGATGCACCTCAATAAGTGTGTAGGCCAATAGTCG
lg2	marker_32317	CGAACTCCGACTCTGAGTCGGCCGCCGCCGACTTCGTCTCATTGATCTCCGCGTACGACGAGATGCAAGTGTTGGCCGTCAACCTGGCCAAGCGCGGTGCGCGACGTGGAAAGAAATTCAGACGTCCCCCGAGCGGCGATCCGATCTCGCTGAAGCAGGCGCTGAGCGGACCGCACGCCGCCGAGTGGCAAGCCGGTGTCGATGGCGTAAGCCGGTGCGCCTGACGAAGCGTGTTGAACAAGCTCCAGCTCACCGAAGACTCGGAGGTCCGACTCGCGGGGCGGCAAAGAGCGGTAGGAGCGGCGATTAAAACGCATCCAGCTGTCGCGGCCTAGCAGCACCGCGTGCCTCATCACCGAAGGGGGAACCACACAGGCCCATACTGCGAGGGAGCACGTA…
lg2	marker_32244	CGAAACTGCGCATCCCCACGAGTACGACCGACAAACGAACAGCGCGACGCATGGGGGTCCACGAGCTCTACTCGCTCGCACCGAGCCCCGCTGAGATGTGAAAAAGGGGATCTGCTTGTTATTCAGCGGCGACAAAGGGTTGCGGTGGCGACATTTGTAGGGATAACGAGGCAGCAGAAATCCGGGGAGCGCGAAGCGCGACGAGGACTTCGCGGTCCTCTTCTGTAATCGTCGGGCGCGCGAACGGATCCTGAATGTTGCTGCTGGGTGCCGTTGTTCATTACCATTTGACCTACTAGCCTTCAGCGTTCATCGTTCGATTATGTGCGAAAGCGAGGCATAGTCGTCGTCGCGTGCCTGCATCGGCGTATGCGGTGCGTTATACGACAGCATCAGCAT…
lg2	marker_31551	CGACGATTGTGACGGGGTTTGTAGAGTCGCTGCCGGTGCAGTTGTCACGACAGTGGCGACCCCGCACGACAAGTGGGGTTGGCCCCCGATCACGTTGAAAATATGCTTGGAATTGTAATTGTCAAACGAAAGCACAGCGCGCCACACCCTTCACAAGGGTGCCGTCACCAGCGACGATCGTCGCCATATGCCCTTCACGAGGTTGAACTCAGGTGTAAGACGAGATGCACCTCAATAAGTGTGTAGGCCAATAGTCG
lg2	marker_41405	CGAGTGTCCTTATTTAGATAGCCACACATACTACTTTTGTGGGAACCATGGCTCAAAACAGTAATCATTTTTATTTTTAACAGGGTTGCGCTATAGAGCAGTAAGGTTAGCTCATCAGGCTCATGCCCTGAAGGTCGTAGGTTCAAATCCTTCTGGCGCTAATCTTAAAGACTTTTTAGTATAGTCGCGACGCAGGTAACAAACGGGCACGGACAACACACAGCAGCACAGCACGAACGCCTGGCAACACTCAAACTTAGCAACTGTACGCCGTTGCACAAGAGGGCTAGGGGTGTCTTCTGCTGCTGCTGCTGCTGCTACTACGGTCTTGCTGGTTTTGCTGCCTTAGCTTCTGCTGTTGTGCTTTGTATGTCATGGGATAATTGGAGGCCGCATTGT…
lg2	marker_41707	CGAGGGGGCCGTCATCACGGCAGTGATAAAGCTGTTTCCCATTGAGTCCCGAACGGGATACGTTCCCACAACTAGAGGAAGTGCACTTCGCTTTGGAGTTCATTACCGGCCCGCACAGGAGATCGCCCTAATGGCTGAAGCATGCGGTGGGCGCAAGTTCCGTCAGCAGACCCCACCCCAGCCCCGCAAGGCAGGAGTTGTACGAGCACCGTTTGTTAATTACGTCTACCATGCTGCCCACGGCATGTTACTTGGAGTAGACCGCCGCTGTACTCCCCTCGAACATCGTCATGCCGAGAGTGGGTCTGTCGTCAGTGAATTCAGAAGAAGGAGTCACCATGCCGGCGATGGCATGGGCGGCGTTGCTCAGTATCCGCCGCGATGCCGAGTTGAGATCCG…
lg2	marker_42755	CGAACTCCTGGTGTACACAGGTCAGCCCAACGCCATATTTTTCTGAACGCCGCCTCTGCTGAACTGTCTGGAACATTTGACCGCTGACCAAGTATCTGGGGAAGATGGGTCGTTGCTCGCATGCGTCATGCACAAGGCGAGCTACGTATAACGTCAAGACCAGCAAAGCGGCGTACTGCAAACAGCACGCTTCCGAGGGCACGGTAGACGTTAGCAGGAAGCATTGCTTGTATCCTTCATGCACAAAAGTACCGAGCTTCAATATCGAATCTGCATACAAAGCGAATAGCTTGTTCAGAAATGCGGCCGATGGTTCTTTGATGCGAAAGGCACGCGACGTAAACCGTTCAATGATTTCGCGTGCGTACGTATCCTGATCCGGCTGTTGCCACCACATGC…
lg2	marker_42818	CGAACTGCTGGCGTATACAGGTCAGCTCAACGACAAGTTTCTTTGGACACCGACTCTGCTGAGCGTCCGGAGGTATTCGGACACCGACCCAATGTCCGGGGAAGATGGGACGTTGCTCACATGCGTCCTGCACTAGGCAACCTAGCTATAATTTTAAGAGCAGCAAACCGGCGTACTGCAGACAGCATGCTGCCGACGGCATGGTAGATGTTAAGCGCAAGCATTGCTTGTATCCTTCATGCGCAAAGCAACCGAGTTTCAATATCGATCATCTCGCAGCGGACGGTGCTGCGAAGGGGCTCACCACAACCGTCGTCGGTGAGGACGGAATCATGCGTCTCTACCAACGCCAACGCGGCTCCGTGTTCCCCACACTCG
lg2	marker_43428	CGAAGCATGAGTGACACCAACTGCGTTCGGAACCGCCCACATCACGAGCGGACGTTTGCAGTTATGCATATAGGTTTGTCGGGGTCCCAGAGGCGGTTACAATGGCTGCGGAAGCATGTCTACGGTCATACAAAGGGGGTACAATGGTTTCGGCCGGTGCAATAAAACACGACGTCCTCCTGTACGGAAGTGTACTACCAGGCCACCAATTTTCCAGGCGAGTTGGCGTCATTAACAGTGGCCAGCCGGAGTCAGCATCG
lg2	marker_42218	CGATTACATGCGGCGTGCTCGTCTTCCTGGCTGGCTCCCAACGCACCATGTGAAGCAATCAATTAATAGTTGTCATTCACCCTGCGTTGCCGTGGACCCTAGTACGATGGGCGCATATCGCCTTGGCTGCTCCATCTTCTCTCGCCTGCTCCAAAGCTGGCGTCACGACAGTCAGGATACGAGCGATAGTAGAAGCGCTAGGTAAACTACTTGTAACACGACCACGTTGCATGATAATGAACAACATAGACACTCG
lg2	marker_36412	CGAACGAGAAAGCCCCGGTTCTCATGGAGAGAACCGGGGCTCGGTGTCACACCCTCACGGGTGGACCACTTCTATCAGGCGTTGCCCGACAGCTTCTCGCGAAGTGCAGCGAGCTGCGCATCGCTGGCCAGCGAACCACCGGTCGAGGGAAAACATAAGGTTTTCATTCATAACGCTCAACAATGACATTCACTTGGCCATGTCGTCTGAATAAGGCATATGTAATCGTAATGCAATTTTTACCTTGGTTGGTGTCGGAAAGAGGATACTGTCTTCATTAAGTAGGCCTTGGTTGGTGAAATCAAATTCCTGCACTACGATCGTAACCCGTGGCCCTAAAGTCACCACCACGACCAACAAACAGTCACAGAGACAAAAAAAAAAACACCTTCCACATCA…
lg2	marker_44888	CGATCGTGTTGCTTCGCCCGTGTAGCAGTTATCTGTTCTCTTGGGCACGTATGCTTTTCTTCTAGGGGTGCTTCTGACTCCGTGCATTTCATAAATTCGTTTTATTGTCTTTTCGTCCTTACTCTTTGGTTTGGCTCGTGTCGGCGACCTGTCTTGGTATATTGTATTTCATTTTGACACAACGAAGCATACGAGCCCAGCACGTTGACTGACTGACTGCTGCTTCTGCTGTAAAGTCTACGAGTACGTACGAGTACGGAGAGGCGCGCGCCGAGTGCGCTTCCCTTCGTATCTATGCCCGAGCCTGCGCCAGCCGACTGTAGTCTGGCGACGGAGAGACGCACCAATCGCCGGCTGCGAGTCGGGTGCGAAGCAACGCCGCTGTGTCACAATCCAACT…
lg2	marker_6755	CGACGCACTCACCCGGATCGGAATGAACGCGACGGAGGCGCTCGGTGCGGCGTGCTGGAGCGCACGATCCTGGCTGGGGTGGCCAGGAATCGCGATTTTCATTCTCATCGGAAAGGCTATTCTCAATTAGGAAAATCGGCTGTTATTTCTTGAATAGCGAGACGGCCTACCAGGCATACATCAAGACGAAAGGGCACGACACAAAATCTATGTGAACGCTGTCAGGTTGAAAGACGTTGCTATGGCTGCAGGCGTTGGACGCAGGTAGCAAGCTCGGTAGACAACGATGTTTGTACAGTAGCTCATCACAGCGGCTAAGTACTACACTTACAGGACACCTAAGCCTGGCGGGAGGGCGGCGAGAGCAGCGAAAATTCGTTTTGACAGAATCCACGTCGT…
lg2	marker_28536	CGAAACGAGGCAAACACGGTACTCGTAGTCGTCCTGATTCGGTACCTGGGCTTATAGGAGATAACAAAAGACGAAAACGTTTCACGTAGACTCCAAACATTATGCAACAAGAACACTGTAATTTTTCTGAAGTCGAACCACCCGGGACGAGCAATTTAACACATTAACGTATGCATATATTGTGCGCTATACATCGTTGCGAAAGTTAACACCGTAGGTTGACTGGACTCGCAGATCGTTCATGCTCTGACGGGCACTTTTCAAACACCACATGTTTTTCATCTCAAGTTGACCCACAGTGTGATAGTATGCGTTACTGATCCACTGTCCGATGGCCATAAAGCCTCTGAATACAGCGACGTAAATGGTATACCCTCTTACCACATTATCGGCACATGG…
lg2	marker_45245	CGACGATCGTACGCGTTGCGCTGTGTTTACTTTACTTTGCTTCGTGAAAACGCCGCAAAAGGGAAGATGCTAAAGATCACTATTCCCCGTATTGCAGTTCAACGAATTCCCGAGTGGAACATCCACCCCAGCCAATAACCAAACTACTTCGTTTACGTGAGGCACTATGGCTTTTGTATTGCTGAACATGACACTCCACAAAATTATATAGACCAGTGCGATCAAGGAACATCCCGTCGGAACAGACGTGCTGACCAGTTCGCTCG
lg2	marker_44167	CGACAGTAGCGCTGCAAAAAAAAAAAAACGCATCCCATAAACACGAAGTATGGACGCGAACGCTACTTGGTATTGTGTTGTGCGTAAGCGTGCCCAAACGTAGGTATCGCCTGCTCATCGCTGGCAGAGCCAACTCGCATAGTGTGTCGCGCACGGGATGGCCCGTGGTCCTTGTGTTGTGTAGCGCTTTCCATGGTAGGTGTACTGCATTACAAATAGTTGTAACGTTAGAGTCGTGGTCGCGAGGTTTTGCACGTCCGAAGTCTGCCGACGGTCAAAACCGTAATTGACGAGTGAGCAGCAATTCGCCGCCCAGTCCCCCATCACCGCGCTCTTGTAGCCGAGTTCGCGCAGGACCCGCGGCAGAGTGTCAGGGTCCTGCGAAGCGCGATCCGCCTG…
lg2	marker_34635	CGACCGCAGCCCGTGGCCCGCGCGGGGCGCTCACGAAGCCAAAAAAATAGAGTCGGTTTCGCGGGGTACCCCGTCACACTCGGCCGCGCCGAGCAGGGCAAGGTGAAACCCGCTCTGCGAATTCGTGCGCAAAAGTCGCCTTTGAAAAATATACTGCGTACTCGTGGAAATGCCCCGCCTTCGCCACAGTCTGTAGCCCTATGAATAACGAGCAATCGTGGTTCTTTCAGCCTGCGTATTGACTGTTTTTGTCCATGCAGAATTTTGAAGAGAGCATGCAGCAAGAGCACACACTCGCGTCACAAAGAGGGAAGAATCGAAAGTAAATCAGAGGCCACTTTGTGAGGCACGCCCCGCAACTCTTCAAACCAGATCTGTAATTCTTCGTCCGTTGCTTCG…
lg2	marker_37322	CGATACCGTAACTGCCTATCACCACTCTCCCCTACTCGTGTGTCTTCACACATACGGTAACGAGGGGTAGACACAAACAATGCGATGAAGTGCACATCGGGTACCGTTCAGTCTATTTGATAATTTAAACTGCTTTGGACCCCGAGGTGTGCTGGAGCTCTCCTTTTACGACGTTGACGATACGCGGAACGACACGGCCGCACCCACACCGATGTCAGGATGTGGTAAACTACCCACTAGTATAGCACATAACACCAACGTATATACGGTTCTGACGATAGGGTATGTAGCGTATGCCCTGGCGTATATGTTCGACATTGAAAGTCGCTTGCCTCGTGCAGGAGCCATGCAAGCAACTCTTGGCACGGAGGTTGACCACGCCGGTCTCAGCATGTTGTT…
lg2	marker_20256	CGACAGAAAACGGTACATTAGAGAGATGGGAGTCGGTGTACCGGAAGGTTTATTGCGCCTTGACCTGATTTACAGTGGCGGACTTTCCCTAGTTGTATACCATTATATGCCGGAACAAGCCCCGGTATACCGTTTTATGGCTATTTTTCGAGCTCTACAAGCAAGGCCGTACGAGTACGTGAACATGCGAGTACTCGTGTACTCGTACGAACTCGTACTGGTACGAACTCGTACTCGTACGAGTAGTTTTTTCTGAACGACGCATCCTCCACGACACGAAGCCGGCAAGAGCGTACCGTAGGGGGCCGCCGGCAGTCCACCGGCGTCCCACTAGCAAAATCCGACACCGCTCGTCCGTATAATACTCTAGCTACACCTCTCAAGTCTTTGTGCTCCCAT…
lg2	marker_39543	CGACAGCCGTGATGACGGCTAGTCGTTTGTGACTAGTGGGTGCCCTGTTCTGTGGTAGGAGTCAATGTTCAGTAAACATGGCACCAAAAACCGTGGTGCATTACTCAAACGGTTTAGGAAAACAGAGCGGCAAATAGGCGTTTGGTGCAGCAAGGTCGTAATAAATCCAGGTGTCTACTGCTGCAACAAGACATCTGTGACGACGGCTTCTGCGGAATCCCACCGGCAGACTACCACAGGATATTGCAGAAAAATAGCATCAGAAGAGGACGTACGCTCGATACTGCTTGTACTCGGAGTATTTCTGGGTCCGATACTGCGATTACTCTTTGTACTCCGAGTATTTGGGGCTTCAGTACTGGTCAAACTCTAAGCACTCCGAGTATTCAGGCCGCCAGT…
lg2	marker_41410	CGAGAACCATAGAAGAGCTTCCAAACACCAAATCGCTGTAACCTACGGATTCAAAGAGTAGTACTCTTGGGACTCCAACCACACTAGATAGGTCATCAGATGACCTTCCTGCCTGTGAAGAGTTTAATTGCTCCAAACGCGCAACCCTTATCGTCACACGTCTTTGAACTCACCCGTAGCACTGCTTTCGTGCTTCCACCACTCTCACTGCAAGGGGGTAAAATGCTGTAGTTCCAGTCTCCCAATCTATCTTCGTATCGACCACCCGAACTCCTCCTGGAGCGGGACCATCAAGGCTCCGGGCGCACCGCGGAATCCTGCTGCTCCGAGGAGAGCCAGAAAAGCGACGGCCGCGACCCACCAGGCAGGGTGAATGCGCACTGCGGATCGTGATGCCAT…
lg2	marker_30476	CGAGTTGCAATTGCATTTGTCGCGTGTCGGTTTGCCGTGTAAGCCCCCGACCGATCCCCAGTCCCTTGATACCTTCTGCCGGCCTTGTTGGCTGCCTCGCACCTATGTTTGGACCTCCTGCCGAACTTCTAACATAGAGGCCATCATCAAGGCGCCCCTATACAATACTGCTCTTGTCTAATTGAGTTGCTTTTACCCCCCGGCTACCTTCCCAAACACCTCCCTCCCTACTAGGCGCTCCAGTTCCTTGCGTGCCACGAGACCCGCGAGCAATGTATGTTCTTCTGAACACCGTGGCCTCGATTTTTGCGTCATCCAGTTCCTGCTCTTCTGTGATTCCTGTGAAGCTCATCCGGCAAATGGCGACCGGTTTCACCCAGGTTGCTTCACGTTCGGTGT…
lg2	marker_37502	CGATCATTCAGAAATCATTTTTAGCCAAAAAGCGCTATCTCTATCGTAGCACGCATCGGGGCAAGGGGGTGGCAAGCGAACGCCAACCAGGGGCGTAGTGTCACCTTCTTGTAGAAAGCTGTTTGTTTTTCTGTAGCTGTCGCAGCAGCCTCAGCTTCAGCATCGTCGTCGTCACCGGCAGCAGAAGAACAAGCACTAGGAGGATGGGAAGAGGTGGAGGGCACAGAGCCGTACCCTGGAGGGGTGGCAGCTAGAGTCGACTAAAAAGAAAAGAAAGCGTTCACGGAGGAGATTCGCCAATGGAAAGACAGAGACGGTGCCAGATCTTCTACATGGTGCGCTGAATTCACTGCCGCTGCTGCCGCTTGCAAAGTTACGGATGACCAGGAGGTGGATGAG…
lg2	marker_38219	CGAACGCACGTACGTGGCGAAGTGAACTACTGTACAAGAAAACAACAACGAGGTGTTTGGGCTGCGCCTGGTACTGTTCCAGTCCCGTTAACGATAGCTGAAGGTGCTGCGCAGAAGACGTGGTGTAGTCGCCATATTATACGATACGGTAAGTGGCGTATGTAAAAAGCGACATACGAAGGACAGCTCTGTTCGTACAGCTCTATTGAATGCAGGAAGAAGACTGGTGACTGCACTCGGTACAGTGGGCTAGACCCACAATCTGCATCATCGCGGGCGCGTTACGTCTCGATCGTGGATGGCACCCCGTCGTACGACGATCCCGCCTTTCCATGGCTCACTTCGGGCAAGGCGGGTGCAATGTCCGGCGCCGTTCTCGCCGCTCTACCGGCCGATGTC…
lg2	marker_40656	CGACACAACGGACGCCCTATTCCAAACAAACAACCTAGTTATCGTATAATGTCATACTCGTCATATAGTAGTATATAGCAGTAGTAGTAGTAGCCAATATTAGTCGGCTCTATCTACCGATATAACTTCACTTCTCGTCGTCAAACCGACTTCGATACTTTACGTTTACTACAGGGACAACAATTGTGTGGAGCTCAGCCGAGCGCCTCGTCGGTATGTCCTCACCCTTTTCATGAACATATTTCCCTTGTTTTTCACCGCCCCAACCAGGCACAACAATGACGCAATGCTCATACCCTTCCTGCCAGAAGTACCCAAGCTTCAATGTTGAGGACAACAAGAAAGCGAGGTACTGCAAGCAACATGCTGAGACCGGTATCATAAACGTCCGTACCAGTC…
lg2	marker_37181	CGAATTAAACATTGAGGAGGTAGACGAGGACCCGCTCCGCCCATTCATCACGCTTTTAGGGAAACACCTCCGATGAACCTACGGTACTGCAGTAGTATCATGCGAGCCTACCTATGCCTTCGGGAAGGGTATTTATCCCGTCATTGGTGTATTGCCTACCTCTGGGGGACGGGCTTGCATATATCGTTAGGCGATATAAATTAGTTACAGCCACTAGATCCATCAGTGGGATCCCCCTCCAGCTGGCATAGGTGGTCTCGAACTCGCGACCTTGACCTTGCTCAGCATTATCACAGTAATCACAAAAAGTCGTTAACCCCTACCACCACTAGACTATCTTTAGGTGTATGATTGGTTCGCCCTTGTCAGGTGGTAGCGCAAGGCTTGCCCTGGCAGCTG…
lg2	marker_41866	CGAGAACATCATGCAAGAGTCATGTGAGCAACGCCTGCGGCAGACGTTTACCATTCCGATCTCAGCATGTGTCTTGCAGTACCTCGGCGTCTTGCTACCCTCGGTGTTGAAGTTTGGTCGTGTCGTGCATGTGCTCTGTGAACAACGCCTGGCCCGGACGTTCACCATACCGGTCTCAGCATGTTGCTTGCAGTACACAGGCCGTTTTATGGCCAACACGTTGAAGTCGGGTCGGTTTGTGCAGGAGTCATGTAGGCATCGCCTGCCTCGACTTCGCGCCGACGCGTGCGCTGAGGCAAATCTCGGAGTATGGGATCGGCCTGTCCCCGCAAGAGCCCAATCCGGAAAAGGCTGTGGCGGACCTCGTCTCGTTCCTGCCGGTGCTCGCCTATGATGGGG…
lg2	marker_45184	CGACGAGGGGCTGGGGAAACGACGCCGACAACGAATGACGCGCTGGCGACGCGTTTAAGACGGTCACCTGATGGGTTGGGTGGCCAAGCACGCAGGATCAACAGCAGATCGAGGAGGCACTGGACTTTCTGATCGCATCCAATCGCAAGAGCTTTGGCGATGACGTGCCGGATTTCGACACCGTGCTGCTTACTGAACGCCGGTGTCTTGGTGCCGAAGACCTTAAACGTAGCGCGCCTTGTGCAGGTATCATTGGAGCAAAACCAATATTACTATATTCCACTATCAACATGTTATTTACTGTACACAGGCAGTATGTTGCCGACTATATTGTGGATCGGTTGCCTCGTGCAAGCCATGTACGAGCAACACCTGCCTGATGACGTTCACCATGCCTCC…
lg2	marker_20734	CGAGTGGTAGTTTCAGCAGCGACAGGCTCTGAACGTGTTCTGCCACCTGGGGTGGAGGTTGTTGTGGAGGTGGTTCGAGGCGCAACACATGCACGGACCGTAGAAGTTCCAACAGCTATGAAGACTTTAACGTTACACCGATACGTGATGCATGTACTCTACGCCCACCATGAAAAGCGCTATGCAACACAATAAGCACAGTTTATCCCGTTCGCGACATACTATGGTAGTTGGCTCTGCCAGCGCTCAAGTAGCGCTACCTACGTTTAGGCATGCTTTCGTCCAACACCATACCAAGTGGTGTTCGCACTGTTGAGATCGGTAATGCAGCGGTGCCGTTGATGTGTAGGGATGTGTTACTGTGCAGAGTTTCTTGGCAACTAGTTACGTTCAAACCAC…
lg2	marker_36046	CGAGACTCGCCGGCACCGTGGGCCCCGGGCGGTTGGCACCGTGGGCACCGCCGGACTTGATGTGGCTCTTACGCGGGCCGCGGTGACTGAGAGCCGCCGGATCTACGCCGACCACCCTTGCGATCTTGTCGATCCTGTTGCCCTCGCGGAGATCCATATATTCTCCGTTGGTGTTAAACGCCACGTCGCCTCGGGCGAGGTACCGCACGGCGTGCGCCACCTCTGAATCGGCCGAAATCAATTCGTCTGATAGCACCACACAGAGGTCTCTAGGGCATAAACACAGCCACACAGCCTCTCCAGCCCCCACGAGGTCACAGGGGTTTCCCCAGAGACGAGCTTACCAAACAAAAATGGTATGAGGACCCGTAGAAGCGTTTTTGCCACTATGTGGACTTG…
lg2	marker_37429	CGACCTGAGACAAAAACGAACGGCGCGAAAGTCTCCCTGTGTTGTAACCGCTGTTTGCGGCCTTTTATCCGCCCGCCCCTTCTTTACTGACGGCTCTTCATAGGCCCCTTCGCGACTGTAAAAGGCGGCTGCAGTGGTCGGCGTGTGGGCTGAACTTGAGGCCCCGGTACATAACGCCATGCCATACCGTACAAACCAGTTAATTTCCATTTGTTGGCCTGCCCTTGAAGACGTGACCACCGGTTCGATACGCCGGACGGCCAGTGCGGCAGTTGTATGTGGTACGGAGCAATGAAAAATACTGATTTATCTCGTTTATTTATAAGTCGTTTCATGCCCTGCAAGAGACAGCGTATGGAAACAAATGAAACCATCGTCACGCGTCCATCG
lg2	marker_44876	CGAGGGTAGTACTGCGGCGAAGTACTGCAAGCAGCATGCGGTGGGAGGCATGGTGGACATCAAAAGCAAGCGTTGCACACACAACTCATGCCGTAAGTTCCCTGGATGGGGTCTGCTGACGGAAACTGCGCCCACTACATGCCACCTTCATAAATACGACACATCAGGCGGCCCGGTGATTAACTTCAGGGCAGGGTGCAAGGTCGTAAGTTGCGGAAAAGTATCCCGTTGGGGGCTCGTCGGGAAGCAAGCTACTCACTGCCGCGACCACGGCCCCTTCGACGAGTAACTTATAAGAACGCGCGCAGATTTCTGTTTTCCGCTGCTGTGTATCGGCCTGCCCTTCTTCGTCAAACGCCATGATGACAACGGCTGCTCCATACATCTGGCAGAGCCGGG…
lg2	marker_17865	CGAAGACAGGTACTTGTGCTGCGAGTTGGGGTTGCCGTCAGCCCGGCATAGGATGCAGCACAGTATAGTTTGCCCCCCCCTTGCGGCATTGAACATACCGGAGACTATCGCGTTGAAAGGGCAAAACAATGCTCGTGATATCACGGCACCCCATGCGTACAGTTGATGCGACGCCCGGGGGGTGGCTCACATCTACACCCACGCAATTCATAAATACGTCATCCCGGCACCAAAGATAGCCCCTTGGGCTGTGAAGTAGGATTGTCGCTTGATGTTGCTGATCTTCTCGAAAATACATTTTGAAGATCGGCGAAGACCGCAACCTGGGCGATGACATCTTTTTCATGACGCATCCGGAAATCTTTGTTGATGATCGGTCTGCGATTTCGGGCCGGCGCG…
lg2	marker_35290	CGACGACGTGGATTCTGTCAAAACGAATTTTCGCTGCTCTCGCCGCCCTCCCGCCAGGCTTAGGTGTCCTGTAAGTGTAGTACTTAGCCGCTGTGATGAGCTACTGTACAAACATCGTTGTCTACCGAGCTTGCTACCTGCGTCCAACGCCTGCAGCCATAGCAACGTCTTTCAACCTGACAGCGTTCACATAGATTTTGTGTCGTGCCCTTTCGTCTTGATGTATGCCTGGTAGGCCGTCTCGCTATTCAAGAAATAACAGCCGATTTTCCTAATTGAGAATAGCCTTTCCGATGAGAATGAAAATCGAGCCGATCAGGCGTGGTGCATGGGATGAAGACGAGACGTTCTCCAGACTGGCGGACGCTGGGATCGCGGTCGCCAGCGGCATGATGGAGA…
lg2	marker_42790	CGAGGCAGTGTTTCTCCCCGCCCAAAAACACACCAATATTTCCAAGTGTAACATACCGTACCGGTCTGGGCAAACGTATGATATGCCTGAGCACCATCTACGTGCTTTTTCTGTTCCCGACAAGGATGGGAACGTATCTGAGAAACACTCACAACCGCTCCCCAGCGATGACCGATCAAAGCCATAGCCATTATGAAAACCAACCACAGAAGTACACCGTCAACTGCACGAAGGAGGTACTTCTCCTGGTGTCGTCGCGACGGCACCGGAGTGGTGGATATATCCACCGGCATCCCGTTCTACGATCACATGCTCACGGCGCTCGGTACGCACGGGCGGTTCG
lg2	marker_31372	CGACGAGGGGAGCAAATACGAGATAGATGCTAAAATATCACAAGGTATCGCGATAAAAAGGTGAGGGCACGAACCTTAGGGGGGAAGGGGGAGTAGCGCCCGCTACGTATATATGTGACGTCGAGTCCCCAACGTGACACCTTATTACAATTGGCGACCTTGCATTTTGCCCTAAAATTAATCACTGGGCTGCCTGATATGTCGCATTTATGGAGGAGGCATGCCGTGGGCGCAGTTTCCGTCAGCAGACCCCATCCCGGAAACTTAAGGCAAACGTTGTGCGAGCAACGCTTGCTTCCGATGTTCATCATACCGCCCACAGCATGTTGCTTGCAGTACTTCGCCTTTTTACTGCCCTTGACATTAAAACTCGGTTTCTTCGTGCAAACTCCATGCAAG…
lg2	marker_37193	CGAACGCACGTACGTGGCGAAGTGAACTACTGTACAAGAAAACAACAACGAGGTGTTTGGGCTGCGCCTGGTACTGTTCCAGTCCCGTTAACGATAGCTGAAGGTGCTGCGCAGAAGACGTGGTGTAGTCGCCATATTATACGATACGGTAAGTGGCGTATGTAAAAAGCGACATACGAAGGACAGCTCTGTTCGTACAGCTCTATTGAATGCAGGAAGAAGACTGGTGACTGCACTCGGTACAGTGGGCTAGACCCACAATCTGCATCATCGCGGGCGCGTTACGTCTCGATCGTGGATGGCACCCCGTCGTACGACGATCCCGCCTTTCCATGGCTCACTTCGGGCAAGGCGGGTGCAATGTCCGGCGCCGTTCTCGCCGCTCTACCGGCCGATGTC…
lg2	marker_17284	CGAAAGGGTTGGCCCTTGTAGGCAAATGGCAATGTGAGCGGAACAACCGCAGCCAATCCCCGCAAAACACGGAGTAATCATCGGTGTCGCCACTGCGTACTCCACTCTACGGTTTTGGTTACACAAGAAGGTGATGAAGGGAATGAGAACACTCAATAAAATATAAGAGTTCGTACACGTACGGATGCTACCAGCGTTAGACTGCAGAAAGCCCCAATCAATGTGTGTGGTTGCATGTTGAAGGAGATGACAACCTAAGCCGTGTAACCACCACCCCACTTCCAGCCCACGGAGCTGTCTTCGAGCAGCAGTCTCGGTCCGGATTGGCCAGCGACGGACCGATGAAAACCGACTGATTCCCTGGTTCTGTAATTATTCCCGGGGACGGTGCCTGTGTGA…
lg2	marker_42863	CGACAACCACCATACCTTCCACCGCATGCTGCTTACTGTACGCCGGTGTCTGGGGGCTGACGGCCTTGAAAGTAGCCCGCCTTGTGCTGGTATCTAGGGAGCAACACCCCACCACTTTCAAACTGTTGTTTGCAGCACACCGGCTTTCGGTCGCCGACTATATTGCAGGTCGCTTGTCTCGTGCAAGCCTTGTACGAGCAACGCGTGCCCGATACCGTTTACGATCCCGTATAAGTATGCTGCTTGCAGTATGCTGGCCTCTCGAAAACGCAGTGCTCACAGCGGATTCCCCACGTCACAGGACCGTCGCGGTATCAGTATGACCTGTTTTTCAAGAGAGGACGATAAAGCGATCGAACCACACTGTTACGACCGAACCCCGGCACCGAACCGACTTCA…
lg2	marker_38748	CGATGGTGAGGAGGGTTTCCGGCCGACATCATCCTCGTTGTGGGTACCATTCGCCCTGAAAGAGGTCGGAGAAGCCGCAATAGGAACGATGTATGCCGAGTGGGACCACTTTTGCGCGGTGAAACCATCGACATTGCACCTTGCCATGAAGTTAATCACCGGGCCTCCTGATATGTCGCATTTATGCAGGAGGTATGTAGTGGGCGCAGTTTCCGTCAGATGACCCCATCCCGGTAATTTGAGGCACGAGTTGTGCGAGCAACGCTTGTGTTTGATGTTTACCATGCCGTCGGCAGCATGTTGCTTGCAGTATTTCGCGGCTGCACTGCCCTCTACGTTGAAACTCGGTCGCTTGGTGCATACATCATGTGAGCAACGTCTGCTGACAATATTCACCAT…
lg2	marker_33142	CGATCACGACACTAACGGTACAACCACATGCAATGCACGTCCTGTACACCCATCCTGGAAAGCGCTGTGAAACACAAGGAGCACAGGCTATCCCGTGCGTGACCCACTATGGGGGTTGGCTCCAGCAGCGCTCAGCAGGTGCAACCTATGTTTGTGCACGCTTTCGCACAACACCATACCAGGTAGAGTTCGCACCCATACTTCGTGTTTTATGAGATGGGTTCTGCAGGGGTGCTGATGTAGTGCAGTAATATTTTACCGTGCAGAAATTCAAGGCAATCAGTTAAACCCCTCGTTTTCGCGACGCCTACACACTCACCTTTGCGGGCCTGTTGCTCGCCTTCGGGCATCTCGGAGACCGCTACGGGCGCAAGAAGGTCATGATCGTCGGCCTCGTCG…
lg2	marker_36200	CGAATACGATTTCCAGTACATTGGCGACGATGCACGATCTGTATTCATTGCACGTTGAGCTGTAGCTACCGTTCACGGCTATCGTGGTCCCGTGGGCGTGTTGAAGTGAGCCTGAAGCACAGGTTGGGGGTAGACACGACTCACCGGGTCCTCCTACTCGTTTTGTACGGAATGCTCGTTTCTGAGGGAATTATCATTCCTTCGTCAGCCTGGAGGGGTTATGTGGTTCTGTTCATGTCGGAGGTACGTCGTTGGGATGCCATCAGACGGGCTGTTCGAGTACCCAGTTTCAGGCTCGTTGCCCTGTTCACGACGACCGTCACGCTTCGCTATCAGTCACCTGGACTCCGGGCCACCACAGTTCCGGCGGAATGGTTCTACTGCGGTGCCATGGCTGCT…
lg2	marker_41129	CGACACCGTGCTGCTCACAGTACGCCGGTGTCTTGGTGCCGACGACCTTAAACGTATGACAATAAGTAAGGTAGATTGTGAGCAAACTCCCGATATGGATATGCCACTATTAACATGTTATCTACAGTACACAGGCTTTCTGTTGCCGACTACATTGCGGATCGGCTGCCTCGTGCAAGCCTCGTACGATCAACCCCTGATTCATAGCGCCACCTATGTCTTCATGAGCATGCTGCTTGCAGTACCTTGGTTTCTC
lg2	marker_42070	CGACCGACAAATGGTTCTTCCAGGCGCCCACCGGGGCAATGAGCATCTCTTGTGGCCACTTGCTGACGGCCGATCCAAATCCACGTAATCACACGCTGCCCAACGCGTATCGCCGCTTGATGGGAATCGAAACTTGAAAGAGGGTATCAACATCTGCAGGATATCCCCGCAGGTTAACGCTGGTTGTTGTATTGAAGCTGGTTGTCTCTTCCTTAGCAAGTATCATGTGTGTTCAGTGGGGTGCTGAACACATCCCTGCGTACTCGGATACGGAGCGTTGCCATACGGGTAGTCGCCGTGTAGATGCCACATTCGCGCCGTATTACAAACATAATTTGACACCATACATGAATTCCAAAAAAGCCAAATGCCCAACCCTAAGTCG
lg2	marker_37171	CGACGATGCGTACTTGGTACAGGACGTCCGTGATTTGCCGACTGGCGAGGAAGTTGGTGATCCTGGTCATGTCAGCGCAGCCCCCTCCTTCAATTCTAATCTTGCGACCACTCTCAATCCACCTCATAGTTGCCTCCGGTTCGGTGCCGCATGCCGTGACCACCTGTTGCGCCCAAATCGAAAGGGCACGTGATGAACTAGATGGTCTAGATTTTAGAACTCTTCAGGTGACCTACCCTCATACATAAACATGGGGCACCTCTACCGTACGTAGCAAGCGTCTGGTCTGGACCATCACCTGTCCAAGGTGTGAAGTGTTTTGAAACGTACCCGTCGGGTCCAAACATGTTGGGTAGTTCGTCGGTTGAAGTGCCCCGTCGGGCAGGAAACCCATCGGAC…
lg2	marker_43033	CGAGCAGACTGCGCCACCTACCTCCAGTTCTACCTGGTGCTGGGCAAGACACGGGGCTGGCTTTTGCCCAGCCGAGTACCGCTGGTACTCGTGCGAGGCCAGAGCGCAAAAATGCTGTTCGTGATTGTTTTCCCGCGCCTCGCTTAGAAGATTACACACTGGAATTCAGTACGGGCATACTCCATGTTTTCTTCACTGCTGTTAATGTAGACGATGCTTCTCACAGGGATTTCAGTAAAGTCGCTGGTATTCTTCCTGCTGTTAGAGTCGATAGTTGTCCCGGTATTATATGCATCAAGCATCCACATTATTATCAAAACGATAGTACCAGGTATGTGTGGGTCATGCCTTTGGCAGTATACACTCCGCGGCCAGCACAGAGGTTACCACTTACTCGGA…
lg2	marker_42824	CGAATATGTAAGGACTGTTGGAGCATAAAATACGAAGACCATACGGTCCTTATGTTTCAGTCCAAAGTAAATGGTAAATAAGTGCAGCAGTATAAAACTGCTCTATTTTTGTTGATGGGGACCAGCTACTCCTAAAACGGACAATTATAGTATATACCTCGCACCGAGCAACACCTACAGAAATCCAGGGGACAGCAATGGCAGCAGCAAGAGCAGTAACAACAGTAAAGTGCAGTGCACCGTCACCTACCATGGGCCGCGACCCAGCTTCAAGCGAGAGCCGGCAGCTCGAATATATGTCCGCGCCGTTAAAGGGCCTTTAGAAACCTTTAGGCGTTTTTTTGGTTTATTTTTTCTTGTTTTATTCGCTGCTATCCCTTGGCTTCAATTTAATGGTCA…
lg2	marker_25902	CGACCTGGATGTCGTTGGCGGAAGGCGGAGACACACAGTTGACGGGGGCTGCCGACGCAGTGGCCGTGCCCGACAGGGCCGCGACCGTCAATCCCGAGCCCATGGCGAATATTGCTGCGGTGCGGGCAATTCGAACAATTTCCAAGCGGGAAGTGCGGGCTTTATTGCCGATGTCAGCTCAAAACGCTACATCCCTCGGACCAGACGAACAAGGAGCTAGATGTACTACTTCTAGCATCGGTCGCATGCCCTCCATCGTGAACACTACGTTACACGCATATGAGTACCTAGTCAATCTCAATTTGAAGCATCATGTCAGCAGTCCCATTCAATACGCCGCCACGGCCAAGGGCGGCGAGGCTCTAAATACCGACATGTGAAACCTACGAGGTACGATAG…
lg2	marker_39316	CGAGAAGCTCGTTGCGCCGACGCGCGCCGAAAAGGGCTGCCTGCGGTACGACCTGCACCGGGACAACACCGACCCGGGGCATTTTCTGTTCTTCGCGAGGCCAATAAAACGGCGGCATACTGCAGACAACACGCTGCCGACGGCATGGTAAATCTTTCTAGCAGTCGTTGCTCACACGGGGTTTGTACGAAGATACCCTGTTTCAATACCGAGGGCAGTACTGTGGCGACGTACTGCAAACAACATGCTACCGACGACATGGTAGATGTAAAGAGCAAGCTTTGCTTGTATCCTTCGTGCGCAAAGAGACCGAGCTTCACTTTTCAGGGCAGTAAAGCGGCGGCATACTGCAGACAACATGCCTTAGACGGCATAGTGAATGTCAAGTGCAGGCGTTGT…
lg2	marker_35373	CGAGAGTTTCGTTGGGTGAGCATTCCTAAACCGTGGAATCCGGAGATGCGACGATGATGTAGTATTCACATAGTTAGCCGCGGTATTGAGTGGCTTCAGGACCATCGGGCAGTGAATCCGTGATAAATACTACCACACTGTGGATTCACCTTCATATGAACACCGTTTCCTGTTTTAACGGTGCCCGTCAGAGCACGAACCATCTGCGAGCCGACTCTCAATCTAGTAACCGTCGCAGAAATAAATACCGCACAATAGATGTATACGTTCATAAATTGTACTGTTTGTCTAGGGTGCTTCGATCAGGACGAAATGGTGTTCTCTCGGGCGAGGGCCCGGACGCCCGCGATGAAGGTGTCG
lg2	marker_40271	CGATATCAAAGCCGGTAGCATCGTCTGGGCCATTAAACGTCTCCACGGTCACCTCTGGTCCACCAAGTTCCTCATCTACTCCAACCACAAAACGCTCGATGGAGAAGCGGATTTTTTCGTGGGGTACCTGTGGGATGGTAGAAGAATGCATTCCGAGAAGCGCACGACCCTTTCGAAATCAATTTTTTGGGTCACGTCGCATGGACCCGTTGTGACGTCATATTGTGGGCACTTAGATTATATCGTTTTACCCAGGTGCCTGTTGCTGCCCGAGCATGACGAACAACGTTCAAGCGGGGGGTGCAGGCTTCATTGCCGATGGCAGCCCAAAAAGCAACAACGCTCGCGCCAGGCGAATTTAGGGCTGGATTTTCTATGTGTGGCATCGGTCGCATGCTC…
lg2	marker_41321	CGACCCTAGCTCAAGCATTTCAACCAAGCGTGCAATTTCATCCTTCGTTCCTCACTTGGTGTCCCCCGTCCCTGCAGGGTCCGTGGGTGTAGCGCGTGCATGCCGTATGTTGAGCGAGTGAGTCACAGCCATGGTTTAGTTGTGCAGTAAGCTGAGCGGCGAATAGACATGCAGTATGCAGATCAAGGGCCGTGCATGACGAGCGCGTGAGTTACTCAGTTACTCATCGTTGGTTCATCATAAGATCCCAAAACATTTCATCATTATTTTGGATATTTTTCGTCTGAAGTACTATATCGATTGCCGCGCGAACCTCAAGTGGTCCGCGCAGCCATCGTCGGACGGTCAGCTTCGTGCGACCAGCAACTGGGTCGGACCGGTCGGCACCGGCGCCGTACT…
lg2	marker_40134	CGAGTTCGTGGCAAAGTTGTGGAATACGGGCGCAACTACGTTGACTGAAGAGTATAAAAACTTGACTCAAAGTATATTGAAGCCCATACATAGGTGTGCATGCCCCTGGGCGATGTGGGTGTGGCAACAAGTGTGGCGGCCGGAAGGGTCTCGTTTGATTGCCGTCTGACATCGCGATCTCGGAACTCATGCATATCATGATGTGCATGTACTTTGCCCGAACACGGTAAGAAGCGTAACACACACTGTTTGCACTCAACAATCGCATCGACCTGGGGGGTGTCCGTTTTCGTCCCCGGGTTGTTGGAGTTGTAGATTTCTGGAAAGATTTCTGGCGATGGGACGTTATCATCCCCGAGTGAGGCGGGATCTCGCCGTTGCCCCGAGGAGAAACCCTCG…
lg2	marker_32616	CGACATTAAAGATAGGTACCTTGGTGCATACATCATGTGAGCAACGCCTGCTGTAATGACTCACCATGCCATCTGAGGCATGTTGTCTGCAGTAGGCCGAGGTCTTGCTACACTCAACATTGAAGCTTGGTCGCTTCGTGCATGACTCGTGTAAACAAAGCTTGTATCTACCATTTACCATGCCGTCGGAAGCGTGCTGTCTGCAGTACGCCGCTTTGCTGCTCTTGACATTATGCGTAGGTTGCCTAGTGCAGGACGCATGCGAGCAACGTCCCATGCTCTCCGGAAAGTTGGTCGGCGACAAGATGCCTCAGGCAGCTCGCGACAGCACTGCAACGTAGGCGACGTATACGAGCGTACCGGCACAGCAGCATAATCATACGAAGAGTTTCGCTGTCT…
lg2	marker_27564	CGACGAGGCCTCACCTACATGTATCATTGCAACCGGCCACGTTTGCATTTTGCGTTGAAAGTCGCCACCAGACCGGCCGGTAGACCGCTCTTGTGGCGGGCGCAAACGGAAGCGGAGCCACGGGGTATTACGCCCCACACCGGGCGCTTTATGGACGAGGCATGGCAACAAAGCTTGCTGTGGACGTCAATTATGCCGTTCTCGGCGTGTCGTTTGTAAAACAGAGCCTTTGAGCTGCCCGCGGCATTCAATATCGGGAACGTCG
lg2	marker_6475	CGAACGCTAACGCCACGATGGCTGTGGTGGCACTTACGGTAGATGTCTCAACCTTTGCACTATAATCAATACGATAGCGGAGGCCAGACAGATGAACAAATAAGGTAGTTTATGGGAATGCGAGCTTTTGAGAGCCAGACATGTATTTTGTTCGGCCGAGTATGTCCTGTATATGAATATGGGGTCTCCAATTGTACTGGTCTGGTACGGGCGCAGTCCAGAGTTTTCGTGAATATACAGGTTGAAGAAATAACCACCCTAGCGTTGCCTAATTGCCTTGCACGTACATAAGCCGTTTCGACAAACATCGGGTGAACCCTGGGTTGCCCGCATGCTTTGCCAGTTTTGTGTTCCTCGCTTGTGAGCATACACTATCCTGCATGTTTAGCTCGTGACCCT…
lg2	marker_9138	CGAACACCCTGTCACCTTGCACTTCGCTCTGAAGTTGATCACGCGACCGGCCGGAAGATCGCCTTTATGGTCTGCGCATACAGAGCCAGCACCAACAGAAAGTACACCCCATAGAGGTGTGCGGGAGCATGCGGCATGTGAACAACGTTTGTGGCGGACGTCTATCATGCCATCTCCAGCATGCTGCTTGCAGAAGGAGGAGTTCTTCTTGCCGGCGGTATTGAAGCTCGGTAGCTTCAGGCAGGATTCGCACGAGCAACGTCTGCCGAGGAAATTCACCATGCTGATATCTGCATGTTGCTTGCAGTACACTTCCTCGTTTGTGTCG
lg2	marker_27006	CGAAGCCCGGCTGTTTCTGGCAGGAAGAACTTGAGCAATGCGTCATCATTGTTCCTGGCTAGGCCGGTAACATCCTGGAGAGGTGGATTTAGGAGAGTAAGAGAAAACGCGAATAGAACTTCGGACTCGTCCGTCGTACCAGACATGATGACCGGTGCAATCCGGTCGATACGGGCTTTACCTATGATGTCAGTATCAGCACCCGTATGAGGGTTTCACAGTAGGGGTGCATTTCGTCCACGACACCAACTGGACCAAGTAGGAAACCTTACGCACATCATACGTAAAATATACCGCAGCGGGGAGGTTTGTGTTTAAGCCACAAGAGCTGCAGTTCGCCGAGGTGAGCACCACTGCGACAGCAGCAGCTGACTAGGAAAATTGTCCTCACACAAGCCA…
lg2	marker_42116	CGACATCCAAACGGACAGCAGCGACCCTCCGTCCACGCCTAATAGTAGCCGGTCAGTTAATAGTGAGCGTACACCCCCTGCCAAAGACGCCAGCGGAACACGCTCCGTGGGTGTAGGTGGCGGCGACAAGGGGGTGGGGCGGTGGGAAATTTTATGGACCTGTTTTTAACGCTGTGAGGTTCGCCATAGCGAATATTCAACTCACTCCTTCGTAGCGTTCTTGGATGTGTCTAGTGTACGTGCTCTGGGATGCGATAATCG
lg2	marker_16101	CGACAGAAAACGGTACATTAGAGAGATGGGAGTCGGTGTACCGGAAGGTTTATTGCGCCTTGACCTGATTTACAGTGGCGGACTTTCCCTAGTTGTATACCATTATATGCCGGAACAAGCCCCGGTATACCGTTTTATGGCTATTTTTCGAGCTCTACAAGCAAGGCCGTACGAGTACGTGAACATGCGAGTACTCGTGTACTCGTACGAACTCGTACTGGTACGAACTCGTACTCGTACGAGTAGTTTTTTCTGAACGACGCATCCTCCACGACACGAAGCCGGCAAGAGCGTACCGTAGGGGGCCGCCGGCAGTCCACCGGCGTCCCACTAGCAAAATCCGACACCGCTCGTCCGTATAATACTCTAGCTACACCTCTCAAGTCTTTGTGCTCCCAT…
lg2	marker_31492	CGACGGAGACGATGCTCTGACGGCTCACCCCGCAGATGCTGCCGAGTTCGGCCTGGGTGATGCGTGCCAGTTTGCGATGTGCGCGAACGTTGTTCGTTCCGGACATACCCAAAAGTCAACTCTGCTTGTCATAATTTGTCAAGCTTGCTTGTCATTTCGATTACATCCAATAACAGTACCGGTTGACTATTCGTAACTTTTCTCCGGCAGAACGCGGCCAAGAAAACAAAGATTGAGCAGCGTCGTGAAAGTTGATGCATTAAACGGTCGTGAGATGTTTACCAATACCATACCTTGCCTGCGCCAAAATATAGGGACATCAACACCAACAATGACAACATATTTGTGTTGTGCCTTGGTACAGTACAATGTTGGTTGCTTGGCCAACGCGAGAAAAGC…
lg2	marker_41541	CGATCGGACAACTCTACACGAGATAAGCGTGACGACGATTTATGATCTCGGTGATGATGAAACAACACTGCACCTAGAATGCCCACCGGGGTCTGCCCTGTGCCGCTAAGCTCCTCCGGCCCTTGATACATTATTCGTGAAGCGGCGCATCATGCTGCGCCGCGGGTTGGGATGGGCGAAGGGTTTCAGCACGCGACGGGCATAGGCCCGGACGCGCCAGAGCTACGACAACAGGGTGATGCTCGAGTATGATACAACCGCAAGAGCCGCAGATTTTTCACCGTTGAGTTCCAACAGACTCCGTTTTCAAGTTTCGCGCATCAGATAGCCGATAGCCGCATGCATATCTGGTACCAGGTACGCATCTCGCGGTACGTGTAACAGCCCTACATATTATAC…
lg2	marker_30231	CGATGGGTGTGTCGGTCGGTGGATCGGTCGGTTGATGCGTGGGCAACAGCTTTCCTAATGAGTACGTGTGCGTGGTGACTTTATCCTTTGTTTAGGTCGTTTTTTATGCCTTTTTGTTTTTTCGTTACTTGGACTCCGCTTGGGTGCCGATATAGTGTGTCAACTTCGTGGATTGCTCAATCGGGACATCACGAGGGTGTGGATGGTGGCCTCTGTTTTAGATATGGGTTGTTGTCCCCTATGCCGGCCCCGCCCTCACATAGTTCGGTGTAACATCCTTGCCACCCATCGAGGCCGACCGGCTGTCGGTCTGGCTGATGGTCAACGCCGGCTATGATCCGCAGGCCGCGATCCGCTTCTGGACCCGCTACGGCAAGGAACATGGCAAGGGCATTTTTT…
lg2	marker_41752	CGACCCGGGGGATCATTTTTTTCGTCCCCGGATGGTCGGAGTTGTAGAGATACGGAGGGATTTCCCAACCGAGGATGGAGAACTATCGTCCCCGGGTGAGGAGTTGTGGATGCATGGTGGGATTTTCGCGAACTGCTGGTGTACACAGGTCAGCCCAACGACTGTTTTTCCTGGACAACACCTGTGCTGAGCGGCCGGAGGCATTTGAATGCCTACCGAATTTGTGTGGAAAATGGTACGTTGCTCACATGGGTCTTGCATGAGGGAACCTACCTATAATGTCAAGAGCAGAAAAGCGGCGTACTGCAAACAGCATGCTGCGGACGGCATGGCATATGTTAAGGGCAAGCGTTGCTTGTATCCTTCATGCACAACGCATCCGAGCTTCACTGTCG
lg2	marker_18895	CGATGCGGGCGGTCTCTACATCATCGGCACCGAACGCCACGAAAGCCGCCGCATCGAACAATTTCCAAGCGGGAAGTGCGGGCTTTATTGCCGATGTCAGCTCAAAACGCTACATCTCTCGGGCCAGACGAACAAGGAGCTAGATGTACTACTTCTAGCATCGGTCGCATGCCCTCCATCGTGAACACTACCTTACACGCATATGAGTACCTAGTCAATCCCAATTTGAAGCATCATGTCAGCAGTCCCATTCAATACGCCGCCACGGCCAAGGGCGGCGAGGCTCTAAATACCGACATGTGAAATCTACGAGGTACGATAGCGAATACGCCAGAATCACATACAACAGGGTTTCTGCTCGAGCGATTGCAGGCCATCGGGCTGGATCGCTTTGATCTG…
lg2	marker_40325	CGACGCTAGTCAACTCCATCACACAGGACCTCAAGTCGCGCAAGGAGCGGTGAGCATACTGGACGTCGGAGGCGTCTCGCGAACGAACAAACGAACAAAGTGAACGAGCGGGCGAACGGATGACCCAACTTCGTATATACTCGTTACGTTTCGCAAGTTGCAAAAATTAGACACGCGGCGCACTCGAACCAAGCGTTGCACACATGGCTCCTGCACCACAAGACCAAACTTCAATACCGAGGGCAGCAAAACAGCGATATACTGCAAGAAACATGCAGAGACCGGCATGGTTAGCGTCGCCAGCAGGCGTTGCTCACAGGGCTCCTGCACGAGACAACCAAACTTCAACACCGAGGGCAGAAAGTCAGCGAGATACTGCAAGAAACATGCTGACACCGG…
lg2	marker_42257	CGACGCAAGCCGTTCCCCTACGAATTCTTGAGTGTACACAGACTTACGTAATGTAGACGATTGGGCTGTCAATATAACCCCGTACAACCTCTGCCTTGCTGTTGTTTTCTCCTGACCTGAACATAAAACTCGGCGAGGCAACGCCCGTCTGGCCCTCAACCAGGAACAAGGTTGCATTCATCCGGCCGTCAGGCAGGAGCTCTCACTACGGCATCGGGGAGGAGATATGCGGTCATGTGATAGATCGTCAGGGGTTTGTTTGTAGACGATATCCGACTGCTACAGCTCGTTTTTTTAATATTTGAACCGCGGTCGTTCCTGTTAACCCGTGAATTACCAGGCCCAACTTCAGAGCCGACACGATTGTCTCGCTAGCTGAGCACGCTCGGTATCTGCGTG…
lg2	marker_33152	CGAGTTGAAGGCACGAATGCTCCACCTGAGACAAAAACAGACTGCACGAAGCTCCCCGTGTGTTGATGTCGCCGATTTAGCTCTAATATCCTCCTGCCCGATCCTTACCGATGGTTCTCAACGGGCCCCTTCGCGCTTGCTGTGTGAAAGTGTTGGTGTGTGGTGTGGCCTTGAACTTTCGGCCCCGGTATAAAAACGCCATGCCATAGAGTACAAACCTGTTATTTCGTATTGTTGGCCTGTACTTTGAGACGTGGCCACCGGTTCGACCAATTCGGCATCCGCACCAGGCAGGCTGGTCAGGATGAACGCCGCTCGTTCTGTGAGCAACGGATCTTCCATGCGCGGCAGGATGGCGTAGCTGGATAGCCCTGCGACGACGATCAGGCCAATCGTGAG…
lg2	marker_39074	CGATTTGACGATGTGGTGCGCCGCATCAGCGCTCGCAAAACCGACACAAAGGCCCCGGATCAGGAGAATCCCTCGCAATGATCCCGACACGGCTTTTCACCGCCTTCAAGAAACACCTTCTCCCTGTAACTGGCCTGTTAGGGACAGCGATGGTGCTTTTGGTCGGCTCCGCCTTTCTGCTGCCCGCTGGCCCCAGTCTGGCACAGTCGCGAGTTCGGTGCCGTAGATTATTGTCGCCGATAGGTCTTCGTTGATCTTCACTGTCGGCTTTGTGCTTCCGCCATAAGTTGATGTACACCGGCTGCACACGTGCTTGGGGAACATGAATGTAGTGGAGCGCTTCGTCGGCGTCCGCCTCCAGCGCAATAACCAAGCATAGACGTAACCAACCAGAAAGCC…
lg2	marker_32582	CGATCTGAGCGATGTGGCGTAGTATCCTTGCGCGCGGACGGGTGCCATCTGGCGTCCTCACAGGCGAGAGGGAAGAGCGGGACCACGTGGCATTCAATGCAGACATCGCAAGAACGCTGAGCGAGATGGCGGACCTCCTCGAGAGATCGCGATGTCAGACGGCAGTCAAACAATACCCGTCTACTGCAACCGTGACATTCCTCGCGCAAACCCACATCACCCAGGGGCATGTACAGATAAATATGCGCTTCAACTGCCGGTAATTCAAGTGTGATAATGTTCAGTCAAAGCAGTTGCGCGCGTGCTCCACGAAATTGCAACGAACTTGACAACTGCACCGTATTTGCTCGTCACGCGTGCTTCCGCCATGTGGTACAGCAGCTGCCTGTCACTCCGGTA…
lg2	marker_36077	CGAACTATGAAGTCATAGACCAATGGGGAGGGGACTAGATCACCGGATCACGCTTACTGCAGCCCAGCCATATGATCTGGTTTGCCGTCTACCTTTTGCGCTATGAAGATAATGGTGGTGATGGTGATGATAATGAGCACGATGTGGTCACCGTGATGGTGATCATGAGGATCTCACACCACGTATTTTCTATCAAAACAACACAGCAGTATTCCTAGATCACTTATCACGTTTTATAACCACAAAACAAGTTGTCGAGCGGCGGTCAGCGGCGCTTCCTGCGTTCGGACATCAGACGACTGAGCTTCGTCCTGATCGCCCAGCAACTCGGCCTTAGCATTGGCGAGATCG
lg2	marker_44649	CGACGGAACTGCGCGGAATGAGCCCTGCTTCTTTTTCTTTACGCTCACCGTCAAACAAAAAGTCTTCAAAGGGAGCCGTGAAGAGACGCAGGTCCGTTAGCGTGCCATCGCGCTTACCCTTCATCTTCGCAAGCGCGGAGCCAAGAGCTGCACGGATTTCTTCAATCGGCAGACCGAGATGCGTCGCCGGAAGCGTTCCACTTTCGCGAAAACCTACTGAGACGACGACTACAGGGACATCCGTCTAGGAGGCGGTGGGGGGCGGGCTGCGTGATCAGCAGCATGGCAACCGGCAACGACGACAAAGAGTCAATTGGCTAAACTTATGCATAGGGTTGTCAATATAACATTGGGAGTGTGGAACATAAAGTAGGCATACCGTGGTGTATACGTCTAATC…
lg2	marker_31828	CGATGTTCACCAATCACAAACCATATCTGTCCAATTGTATAGGAAAATCAACACCAACAATAACAACGGATCTGTGCTTGGCATTGGATTGGTAAAACCTATGTTGCTTGGCCAACGCCAGAAGGGCACCCCGTCAAACCTATAATATGGACGCGCATCAAGCCGATTGGAAGAACAGGCTTACGTCCGGCCATTGTGTGGACGTCGTACGACAATAGGAGACGACATGAGAACAGGCACAGCGCTTGTCTTGTCGATAGCGGCGGTCTTGCGAATACCATACACGTAGGTCAACAGATTGGTAGTACAAGCACATGTCGGTGGAACGCCGAATGAACTAGCAGCTGCACCAGCTGCAACAGCACAGCATCATCAGACCCGTACGTCTACATGTCACTT…
lg2	marker_19406	CGACGCCCCAAGCGAGACCTTCAGGCACATATCTACGACCCTCAAACTTGGCAGCGACAAAATATCAGAGCATAGGAGCATCCGTATTCTGTGATGCAAGGACTCGTGGCAACGGTGTGAGCCGTATCCCAAAAACATGGTTAGCTTGCTTATTCGGGCAGGGTTTAGAACAGAGCAAAATAAGCCAGAACCTTGTGTAGGATTGATTAACACAAAGAAGCAAATATGTAACATTTTCTGGATTCCGATTCCATAAGGTGCGGCGGTCTCGTATAGGAACGACGGTAGATACCTAAAAAAACCTTGTTCGAGAACTGAAGGCGTGGATATCCGCCGCGTCGTAGCGGCGATCTGCTTGATCCTCGCCGGACTGCTGTACTCCGCGTGGGTGGCCGAATT…
lg2	marker_40654	CGATCGCGAGACTCGCGCGATCATGACAACAGTACTCATAGTGTGATGTGATGTACCATTCAGAACGGGAAGATGGGGTCCAGCGGTGGATGTGTATAGAGTCCAAGTAGCGCTTATGTTGCCATCCGTATTCGAGACAGCTGGAAAAAATGATTTTGTGCGGGCGATGAAGGAGCCTACCGCCATTATGCCAGGTCACAAAGCATATCACAGTAGAAGTCATCGGTAGAGGGTGCCGCTCGCTGCTCCTAGGGCATGCTGTCAATAGGGTCATGGTATTTTCTGGCACCTGGCGAACATGTGTACAGCACCGGACACCCTGCATTGCACTTGCCACATGCCGTAGCCTCGTGTTTGGTGCTGCAAGTCATGTCGGCAGTGGTAGTCGTCATTTGTCG
lg2	marker_42141	CGATGCTGTAGTCGTTGCAACGCCTACTTTCACCCATTACGAGACGGTTACTCAGCTCCTCAAAGCGGGTAAGCACGTTCTCGTAGAAAAGCCAATCGCTCCGACCGGAAAAGAAGCAACTGCGATGGTTGCCGCCGCGGAAGAAGCCGAATGCATTTTGCAAGTCGGCCACGTCGCGACCACAAGCCTGAAACCTTAATGAGGCTCATCGTGCCTTACAGATGAATACAACATTGTAATGGGTTTATTGCGACGGCCTTTGCTGAGGAGGTCACCCTTTCAAAGGATGCGGTATGCCGTGTTTGTTTTTGGTAGTTGTTTAATCAACGTCACCTGAGGGTAACCTCTCGTGTTGTTCAGGCTTGCAACATCCGTGACTACGGGACCGGAAGTGACTCA…
lg2	marker_43125	CGACATTCACAACATTTAGCACGAACCAAGCAAAATGCACTCGGCTATACAGTAAACACATGGATAATGTGTTTCAATACTGTGCAGCGCACACGAACGTCTGAAATGTTTTATGCTCCGCCACTGTTATCCGGACGTACGTTCAGCATCAATATTAGAGGCGTCCTGGGTTTGGTCTGGCGAAGGGCGACCGAAAAAAAAGAAGCTATTCCCGCGATATATCTTGAACATCAACCATACTTACGATGTTTTTGTCGACAGCCACGGCCAGCACGTCAGCGCCAGCTTGCTCACGGACGAGGACACCTGCCTGGCCATCAGTCATACAGGCCAGACACGAGAGACGATCATGGCGCTGACGGCAGCTAAGAAAGCAGGTGCACGGACAATCACCCTCAC…
lg2	marker_41712	CGAAGCACGCTGGTCAAGCAATACAATATATGAATGTACTTCGTATACATCTATTGTGCGGTGTATATTGTTTCAAAGTTTACTGAGTTGAGTGAGGTCGCAGGTCGTTCATGCTCGGACCGGCACCGTACAAACAGCACACACTTATTGTATCAAGTACCGATCACAGTGAACTAGTACATCTCACTTGTTCACAGTCCGATAGCCCTGAAGCCTCTCAATTCAGAGACTTACGTGGCATACCCTCCAACTGCACCAACGGCACACCTTCTGATCGCACAGTTTCAAAATGCGCCGCCAGCGTAGCTCTCGATTGAATCAGGATTCCATTTACAAAGACCTGACTCCCTGGAGCGAAGTTACTTCCTTGGATCGTGATGTTGTGATCGTCCATTGCCG…
lg2	marker_39086	CGAATACGATTTCCAGTACATTGGCGACGATGCACGATCTGTATTCATTGCACGTTGAGCTGTAGCTACCGTTCACGGCTATCGTGGTCCCGTGGGCGTGTTGAAGTGAGCCTGAAGCACAGGTTGGGGGTAGACACGACTCACCGGGTCCTCCTACTCGTTTTGTACGGAATGCTCGTTTCTGAGGGAATTATCATTCCTTCGTCAGCCTGGAGGGGTTATGTGGTTCTGTTCATGTCGGAGGTACGTCGTTGGGATGCCATCAGACGGGCTGTTCGAGTACCCAGTTTCAGGCTCGTTGCCCTGTTCACGACGACCGTCACGCTTCGCTATCAGTCACCTGGACTCCGGGCCACCACAGTTCCGGCGGAATGGTTCTACTGCGGTGCCATGGCTGCT…
lg2	marker_42955	CGATTTGCAGCGGGCCCAACAAGGTCACGTTAAAATCCCCTGAACCACTGCATTTAAGTGCATCGTTGAGCGGCTTTACACCATCGGTTGACGTCAGCGCCAATGCAACAGTACCAGATGGGCATGGACCTGCCTGTTCTCCTCGCACGAAGGAGATGGCCATTGCAGCCATACTGATGGCCATTCCGTCAAATATCATGCTGTTCAAAACGATGCGCAGGCCGAAGGTAGTGCGTGTTGTTAGGAAATCG
lg2	marker_45133	CGACCTTCAATACCGCCGGCAGCAAAAAACCATCGTTCTGCAGACATCATGCTAGCGATGGGATGGTAGACGTCCGCAGTAAACGTTGTTCACATGACGCATGCTCCCGCATTCCCCTATGGGGTGTACTTTCTGTCGGTACTGCCTCTGTATGCGTAGACCATAAAGGCGATCTTCCGGCCCGTCAGGCGATCAACTTCAGAGCATCGTGCGAGGTAGTCAGCTGTTACAAACCTTCTAGGTGGGGGGTCGCCGGCAAACAGCCTGCCTTCTGCCCCGAGCACGGCCAACTCGACGCTCGCGATCAGCCGTACCGCAAATTCTTCTCCACCGCAGACGTCGTCACGGGTTCGCTGATGATTCTCGCGGCGATTCTCGGCTTCCTGGCAACCCCGCGTCG
lg2	marker_35419	CGAACGCGCCGACGGCAACTACATAGACGTGCCACACCTACCGGGGTCGTTCGTCGTCAATCTGGGCGAAATGCTGCAGGTTGCGACCCACGGGTATTACAAGGCCACGGTTCACCGCGTCGTCAGTCCACCGGTGGGCGTCGAAAAGCCAGCGTACTTGCAGCAAGATTATTGAGGACGGAGTAGTGAGCGTCATCTGGTAGGCGTTGCTCATAGAAGGCCTGCACGAGACAACCGACCTGCGATATTGTGGTCAACTGAAGGTCGGTGTACTGCAAACAGCATGTTAGCGGTATTTCCACATCACGGTTTTGTTAACAGTATACCTGCTCAAGGCGCGCTACCTTAAGGGTCGTCGGCACCAAGACACCGGCGAACTTTAAGCGGCACGCTGCCCAC…
lg2	marker_42807	CGAAGAACAGTACCATGGCCTAACGATACAACGAAAAAACATCGCAACACCAATATTGAATTCCCGACGTTTTCGGGTTAATGAACCCTCTCATTCGGCAACAATTGCAGCAGAAACATGCGACGATCTTTATCGTAGCACGCTTGTCATAGTGACTCTCAGTGTCGTTTTCGGCACCAGCAAATATATGTTATACAAGACAAGTTACTACGATACGTTGTTTACTAAGGCCTCTTTAGGTCAACATCTGCGGCTGTCGCAGTAGTGATCGACACTGATTAGGAATCGTTCCACATTGAAGGGGTCTTCCACGATCAGGCACACAATTAAGGCACCCGGGTGTCCGCGCCATCTCTGCCGCGTCTCTCTACAAAACCAGTGGCGTCATCAACACAGACC…
lg2	marker_43744	CGAGCAATGGTTCTGGAAGCATGGAGCCCCGGGACGACAGCAGCAGCAGCAGCAGCAACAGTAACAGCTGCGAAGTTGTACAAGGCAAGTGTGATGCAGGCTCCTTGTCATCAGACGAATCTGACCCTGATTTGAGATCGACAAAAACATAGTAAGTATGGTTGATGTTCAAGATATATCGCGGGAATAGCTTCTTTTTTTTCGGTCGCCCTTCGCCAGACCAAACCCAGGACGCCTCTAATATTGATGCTGAACGTACGTCCGGATAACAGTGGCGGAGCATAAAACATTTCAGACGTTCGTGTGCGCTGCACAGTATTGAAACACATTATCCATGTGTTTACTGTATAGCCGAGTGCATTTTGCTTGGTTCGTGCTAAATGTTGTGAATGTCG
lg2	marker_39053	CGATATCATAGATGGAGAGAGACTCGCCGCGCTCGCCGCCGTCATAACGGTCAACGAGATAGAGTATGGCGCCACCGATACCGCGAATGGCCGGGATATGCAGTTCCATCGGGCCGGTCTCGACTGGGTGCGGATAGCTTCCCTGAGGGCTGCTTTCATACCCTGACGTTCGGTGTAACTCTTGTCCATTGACTCTTCGAACATTGTAGCCTTAGACCAATGGGGAGGGGACGAGTTAACGGGACATGACGACTACTGCAACCCAGCCCTTTTGATTGGGTTGCCGATTATCCTTTGCGCCCTAATTCTGATGGTTTCTATTATGATGGTGATAAGCGTGCTATGGTAACCGTGATATAGATGATAAGGATCTCTCACCACGTTTTTTCTATGAAAACG…
lg2	marker_37004	CGAACCATCTCCCTTATGTTTTCAGTGTTTCCTGGCATTTTTCCGTATCCCTGGCGAAAAGCCAGCCCTGTCCCCCAGAGGTTCGAACGATTGGAATAAGCCGTAATGGCAAGAGTTAGGAGTTATCTACACATGCGATAATCATTGAGGCAAAGGGTGAACATCGGACGTATCGCGAAGAGTTGCGAACGCTCCACACACTGCCCATGAAGAATAACAGTAAGTATCCCTGCTGTGTGATTCTGCTGCTGTACACATACCTGCGTAATCGTATGTACTTGGGATCTTTTTCCCGAAACTGACGCATGTATTGTATGCTGTGCAGCTTCGCCAACCGTGCGAGCTCCACACCTTCG
lg2	marker_40266	CGAATGTAGTCAGATAGAGAACAAGCGTAATCTAAATAGCGACGGGGTTTAGACACCCAGCGTGCTCTGCACGCGACCACCTTCTACCGTAATCACGGTATTTGCACCCTCAACAATAGCCGACTTGCGCGTAACCACGATTACGGAGCTCCGAACCGAAAGTTCAGTCGAAAACCTACTGAGACGACGACTACAGGGACATCCGTCTAGGAGGCGGTGGGGGGCGGGCTGCGTGATCAGCAGCATGGCAACCGGCAACGACGACAAAGAGTCAATTGGCTAAACTTATGCATAGGGTTGTCAATATAACATTGGGAGTGTGGAACATAAAGTAGGCATACCGTGGTGTATACGTCTAATCAACCGGTCTTAGCACATTGTACAGGATCGCCGCGGCTC…
lg2	marker_27572	CGACCAAGCTAATTTTGGGTACCTTACGTTAAATATGTTGATTGTCCGACATAGGTTGTACAGTTGACAATTGTCGGACTGTGCGCTGCGTGCCATATATGTTTTCCAAGCGGTAAAGCGACGCACCTCTTCCTGGAGCGCCAACAACGTTCTCTCGTTTTCGTGCAAATATCTCAAGCTGATGGGGTAAGTATATTTCAAATGCAACAGGGACTCCCTCGGCTTAAGGGAAGACTGCTTCCACACCTTTTTCCTAGCTCTCG
lg2	marker_35550	CGAACTGCTGGTGTATACAGGTCAGCCCAACGACCAATTTCTCTAGACACCGCCTCTGCTGAGCTTCCTGAAGCATTTGGCCGCCGACAAAATACCCGGGGAGAATGGGACGTTGCGCACATGCGTCCTGCACGAAGCACTCTAACTATAATGTCAAGAACAGCAAAGCAGCGTACTGCAAAGGGCATGCTGCTGACGGCATGGTAAATGTTAGGAGCAAGCACTGCTTGTATCCTGAGTGCACAAAACAACCGAGCTTCAATGTCGACCTTCTTTTAATAAGTGAAGCCCATGATTCTAGTGTAAATCAACACTCTGTTGCCTTGGCGTTAGAGCGCTTTCAAGTACTTGCTTCAATGCTACCTATGGGCATATTGCAGACCGATGTAGATTGGCACA…
lg2	marker_44663	CGATAATCACCATACCGCCGGTAGCGTGATGCTTACATTACGCCGGTGTTTCGGTGCCGACAGCCTCAAACATCACGCGCCTTGTGCAGGTATCGTGTGAGCGAACCACAAAACAGACATATACCATGCCATCATCAGCATACGGTTGGCAGTCCACCGGTTGTCCGTTGCCGACTACATTGCAGGTCGGTTGCCTCGTGCCTGACCCGTATGAACAACACCTGACGGATGGCGTTTACCATGCCGTCCTCAGCATGTCGCTTGCAGTACGCAGGTGTCTTGATGTCGAGTAGACCACTCGTAGAGTACTCCCGTCAATAGCTGGTAGGGCAGAAACAAAACAGCAGTGCCATGTACAGTCCAGCATTGGCCAGCGCGAAAGACGAGCCAGTAATCTTC…
lg2	marker_28950	CGACAAACGCACGCATTAAGAACACGGATTTCAGGGTGGCGCAAACATCATATTCACGTTTTTAGTGTACCATTAGGCTTGTCACGCATGTCCTGTAGTACGAGTGAACATGCATGTGTTTTTATCGCGGAAAATACATTTAGACGCGAAAACCCCTCCAAGTCATTCGCTTCAGTTGCCATAGAAATGTATCATGTGCGTATGCGGCAGGCAAATGGACCCAGAAAACGCAACGGGGGTATAATAATGATTCGCAAATACATGGAGTCAGTCGTCAAATATATCGACACTAACGACGTAATCTCCAGAACGCAGCTGACCACCTTCGCAAAAACCCTCGTCATACTCTCAGTGTTTAAGGCGAAGGGGCCGACGGTCATAACGACCCAGCTTTTCGTC…
lg2	marker_44386	CGACTGGACCGCACACGTCATTCCCGCCGCGAACAAGTCCCAGAACGGCACTGGTGAGATTATAGGCTGTCTAGTGATTGGTATGCTTGGTAAGAGCGATGCGGTAGGAGAGCGCGAGCAGGGTAAGGACGGCACAGAGAAGTGGATACCTGATAGTGGTGCAACCTTTCACAGGACTAGATCAGCTGACTTGCTCCAAGACGTGCACCAATCCGAGGACAAGGTTGAGATTGGGAACGATACTTTCATCGATTGATGTTGATTGTAGCATGAGGTTCGCTCAAGAATCGCGCTGCACTGAAACTGTCAGGTGTACCGCCTGGACCAAGACGCACCGGCACGGCTGCTGGAAGTCGCGACACTGCAAGAGCACGACGATATTGTCTCATGCGTGGCCGC…
lg2	marker_39917	CGAACTGCTGTTGCACACAGGTCAGCGCAACAAGACGTTTCTCTGGCCACCGCCTCCTCTGAGCCTCCTGAGGTATTCGGCCGACGAAAAAATCGCCGGAGGAAATGGGACTTTGCTCACGTGCGTCATGCACTAGGCGACCTAGGTATAATGTGATACATAGCATAGCGGCGTACTGCCGACAGCATGCTTCCGATGGCATGGTAGATGTCAGCAGTAAGCATTGCTTGTACCCGTCATGCAGAAAGCAGCCGATTTCAATTTCGATCACACCAAGCAGCTCGGCACGCGCAATATCAAGGTGGCCTTGCGCCGCCTGCGGAAATTTGCCCGGGAAGGTGCGGCCGATGAACTGGATATGGACCGCACGATCAACGGCACTGCCAAACAAGGCTGGCT…
lg2	marker_1817	CGACCAATCGGCCAGCGGCGGCCGACACGTGCTGATACCGCTGGCACCGGGAAAAACAGTCACCGCCGACGAAGTACGGCCACTGCTACGTCTTCTTGCAGCGCGACTTCCGACGTTGGACATCACACCGATGACCAACCACAAATCCGGGTGCATCACCGTGCCGGGCTCGCAGTGCAAAGAAGGTGGCTACCGCACCCTCGTCGACCTCGATGCTTGTGTGTTGAAAAACATAAGTTATATACGAAGTATAGATTTATTTTGGCAGCGCTGGCGTCGCCGCGAACACCGAAGGCGGAGAAAGCGGCGAAGAGGAGGGCGAGAGCGGGACATCACCATCGTGGCCAGACCCAGAAAACGGGTTACCTTGTAGACCCAGACAACGGGCTACCTTGTTTC…
lg2	marker_9599	CGAAAAAAATTCGCTCGCTCAACCCGACCAAACCTTCCAATGCGGTAGTCCAAAAACAAATAAAGCAGAACAATACTAATAGTATCCGGTGGTCATTCACGTGGGGAGCACAACCGGTCAGAAAATATTGAGCCTTAAAGTGGTACCCCTACTGTGGGATTGCTCTTTTATCGACAAACGCACGCATCAAGAACAAAGATATCAAGGTCACGCAAACAACATGTTGACATTGTTTAGTGTACCACTAGGCTCGTCATGCATGTACTGTGGTACGAGTGAACATGCATTGTTTTGAATCGTGGACGATGCGTTCAGCATCAGACGCGGAAACCCTCCGAGCCATTTGATTCAGTTGCCGACGAACGGTTCCATATGCTTATGCTGGCAGACAAAAGCGCC…
lg2	marker_44800	CGAGAAGCCAAGGTACTGCGAACTGCATGCTCATGGAGGCATGGTGAACGTCATCAGGCAGGTGTTGCTCGTACATGGCTTGCACGAGGCAACCGATCCACAATATAGTCGGCAACATACTGCCTGTGTACAGTAAATAACATGTTGATAGTGGAATATAGTAATATTGGTTTTGCTCCAATGATACCTGCACAAGGCGCGCTACGTTTAAGGTCTTCGGCACCAAGACACCGGCGTTCAGTAAGCAGCACGGTGTCGAACGAATCCATTATCTGCCCCTCGTGAACATGTCGGTGGCCGGACGTGAGGAGTGCCTGCGGGTAACCGAGGACCGGATCGATTTCCGCATCACGTGCAATGCGCACTTGAGAACGGCCTGATGTAGAAGCAGCCTCATTT…
lg2	marker_40041	CGACATACTTGACGTCTGACTCCATGTATTTGTAATTTGTTGATATACTCCCTTTGTTTTTTCTGGCCCATATGTCCGCCAGCATAAGAACGTGGAACTTTTCGCCGGCAACTAAAGCGAATAGCTCGGAGGGTTTTTCGCGTCTGATGATGAAGGTGTCGTCGGCAATAAAAACATATGCATGTTCACTCATACTATATTACTGCATGACAAGCCTAATGCTATACTAAATAATGTGAATATGATGTTTGCGACCCTCAAATCCGTGTGCTTGATGCGTGCGTTTGTCGGCGAGGTCGTCGGGCACGCGAGCTCGGGAAAACATGCCGTGCACCAGGTGTCGGCATTGCGACCGGACGTCGTACTGATGGACATCAGGATGCCGAACGGCGACGGGCT…
lg2	marker_43451	CGAAGCATGAGTGACACCAACTGCGTTCGGAACCGCCCACATCACGAGCGGACGTTTGCAGTTATGCATATAGGTTTGTCGGGGTCCCAGAGGCGGTTACAATGGCTGCGGAAGCATGTCTACGGTCATACAAAGGGGGTACAATGGTTTCGGCCGGTGCAATAAAACACGACGTCCTCCTGTACGGAAGTGTACTACCAGGCCACCAATTTTCCAGGCGAGTTGGCGTCATTAACAGTGGCCAGCCGGAGTCAGCATCG
lg2	marker_29200	CGACAACCTGCTCCTGGCGCTCAAGGCTGCCAACAATGCCGCCACAGACCCAACCGAAGAACTTGAGAGGGCCCTCGCGACGTCTCCACCATTACCGAGGCCACGAACCTCAGCGCTGCCCACACTCTGTCGTTTTCCAGGGGTCCGACAACCTTCACCGAAAGGATCTGGTCGGTGTATCGGATATCAAGGAGGTAGAGTCGCTTTGTCCCCACCGGTCCACGGGGGCTGCGGAAGACTGCCCCAGTCCCCGAGCACAGATTAATTTCGGCTTCGCCGATGGTGTGGCACGAAGCAATCACGCAGTTCCCGGGGAGATCCTGCACCGTCAAACCCCCAGCTCAAAGTCACTTCACCTCCTTCTTCCTCCATGTGCTTCG
lg2	marker_31468	CGACGTGATCAATCCACTTAATCAGTTCCAGCCGCTCTTCGCCATCCAGCTTTGCGGACTGATGGGCCAGATTGGATCCGGTAAAGCGATCCAAAATCACCACGTCGTTCTGATCTGCGGCGTTTTCCAGAACCTGGCGAGATTCGTCGACATCGTCAAACTAGACTGAGCGTTACTGTGCGTCGGGAGTTCCAGCTTTCGTACTAACTCCCATGCTCTGTCTATATGCCCTGCTGCTGGCAGTTGGTCGTGTAGGCTGCATAATGTTTTACTTGCGGTGGAGTGTATGTCTACGGATCTGTGTGTCATGGGTCATCGCATTCTATCTCTCGCGTTTAGCTTCGTTTCACCAACTAGTATGAAAGTTCTTTTTTGAGTTCCCCCGAACTCAGCGTTTAG…
lg2	marker_37912	CGAAAAGAAAGAAAGAGCCTTCTCGTCCTGCGGTCAACAAAGACACAGTGGGAAGGACAAACGCCACTCGTGGTTAGATATTACAAACATTACACGCAAGCAAACACGTCTTACAACCCCATCGACCTCCAGCACGCCCGCTACACTACTGCCCGGAACGCCATCTATGGATTATGGTGTTTACAACGCCATGGGACTGGAAGCATATCCTGTGGGGTACTGTGGAGCACAGACACGCCCCGTGAAACACCCATCGCTCCCCCCCAGTTAGCCGTCAGTTACCTTCGCGTTCTTGGTTCGGGATAGTTTTACTTCCGTAGTATAGCATAGTTCTTTTGGAAGTAGCGTACACTACATCTTCTGGGATAGTCTTCAATCGGCGACGGTAGTTAGTTCTTC…
lg2	marker_45490	CGAAGCCTGTCAAATGAATGGAATTGCCAGGACAATTACGTAGAAAGATGCGAATTGCCTGTGCAATTTATTTAGACGGATGTCAATTAAGTGGAATTGCGAGCAAAATTTGGATTTGAAGGATGTCAATTAAATGGAATTTCCAGCACAATTAGTTTAGAAGGATTTTAATTATATAGAATTGCCAGCACAATTGGTTTAGAGGGATGTCGATCGTGCGTCATGAACGTTCCCACGACCCATGGTACGCCACGACCTCTATGGGGTCTGGCATGGCGTACCACGAATTTCGCCTTGGCAATACGATGGCGACACCATGCATACGCCATGACCGTGGTTGGTACTGTCGTCGCAATGCGATGGATTACGGGTCATGGTCATAATGTCTGATGACAATCG…
lg2	marker_45410	CGACCGGACTCCGTTCATGACTCCGATGGCCATGGGGTCGTTGTGGGTCATGACCGCGGTGGCCCCCGTCGCGACGACGCTGGCAGCGGCGGCGTGACCGCCCGCCAGCGTTTCCTGCTGCCAGCCCAGAACGTCCAACACTATTCCTCGTGCAGCACAGAACTGTTCGATATTTCGTTTGAATGGACGCTCATGGTGTCGCCATAGGATGCCGTGGCAAAGCCATGGCGGCCTGCACGATTGTCATCAGACATTATGACCATGACCCGTAATCCATCGCATTGCGACGACAGTACCAACCACGGTCATGGCGTATGCATGGTGTCGCCATCGTATTGCCAAGGCGAAATTCGTGGTACGCCATGCCAGACCCCATAGAGGTCGTGGCGTACCATGGGT…
lg2	marker_35491	CGAAATTGTCCGTGAGTTCATAGTCCAACGAACCAAAGGCTGCATAGACATTGGTGTTGAAATTATCAGCGAACAATTGCGACGTTGGGTTGCTGCTGCTCGCGTCATTGAACAATTGGCGAGTGACACCCTGACCAAGGTCGGCTCCGAGGCTGACGCCGACATCACGGTCGCGAGAATGCTCGGCGACTGGCGAATTATGGTTGTTGGACCAAGGATTTATCCAGCACTGTGGTAGCCCCGCATTATTTCATGCACCGACCAACAATGTACCGTTTACGCACGTAGCGTGAATGCCGCTGAAATGATAACTGGTGCTCATGTAGATTCGGTAGAAGGAGAAGCGCCAGTCCGAACCGGTTTCAACATATTTGATTCGCGCATGCCAGCTACTACCGT…
lg2	marker_37928	CGACGTGATCAATCCACTTAATCAGTTCCAGCCGCTCTTCGCCATCCAGCTTTGCGGACTGATGGGCCAGATTGGATCCGGTAAAGCGATCCAAAATCACCACGTCGTTCTGATCTGCGGCGTTTTCCAGAACCTGGCGAGATTCGTCGACATCGTCAAACTAGACTGAGCGTTACTGTGCGTCGGGAGTTCCAGCTTTCGTACTAACTCCCATGCTCTGTCTATATGCCCTGCTGCTGGCAGTTGGTCGTGTAGGCTGCATAATGTTTTACTTGCGGTGGAGTGTATGTCTACGGATCTGTGTGTCATGGGTCATCGCATTCTATCTCTCGCGTTTAGCTTCGTTTCACCAACTAGTATGAAAGTTCTTTTTTGAGTTCCCCCGAACTCAGCGTTTAG…
lg2	marker_39935	CGAGGAAGACCCAGTCGGCACAAATATTAGTTTTACAATACATGAAAATATCATTCAACATCGGCTGTTGTTGAGTTTATTCAAGACATTGATAATACGAGTGACGCGGTACATAATGACGCGACGAGGTAGCGCAGCAAAATGACAACGTCTGCTTTCGCCAACGCTAGGACAACAGCTACCTCCGTGGGACGATTGAAAACGAATTTCACAGATGGGTGGGCTATTGGGTGGAAGTTATCACTATTGTACGAGATCG
lg2	marker_42805	CGATAAGTGGCCACCCTCAAAAGGCAGAAATGGTGCACCTGCATGCAGGCAGGCTACCGTAGCATGCGTCAAAGGTATATTATTGGTGTGCACCACACCCTTTGCAGTACCGAGAAAACGATCGCGATGCTAGGAGATGGATAGATGGATGGTGGCCACAGGCGGCCAAACAGGAAGGGGGTAAGACTAGCGAAAACAAAACTATGTGATATGTGGAATCCACGTGATGAGCGCCCCATTATTGGAGGCGTCTCTCATTAGGAGTAGGAACGGCTGTGCTCCGTCTCG
lg2	marker_29710	CGAACGGACCAGCACCAGCTTGTCCATTGATTGTGCCAGTCGCGGGAATGCTTCACAAATTTCAATACCCGGAACATTCGTAGCGATCGGCCGCCAGGGGCCGGCAATTTCTTTGGGCGCTTCGGGCTTGAGATCGAAGGCTACCTTACCGACGTGCGTACGGCACAAGAGGCAGGGGTTGAACCAACCTGCTTGAAGCTGCTCAAAGTCGTCTTGGTGGGATCGTCGCGAGCTGGCAAGACCAGGTACGATGTAGGATCGCGGCCAAAATTGTTTTACTGTTACGATTAACACACGGGTCAAGGCAGACTGCACTTACCTTCCTGCTGGTGTTTTACTACATCAATCACATGTACTATCAACTGTATCGTCCGCAGGGTCGGCTGAAGAGACATAGTA…
lg2	marker_32885	CGACTTGCTTTGCTTAGTTCCGGGAGTCCCCCTAACGTTGCGAGTCCCACCCTATGATTACCATGGCCTCGTGATCAGATGTGTATGTGTGTGTTTTGTAATACAGATGCCTCCTGCAGCTTGTTGCTACTATGTCCAAGGAATCTTCTAAACTCCACGGTACGTAGAGGTGGGGCGTCTTCTTATCTAACCTCCCCACATGAGTGCCCCCATACAGTTATCATTCTCATCGGAAAGGCAATTTTCAATCAGAGAAATCGGCTGTTACTTCGACGGGTGGAAAAAGGACGGTTCACAGCAGTGTATAGTCAGGCGCTGACAAGTGTGCCTGGTTGTCACTATCCCTCAGAAACGGGCACGATGTGATTTTGACCAACCTATATCCTATATCCCGTGATG…
lg2	marker_11752	CGACAGAACAGGCAAAACAACAGATACGACAGAGCCTGGGGCACTGATTTCGGGTATTTTTGCTCTTGCATTCTTGCACGAATCACAATAGCGGCGTCAGAATTCTTGGGGGGCTCACTACAGCCGGGCACCCCCTTTACCTGCTGCTGACCTTCTGTCTATTCGCTGTCAGTGTCTGATTATCGCTCGGACGTCGCTCGGCAGTTCAGGGTATGACTTTGACAATCATGTCAATTTAGATCCAACCCCCCACTCGTTTCAAACGAGAACATCCTTTCGATTATTTCCTGGTTCACAGGATCTTGAAAAAACCTCATATCACCTGGTTCACTTTCCCGACAATGGTTTTCATTGCCATCGCGTGGGGTGGCTTCACAGCCTTCAAAGATAATGGCAACG…
lg2	marker_34328	CGATGACAAATACCATGGGCCAGACGTATCACAAGACATCAGATTGAAGTCCCACGGGGTTGCGAATAGGGCGAGCAGTTCCTTTGTTCAGGACCGTCGTCAGTCAGGAGGGGTTTATGTCGCACCCCTAACGGTACCCCTCAGCCGTAGAATGTCGCCTCTGGATGAAGCCGCTCCCGCGTCAATCCTTCGCCGTTGGGTTTTCTGTCTCGGTTTCGTGTGCAGGGCCTATCCCTCCGGAATTTGGCAAGATGCTGGCCTTGCGGAAGCTTTCG
lg2	marker_32567	CGATGACAAATACCATGGGCCAGACGTATCACAAGACATCAGATTGAAGTCCCACGGGGTTGCGAATAGGGCGAGCAGTTCCTTTGTTCAGGACCGTCGTCAGTCAGGAGGGGTTTATGTCGCACCCCTAACGGTACCCCTCAGCCGTAGAATGTCGCCTCTGGATGAAGCCGCTCCCGCGTCAATCCTTCGCCGTTGGGTTTTCTGTCTCGGTTTCGTGTGCAGGGCCTATCCCTCCGGAATTTGGCAAGATGCTGGCCTTGCGGAAGCTTTCG
lg2	marker_44298	CGAGGTTCTCCGCCGTGAACTTTCGTGATCACGGCGCCCTCATGACTGCCTGCTCAACTTTCGCCTCGGCCCGCACTTTCGTCTCTCAGCGGTGACCTTTTCGCGATTCTGCATGGCATGGTGTATAGGGTTGTTGCACGAGCTGCTATATCTTCGGGTTGCTGATGGCTGCTACCACGTTGCCTGTCACAAAGCAGTTCAGTCTTTAGCGAATGGGTAATCCTCACCAGCGAGTGCCCCGACGAACGCGTGAGATTTTCGATTGGGCAACCGGCGAATTAGCACCGCCGTCGCGTCCCGCGCCAACGCCGGCACCGACGTCAAGCATCGGTACGGTTGATGCGAATGAGTTGGCCGCCGCCGCACCGGTTTCAACCCCTCAAGCGGTTGAAGTCGTGG…
lg2	marker_44926	CGATGCTGTCACCAATATAAAGTACTTCGTACGAAAAACGTCTGCCTCACAAGCGACTTTCTTCGTAGGAGGATACCAATGCAGCTCACCCTTCGTGCGACTCGCCGAACACCTCGCGTGGCGCTTGGCGCTTGGTGCAAGCAGAGTCGTTTCTTGGTCTGTGAAAGCTCAGCGGGCTCCGTCCCGACATCGCATATAGGGATGCGAGGGCCTACAGTCATACGACTACGACCATGCATGAACATATGGGTACATCCTCCCCACCGTTAGCGCCGATCG
lg2	marker_42344	CGAGTTACGCGAAGGGCAGACCATTGTTCTGGCCGGTTTATTCGGACACGATTCTTCAACCGGGGTGACCCGTATTCCCTGGCTGGGAGAAATTCCGCTGGTGGGCAGCTACCTGTTCAGTTCAAAACAGTCGAGACCTTGGAAATGATGAGTTAGAGCATCGTTGCATTACCTCCCAGGTCTTTGTGTGCAGCCCTTTGTTCAACGAGCCAGATACTGATATTGAACGGTCGTAGTGTTTGATATTGATTTGGTTGGCATCTATCTTTAGTCGGCGATTCTCAACTGCCACAGTCATACAGCAGTCATCATAACACTGCCCAATACGTCAACACAGCCCTAGACTTGACCAGAGGGAAACACCAAAATACATAATCAGTCACTCTTGCAGTACTGGTC…
lg2	marker_29129	CGATCAGTCAGAAATACATTTCAGCCAAAACGTGCTCTACCTCTATCGTAGCAGGTGCACGCCGCCACCGCTGTTGCTGCTGTTGCTGCCTGAAACCATGCCCAGCACCACCACCACCACCACCACTGCCGCCTCTACTCCCTCCAGTCTGCTGCCACTTCCAGCCCGCGACAAAAGCACACCGAACCCACGCAACGAAGCGCGCTTCGCGCTTTAGGGCGACCGCCGCTGCTACCGCTTCACGCAACAAAAGACGGGGCTATCG
lg2	marker_43596	CGATCTACCACCACTATTTCAGGACCAGACGCGGAGTGTCAGCTTGCAGGTGGCCATAGCAGCAGCTCGTATAATACGAGCAACGAGCGAGTTTCTGCTCCTGTGGTTTTGGTGGTAGCCTCCCTCTCTCCTTGTCTCGGGAAAGCACGGAGCTATGTTGAGGGCGGCTGCAGCTGGACTTCTCAAGGGGTGCCCGGGGATGAACAGGGCGGGAGCGATGGTGGTGGCGGCGGGCGCTAGGAGCTTGCCGGCGGCCCTCGGCAGGCCCGGCCATGGCGCGCTGCTCTCGTCGACACGTCGCATATCGCCTTCGGGGCCCCTCACCTTAGCTTCCAAAGAAATTGCCCCGAGGTCACTTTGTTCCAGCTGCGCCTGTTTCCTGCGATACAAAACGCTGAC…
lg2	marker_16210	CGAGCGTCGCTCGCTTTGTACAGGAGTCATGTGAGCAAAGTTTACCACAGACATTGGAGGTCGGCTGATTCGTGCGGGAGCGTTGTGAAGGACGCCTCTTCCTCGGCACGGGCTGGTGCTGTTTAGATGCCTGGGACAGCCGCGGAAAGGAAGGCGGGCATAGCAAGGAGACGATGGACTTGAGTTGTGCACGCACACCTTCCTCTGGTGAGTTATAAACAAAACACGATTGAGTCAAAGGTCTTGCAAAGAGAACTACTGGAGGGTTGACGCGTGCTACGATAGAGGTATACCTTTTTTTGGCTGAAATTATTTCTGAATGATCGAACCGTCGTTTTCTTGGATATGTGTTCTCCATAAATATCGCACATACATGCATATATAGCAGCAGGAGTTGTG…
lg2	marker_44034	CGAATGTTTTTTTACCAGGCGCCTGACCGGCCCACGCCACGTATCAACGATCAAGGCGTGAGCACTGTGACACTACTGTAGGGTGGGTCGGAACCCTTAACCAGCATGATCCGTTCAGAGCTCATGACGGGGTCGTTGGGTTTGTCGAGTTCACCTAACGGATGCGACCTATATATACGTTGTACACCCCTACCTCTGTGAGTTTGACCTGTCTTGGCGACTCCTCTTCTTGCTTGGGGAACCAACGTGGGAGATGGTTTCAACGGGGGACCCAGGTATATGCTGTCTCAGTCCAGCACGGAGTATATAACATGTAGGCCCTTCCACACTGAACAAGTGAACCCACGAGTGGCGGTCTACCTTCTTGATGGTAAGTATCGGAGTTTTACCTTGAGCGTG…
lg2	marker_20693	CGACCGTCACTGAATCCGATTTCGTCGTCCATCGTAGGGAACTGTTCCTCAAGGGGAGTCAGAACGTCTCGGACAAGAATTCGGCGAACTGTGTCGGGTTTAAGTCGACGAGCTCTACCTCGTGACCGCGACGAATCTCGGATCGGCGTACATGCGGCTGGGCCGATTCGGGGACGCCGAGCCCTATCTGCTCGATGAGTTGGATGGTGACAGAGCGACGTTGCTTCGCGCCCGACGCGCAGTCGGCGGTCGGCGCGTCTCCCCGTCGCCAGACTACGGTCGGCTGGCGCGGGCTCAGGCCCAGAGACGACGAAAAGCGCGTGCGGCACGCGCCTCTCCGTTCTCGTAGACTACAGCAGCAGCAAGAAGCAGCCAGCGTGCCGGGCTCGGATGCTTCAT…
lg2	marker_44889	CGAAATTAAAGTATGGTCGCTTCCGGCAGGAACCGTATGAGCAACGTTTGCTAAGGACGTCCATGTCATCATCCGCATGTTGCTTGCGGTACACCGTCGTCTTGCTGCCCTCGGTATTGAATTTGGGTCGCCTCTTGCAGGAGTCATTGGAGCAACGTTCATCACGGACGCTCAACCTGCCTTCCTTAGCATGCTGCTTGCAAAATACACCCCTCTTGCCGTCGTCCACATTGAAGGTCGGTTGCGTTTGTGCAGGGGTCATGCGAGTGGCGTTTGCTATGGACTTCG
lg2	marker_38813	CGAAGAAGTCGGGGATGCCTCGTTCCGACCACTGCAGTGGGTCCTCCTCACCAGTCTCGCTTTCTTCTTCTTCATCTTTTTCGTCGTCGTCGGCGCTCTCGGCGCGCTCCTGCTTCCTCATCTTGCCCTCTTTCCCACCTCCTGCGTTCAGCTGCATGTTGCCCTTTTCCCCACCTCCTGCGTCCAGCGGCTTCTTTCTATTCTTCCCCGCTTTCACCTCACGCTGCAGTCAATACGTTACAAAGTAGCGGCGGTGACGACAACAACAAGGAACACGTAGATCAGCATCTCGCTTGTGTAAGATTCG
lg2	marker_43040	CGATCTGGACAGGTTTAAGTCGGTCAATGATACGTTCGGCCATGACGTCGGGGATCAGGTGATTAGGGAAGCGGCTTCGCGAAATGCTCCTTATATTTAGGGTCAGGGCAGTAAGGGATAGCAGCCAAACACCGAACACCTGGGCATTATCAACCATCTACGAGCAGCGTGAGCGCCCAGCAGTAGTACGGGTAGGATAACGTAACGCCCCTTCCTTATCATACAACTCCTTACACTGCAACCATTGTAACTCGGACGCCACTTTGTACCGTCCCCCAATCACGCAGAGGCCGTTGCTGTGTCCCGTCCCTTTTCAACGTCAATTTTCCCTTCTCGATTCCACCGATGTAGTAGCTGGAGCCCATGCTCCGAGCCCAGAAGCCCGAGCCACAGTTTGGA…
lg2	marker_42063	CGAACCCCCGAAACGGTCACCCGTTTACACGCTTTCCAGGCGTGCGCCTTCAGCCACTCGGCCACCTCTCCTACTTACGTTTTAAATCAAGAACGCTTATTACAGCTCGCCAAATTACAAAAAAATCTCGTTGTCATAAAAATATTTCGATTCCTCTGGCTGCACCGACACGTGGACAACGCACTCAAGCTAAACCTAAACCCTGACGAGTTCAAGAGCGTGGTGGCGACTATGGAAACGCTTTTGGTGCTGTACAGAGCGCCCACCGCAGAAGGCACACACTGCCCGCTGTTCGTCGTTCCTGCACGCTTGCCCGAGTATGGTGACGAACAGGTTTTAGAGAAGGGTAACATAGGGTTGGGCGACGCCGTGGTTAGGGCCAGATGCTCGTTTCG
lg2	marker_36803	CGAAAGACTTAGACAAGAAACCGTTACCGTCTACGCGTTTTATCAATATCAGGTTTGTTCGGGTATAAGTTGTGTGAGTCGTATGCCATCAATCTCGGTCAATTGGTGTGGTTCTGTTTGTTCCTCGGTATGCTGTATCTCCGTGTAGTAGTCTGTGACCACTTCCCGAATACTCTAAATGTCCCATCAACATTTGGATAGGTCTGTGACCGCCACACCAATTTTGTATTGGAATAATACTCTGTACCAGTGATGGCTGTTGTTCTGCAAAAAACAGATCG
lg2	marker_32337	CGATTCCAGCAGATCCATGACGCGGGTAATCTGGACATTGCTCACTGAGACATGGAACAACCACCCCTGGTCACCCATGCGGGGAGGGCCGACCTGGCTCGGATAATTGCCCGCCGGCACCATGACATTCCGCGCGATCTGCATGGGGAAATTCTGATTGATGGCAATCGATGGGATATGTATAGTCCACGCTGTAGGCAGGTTGCAGCCCCGCCAGCTGGTTTGTAGTGCTCGCTCGTGGCTGACCAGTGTTCGGCGGGGCGTGTATTACTTGCCAAAGCTGAGGACATGGTCAAAGTTCGGAATGTTGTCGCGTATATGATTACGAATGTGGCCGGACCAAATTGTCGTCAGCCGAAAACCGGTGTTATTGCAGGAATCTTAAGATAGGACAAACCA…
lg2	marker_30810	CGACCAAGCACGATCTGTCCGACCGTTCTCGGACGTTGATTTCCACTTCACCGTGGTCGCCGCACACAAGCCGGCGAGCCATTAGTACACAGAGAGATGACGTCGCTGTCTTCGCTCACTCCGACCAGTGCTTGCTCGTAGCGGAGCCGGTGTTGTTGGTAGTGGAGGTATTCGCGTTTGCGGTCGGTTGGGGCTGGTTGTGTTGGCATTTCTATGTCTTGATTGCCGTTCCTAAGAGCACGCCAACAAAACCTCCAATCTTCCCGGCTTCCATCGAACAGTCGCTGCGCGAGGTGCTGCGGGTGCTCAAGCCGGGCGGTCGCTTCGTTTTCGCGGGCGAACCCACCACGGTCGGCAACTTCTACGCACGCTGGCTCGGACGCATCACCTGGGAGGCGA…
lg2	marker_39989	CGAGACCGCCGTTGGCGCCGCGGGCGTAGTCGGCCCACATGCCGCCCATGATGTAGTGCACGGCCGGGAAGATCTTCATGGGGACGTCGCGCGGATTGTCGCCCTGGAACTTCTCGTAGATGTTGAGGATGCCCCCCAACTTGCGGTCGCGACCCTGGAAGTACTTGATCTCATCGGCAACAAACTGACCGGTGAGGGTTGAGTGGAATTTCGGGCAAACAGTACGAGTTTTAATACCGTCGTGCGAGTCTATACGAGGTTTGGCAGACAGGGGCGGTAACGAGTGTTAAAATAGTCCAACGGGCTCCATAACAGTCCCACTGCATTTTTGGTGAAGTGTACGAGCATTTTGTCTGTTGCATCGTACCTGACGTACTGGAACTACCAGCTTTGGCGGCA…
lg2	marker_8337	CGACGTGGCGTTCTTCGGCGCCGCCAACACGGACGACCGTCTTGTCCTCCAGCACCCGCAGCAGTTTCGCCTGCCCGCCGGGCGACATGTCGCCGATCTCGTCCAAGAGCAGCGTGCCGCCGTCGGCCAACTCGAAACAACGGGAACTCTTTGACCCCATTGTGGTAACCCAGTGCTTAAGATGGAAACCTTGCCCGACACACAATATGCCGATTATGCTTACAGCTGCCACCGCAAGAAGCTACCAGAGCGACCGTTACAGGGTACGTGTCTTAGCCGCAGTAAACGTAGCTGCGCGACACACGAAGAGGGGGTAGGGTTACGGTGCTTGTACTGGTGCTTGTAGTTTTTTCGTTGACGGTATTGTAGAAAATATCGCGCTGTCGTCTGTTCGGCCCC…
lg2	marker_39630	CGATCGTCACGATGCTTCAGCGGGCGGCCCAGGTGCTGGGCAAGGTGAGTTCAAGCTGTGTTGTTGGGCGCCAATCATGCCTCTTATGACCGAGTACGTGCCGTGTCATTGAGTTAGCGTTGCTCCAGGTTGATCCAACGAACTCAGCGTGGGCATGGCCGTCTCCTTGAAGACTAAATGAAGCATGTTCAACAACCAATTTTATGTTGGCTCAGATGTCCAACGATTCCATCACAGTTAGATATGTCTGTGCCCTACGTCTTGCACTGGAGTCGAGACGATGTGCATCGGCGGCGGCCAGGGACTCGCTGCGGTGTTCGAAAATGCAAAAACATGCGTACATACGTATCCAGCTCTGGTTGAGATTTTAACGACCTTGAAATTGTTTGCCCTACGAAA…
lg2	marker_34850	CGATTTCAAGGCGCGAACAGTAATTGGAAGGACGGTAACGCGCTTCCATTGTGATATCGGATCTCAGTTACGACTTGAACGTAGAGAGAAAGAAGTACCAAGGCAATATATGGGATGGGAAAGTATCTAAACAAAACATGATATTTGTGTCATAATGTATCCCACCCTAACGAGAAACTCAAAACATTCCGGGAAACAGCCATTGTCAGCTTTTCTACCATGCACTTTGGCCTAAATCGTTTCATTCGAATACCTCGCGGTTGTCTCAGCGCCGAAGATTCAAGTGAAACATGGGCAGACCCAACACGGCCGATTTCAGACCCCCATTGTTAGATACCCCGCCCTTTCCGCAACATCACAAAACAAAAATGTTTGATACGTTTGTGTTATATTTCAGCT…
lg2	marker_8117	CGAGATGATCCAGAGTAGAACAGTACTCGTCTTTGCGGAGTGCAACCTGAAAGTCTCCCAGATCCAGATACGAATGCTTCGCGATGACGATGTTGACCCCCTTGGCTGCTGCTGTTCCCCCCGAAAATAGGTGACGCCCCAATCCGGGCACGATCGTGACAGGAAGCCGACCGGAGTGCTTGGAGCCTAGTTGATCCAGTACTATTACGACCAAGACCCCTTTGCCTATACTGGAGAGGCGATGATTACCGGCGACGTTGATTGTCACCGGTGGGTGTAGATGTACGTAGTCAAGCATTCTCTGTTCGAGTTCACCGCTGGGCGGTTTGAGGGGAACAAAATCTGACATGATGACACACACCCGCTCCGACGAATGTCAAAGCTGCTTTTTGTCG
lg2	marker_39407	CGAATCATCACGCTGGTTCCCTTCTCGGGGCGCTTTCGTGCCCTAATGGCTGCATATTATCTCCTTCCCGGTTATTTTCGCTGACTCGCTCACGGCTTACGTGGCTCGGAAGGCCAAAGCCACGGCACCGTCGGACCTCACGGCAACGGCCACGGCGTGTTCCGCCCGCACGTGGTGGGCCATAGAGTAATTCCGTACGCAACGGCCATCTTGGCAAAAAAAGGCACCTGAGCGGCACGTTAACGCGCGGCGAATGCTTGCTACATTTCGAGGCTGTAGCGGAGGCAAGGCGCAACAAGACTTCCACCATCTTGGGATACCTTGCCGGTGAGTAACCTACTATACAGATTGTTGTTTTTAAGGGGTGTGTGTATGAGTTGGTGGGTATAATCATCTAGG…
lg2	marker_39217	CGATCTCAACTCCACCTTCTGTAGAAGCCATGATCACATTTTTACTAACAGCGCGGTCAAGTAAAACTCCAACGTAAAATTCTTTTTTGATGTCCACGCCGTCTGTCACATATATAGTCTGAACTAATTGTCCTTCATCGCCTGTTTGGATAGTAACAAGTACATCACCTAACATCGATGATTATCGGGTTTGTTTCCCAAGCTATAGTAGCATTAGGGACTTCCCATGTCTGCACTCCGGGGACGGCAAGGAACTTCCACCGATACACATGGCGCGATAATGTTCATTGCGAGATAACAAGGAAAACAACAGTTAGTCTCACCTAACAATACCCCCTTGTACCCTGACGACAAACCGACCATAATGATGGGAGGGTGGGTGAGCTTGTTATGGACTCA…
lg2	marker_19600	CGAAGAAGCCTTTGCGCCGGCAGACGGGTGGAGTTTGCTAGACGCGTACACGCCGACGGTTTTACGACCCGACGGCCATATCGGAGGCAACGACTGCTTGCACTACTGCGTCCCAGGCCCCGCCGATCACTGGATAACGCTTTTGTACAATATTCTGCTAACGTCTTCAACGACCGCAAAGTAGCCTGCAAGGGCCAGCGCTACGTAAAGGGAAACGAGCTTTGGAGTATGCATATTGGTTCACGGCGGTGCGCCTGAACTGTCAAGCGTTCACCATAACCTTGCAAGCCGACTTGTATTTGATCGGTGCTGACGTTCGTTCGAGCGGCTCTCCTCTCTCTCATTCATACACACAGCACACACCCCTATTTTATTGCCTGTACAGAACGATGAACGCTC…
lg2	marker_41188	CGAAAAAATGCGAAAGACAAACATGATACAGATGACGAATCGGACGAAAAACATGTTGCATAGGCGAAAGGGGGAACGGCAAAACTACCGTTAATTTTCCTAGCACTATCGCTAATAGACTGGCAGAGCCTAAGCAGGGAGTGAACAGTGTGCCACTATGAAACGGCCAGGTATTGGGGGAGCAACGCTAGTAAACGCACCAAGGTAAGCCTACCAGAGCCCATGCACTAAAACGATCAACATGAAATAGTCGGACGTGTAGAGCTAAGACGACTAGTTCGCGAAGGCGTGGAAGTAAAGTATAACGAATGGAAGTTCACGGAAGTCAATGGAAGTAAATGCTGGTCCGCGGAAGCTTCCATGGAAGCTTCCATGGAAGCTTCCACTCGGTACTTCCAC…
lg2	marker_38083	CGATACCGCCCAGCAAGGTATTGAAACCCCAACACCACTGGCGGATTGCTGATTTAGCTGGGGCGCCGGTGTTCATAGAGCCAGCGCGCCAAAAGAGTTGCCCGTCGGGGCAACGGCGAGGTCCAGCCGCACCCAGAGATGCTAACGTCCCGTCCCAAGATCAGAAAACCTTCGAATATCAGGTCAATGCGGCTCTGGTTGCAGTAAGGTAATACATGGTTCCCGATGCCGAATAATATTTTCCTTTGTATTTCAGGCCGAAGAGGCGTGTTGTGGTGATATCGCCTTAGGGCGCGATCCACACGGTAGAAGTCACGAAATAGTCCGGTCAGCATTCTTACGTGCGCCTTCTCTTAGATGATTGTTGTGTTTGGTGGTCTGTTCAGTGGAATCGTCTGG…
lg2	marker_26962	CGACGACGTGGGGGCACGGTCCGGCCGAGGCGCGAGCATCGTCGTCCACGGCGTTGCTCGTCCAGTGAACGGCGAAGTGCCGCCGACGGTTCTCCGCCATCTACCGGAACCGCAGTTCAATGGCAGCCCTTCGTGCAGGCTCGTCGCGAAGAAATTTTGTCAGTGCTCGCTTTTTCTAGAACAAACGATTCAACTTTGTTTGCTTTGGTTGCATCGGTTGCTCGTTGTATTGAGCACGTAACATTTGCGAAATCATAACCCTTGCGGCGGATGCCTATTTTGGTGCTTGCCCCACGCAGTCCGACGAGGCCAACCTGGGCGGGGCGATCTACAACGCGGGGGAAATGACGATGTCTGAGCCCGCTGATTTCCGTTACAACGGTGGAGTGGTGAGTCTTC…
lg2	marker_888
lg2	marker_35551	CGATTCCAGTGGTCACAGGCTAACTTACCCAAAAAAAGGTATACTGAAATAAAAGTGGAACCCGAAGGGTCCGCAAAGCGATCAAAGCCAGTCAAAAACAGATAGTCTGGAGCCCTCCGCTCCCCTCTACACGCTGTGAACGTAAAAATAAAACTGGAAAGGTCAACATCACCAATCGGGGGTATACGCCCCCTAATGTTATCTTGGCGCCCCTATAATGCCGGGGTGTTCCGTGCCGGGTTCACGCCGGTCAGGCAAACAAAATCGATCTTCTCCTCAAGAGACCCGAGCTTCTTCAGGATGTCCGCCAGCAACTGCTTGACGTTGAGCTTGTCATCCGAACTCATGTGCCACTCCTCGTGTCTTCCCCGGAACGCGTGCCCGGATCGTAAAGGTCAC…
lg2	marker_41984	CGATCTGCGACAACAACAAGAACTGCAATCGTAGGAATAGTGATCAATAACAAGTACAACGGCTCCTGGACGAAATTCTTCCTGCATGACCCCTCGCACTCCCGGAGTTACTGGAAGAACTTTGGTCTCAGGGTAGGTTGCACGTCCGACGAGGAAAAGGCGGACAGGATCATCAAGTACTTTACTCCGTCGACGAAGAGATCTTTTGAAACGAGCACCCTTACCTGTTGTATGTGTGGCGCCTTTTGGGGAGGCAGTTGGAAACTACGTCAAGGGCGGTGTGATGCCGCCCTGCGTGAAAAACAAATGTTTACAGCTGCCAAGAAACATGCAACTCCGGATGAGGACATAGACTCGCGCTATGATTGGCGTTGTTGCGTATAGCACTCGTGTGTGCTT…
lg2	marker_44315	CGAACACTTATATAGCCCTTACGACGCCCGCTTGCAATCACGCAAGCGCAGCCAGTGACGCAAGGTCGCTGGAGCGTTGTCATGTTTGGTTAGTGCTTTCACAGAATGTTTCGCGACGAGCTTTGCTTCGTATTGCTCTTTCAGCTCAGCGAAGTGAGCTTCCCAGGCAACAAGCTGTGTTTCGTAGGCAGGTAAGGTTCGACCCTTTTCGGTTTTTCGTGCTTGTCACGGTCTCTAGTTGGGTCTGCACGTGCAAGTCGGGAGCGATGTTAGCGCAGTCAAGCATGACGTGGGCGCGTTCAAGCAAGACGTGGGCACGTTCAAGGAAGGTCTCCACCTGTACCAGGTAAGATGAAAACCCACTGGTATTCACGCTAGTGGGTGTTAAGGTGTCTTGTG…
lg2	marker_39351	CGACCTCGGGGCGTTCACCGGCTTCCTGTACGTCTTCAACGTCCGCGAGAAGATCTACGACCTGATGGACTACGTCTCGGGCCAGCGCTTCCACCCGGACTGGACCCGTGTCGGCGGCGCCCAGAAGGACCTGCCCGACGACGACATGTTCCGCAAGCTCGTGCGGAACATCATCGAAGTGGGAGACCTCTGTTCCCTTTCTTCCCGAAGCTTCTGTCGTTGGTAAAACGGCAGATGGCTCTTAAAGGAAGGAGACGTTGCGCGAGCTTGTAACTCTGCCCGTACTGCGATCGTGCACACGAAACGTAGGCCTGTCGCTGTCGTAGCCGATGGCACCTCCTTCCCTTGCCCTAGCTTGAAACTTTCTCGTGTAGCCCTCAACGTGCACGAAAACTCGCG…
lg2	marker_10476	CGACATTGTTGCGCTCAACCGCAAGCCGGACCGTATTCATGTTCACCGGCATGGTTTCATGAAATACCGGAAAGACCATCGCGCCGCCGTTCATCACGACTTTCTCGCCCCCAAAACCGGTTCGTCGAAGACTGCATTATGGGCACGATCGTGTACCAGCATTTGTTTTGTAGGGTATGCAGAGATGGTTGGCATGTAGGCAACTTTTAATCAGTGTTATTCTTGAGTTTGCTCTACGAACCGGTTAACACACACTGCTGTGTATGGTTTGAGAAGAAGGTTCTGCTGAGCATCGTCACATACAATATTATAGTGCTGTACTCCCATGAAATTGCAAACGACGTAAAATCATCCAAGGTCTTTCCAACAACAATGCGCGGGATACGCCGCTCAGACACA…
lg2	marker_45534	CGACTGATTACTGGGTGGGCTGGGGCTCATGGAACGAGCGCGCAGCGAGAGTTGCCGCTCGGGGCAACGGCGAGATTCCGCCGCACCCGGGGATGATAGTGGCCCATCCCCGGATCATAAACCCTTGCACACATCTAAGAAACCAACAACCCGGGGTGTAAAACGGACATATCCCGGGTCGATTTTTACGCCAACACGGCTAACGCAAGGATGTACTGTAGACAATGCAACTACGTGTGTTACATACAACATGTTACCAGAGACATACGAAAATCGTATAGCTTAACTTAAGCTGGCACACGGTTTCGCAACTGGTATTGCACGAATCATATGGTCACCGCAGGTACGGTGTGGCCGACACAACAACCCTAGTGTAATCCCGACCATGGTATGTGTACT…
lg2	marker_37498	CGACTGAGGCTGCCTGCGTGCAACGAGCACCTCGGTGGGGGGGAGGGAGGAGTACTCGTAGAAAAGCCTGAGAGAGGCAACGTGTTGCGGACTTGAAGCAGACTAACGGTCAATATGTAGCACGTCAGTCCTGCTGACAGCTTCAGCTACATGCCAGAACGTCGTGTATCGGTACTGGGAAATGAGGTCTGTGCAAGCAAGCGGTTGCTCCGCGGGTCGTCGTTTGAAGGTCAGGCCAGGCGGCGAGTTGATCGACACGTCCTGGCTTCGCTTGGTTTACGATACCTATCACTTTCCTTTGGCAGAAAGTCGTTGGGATCTGCTGGACGAAATCGCTCCTTACGCGGCTATTGTCCACGTGGGAGATGGCGAAAAATCGCACGATGTAGACCAAGAGCG…
lg2	marker_34236	CGAACACTTATATAGCCCTTACGACGCCCGCTTGCAATCACGCAAGCGCAGCCAGTGACGCAAGGTCGCTGGAGCGTTGTCATGTTTGGTTAGTGCTTTCACAGAATGTTTCGCGACGAGCTTTGCTTCGTATTGCTCTTTCAGCTCAGCGAAGTGAGCTTCCCAGGCAACAAGCTGTGTTTCGTAGGCAGGTAAGGTTCGACCCTTTTCGGTTTTTCGTGCTTGTCACGGTCTCTAGTTGGGTCTGCACGTGCAAGTCGGGAGCGATGTTAGCGCAGTCAAGCATGACGTGGGCGCGTTCAAGCAAGACGTGGGCACGTTCAAGGAAGGTCTCCACCTGTACCAGGTAAGATGAAAACCCACTGGTATTCACGCTAGTGGGTGTTAAGGTGTCTTGTG…
lg2	marker_43228	CGATAACAGGAACCTTGCAATAGGTACACAGACACCTCACCCTGTCAGGGTCTGGCGGGCTCACCTTGGTAGGGTGCAAGACCCTGTACAGGGTCAATCAGGCAGACCTTGACAGGGTCCACACCCTGTACGGGGTCAACACTAAAGACCCTGACGAGGTTGGGACATTGTCAGGGAATTTAGCATCGAAAGCTTGGAACGCGAAACACCCCGACGCCCAAACGGAACCCCAGCCGTACTGGGTGTGGGAGCCCAACAACTGCGCGCTGGAGGCAGTGACGGAAGAGGGCTTTTGCCGCGTGATGGCCGGAAGGAAAGGATTGCTTCTTGTCGGTGGGTGCCGGCGGTGTTTTGATCACGTGTGCTTTATTAGTAAACTACGACGGTAGTTCCTCGGTG…
lg2	marker_23947	CGAGGTCGTGGGTTTGAGTCTGCGTGTGGAGTTTTTTACCCCCCAATGACACCAACTGCTGTCGCGAGCGGTTATAACAGGAGGAGTGTGGGTAGGCACAATTCGAGCATAACAGCCACATAATCACCTTCTCCGACGTTCGTTGCCGCATACGACCCAAATGTTTTCCCAACGATGATGACCCTTCCATCCGAATCCACGGACAGCTCGTTTAAGTAGTCGTCTCCGGATATGTTGCCCGAAGCCTCAGAGCCATCCTGCGAGGGCCGCACACGATAGAGTGCACGGGACGTAGACATGGACCCAACGTGGTTATCGTGGCATTGGTTGGACCAATCACATCCCCTTGCAAACAGTTTGAGCTCTAGCAACGGAAGCAGCCACACACAAGTGAGTGCA…
lg2	marker_11330	CGAACGGCTCTGGTATACCCGCTGAAGTTTACCCTGCTGATCATGACCGAGGGTGTAGGTAGCATCCTTCGCCACGATAACCAATCAATCGTTTGCCATGTGTTTCCATTTTCACGCTCCTCAATTGCAGTCCTTTTTCAAGGGTTACCACAATTGGTGTCATGGGAGCGTAGTGAAGCAAACTAATGCAAAACCTGCCGGCATCAACTTGTTGGTTAAACCAACTATTACCTGTTGTGGTACATGGTCTGGTCGGCACAGGCTACGGCGCCCGAAAGGATGCGACGTCTCGGAAGTGTTCG
lg2	marker_40756	CGATTTTTTCTATTTAGCACGCCTACTGCGCGAAGCAATGTAGGGGATAAAAAAGAATGTCAGACGCGGGAGGTACAAAAAAGCTCGCCGAAGCGAGCTTTTAAATACATTTCTTTCAACGTGGCTTGGCTAGTATCGAAAAACGCGAGGGCTGATGCACGTGTTCCTCAATCTTTTACGCTGTTTAGAGCATCTACTTGACGTAGTATAAATCACCCCACAAATTGGTGCAGCTGAAACGTTTCCTGTGTTGCCTACTGTAGCATGTACCTACGATGACGTTCGTTGCCACATCAAGTTATACGCTTTGAATCGGTTTTGATCGCTTTATGCAACTGTGTCTGAATACGGCATGCATTCGGCTGGTGTCATTCGCTAAACATTTTTCAAACTACACCC…
lg2	marker_44467	CGACCCAAGCGCGCTGGTCATCAAGAGCTTTCTCTTGGTCATCGGCTTGGGTTGAGGGTTCGCTCATCACGCGGCTGGATAAATCTATTGGAAGGAAAGGTGGCTATCATCTGGAAGCATAGCTTACAGACGATCGCATCGAAAATCACGCCTTGAGGTTGGCTCTCCGTTCCGGAACAGGAGGTTGTGGTTTAGAAATGTCTATGTTGGCTTCTGACCACCGAAGCGGCGACAATACGGCAAGTAGGGTGTTGCGGATGGTGGGACGAACCAGCCGAGGTATACCCCATACCCACCAACCCATACTGACCCACGTTCCATACACGATTATTCGTTGACACATCTTGCTTTGGAGTGAATACCACTCCAACACTATTCGTAATAGGTGTTGTTCTCG
lg2	marker_26239	CGATGTTGAACACCACCACCACCAGCTTACGTCAACACCCCAGCCGCTGTTGCCCTAAATCAAATACAAAATAGCAGGTTCTGCTATTGGTACAGTTAGTAGTGCACTCCTACAACAATAGCAGCAGCTCAGGAGCTCTTTGCGCGACCGCGACGGGTAGACAGACACCCTTTCGCGAGTTGACATAGTGACCTCACCGAGGTGACCGACCGACCGAGCTCGCGGAGGGCTGTAGCTCAAGCCTTTGTAGCGTTGGGCGTCGTAGCGCGACGAGTTGGTGATGGATTCCAATTTCCGAGGCACGGATACCTGCCTACGAGCCAGGCCGACCGCAGTGGAACCACCACACGGATGGTTACCGAGAGCACTGCTGCTGTAGCGACGGTTTTGTGCCTGGTG…
lg2	marker_43174	CGATGGGTCTCTATACGGAGCACACACACTACTGTGGAAGACGCATCCAATCCCCATATTTACCGGTGCCATGTTACTTGAGCACAACCGCTTTGAAATATTTTGGCTTCAATCTCATTTCGTGCACTCATCTAGTTGAGCTGGGTACAAAAAGTCCCCCCTTCGGGGTGTTGTGTACTTGGAACCCTGGGGTGGGGGGCGGGTAGGCGCAAGATGGCAAGACACAGCACAACCCCGAAATGTTCCAAGAGGCGTAGTCTAATGACACTATGAGGCTCG
lg2	marker_39624	CGATGATACGAAGAAAATTGTCTATCAACAGGGTAGAACACATGAAGTTATCAGTATTCCTTTCCCCAACGTGCTGTCTAAAAGAGCGATTATTGTGTTTGCTCGTGCGCGACAACGCCGTCAGCCCCAATACCCTGCAAGTGGCTGAAAGCCAGACGTTGCTTCAGCTCAGCTTTGCGATATAGATGCCTTGCCTGCGTGTCTTTCTTTGAGTTGAGGCCGACAAGGGCACTCTGAGGCAACTTGTAGGAACGTGTTTGCCCTGTCCGGCTGTTTCGACCCGTTTACTTCGCCGTAGTGTACACAGGCGCTGGGTGCACGTTCTCGTGCGCGTACATGGTCTCATACTCACGAACGAATGATAGAGGTAGCACGGTTATGATAGACGTAGCACGGTTA…
lg2	marker_39909	CGAGCTCAAGTGATGGATAATAAGCAACGAACAAACAAAAATGGTGGAGGCGCCTGTCCCCGAACCAGACTGTTTTATTGTCGCCTATGTTTCACGATAATTGTAACACTAAGGTTTCAACTAATTGAATCGCCAAGTATCAGACAAAATCCAAGTCACGTTCGAGAAATACGCCGAATATACCACGAAACACTACCCATGCCGGCGTGGGCCGAACGTTGCACGGCTCAGCTCGGAAAACGGACGGTCGGTCCATTCGGAATTTAGTTCCGTACCACTTATTCAAATTCGGTATTACGAGTGAACGCGAGTTTTCAAATTTTGACCAAGTTTGTCGTGATGGGGTCCTCTCGCAAACTAGCTGAAGCCATTTTCTTACTTGATTAAACCATTGATTAT…
lg2	marker_34411	CGATCCTTCACCAGCCAACCGTTGCCGAATCAATTGTTTGCCGAAGGCAAAGTGACTGGCCGATGGGTTGATAATGAGGCGAACGCCTTCGTCGGCCAATCGATTCCTACATGCCATCACGTGGACTTGCGCAATAGTATGTTGTTGCAGTCAGTGCTTGCGTGGTGTTGGTTCAGTAAACGGTCGTGGTTTTGTGGGACTGGCAGGCGGGTGGTCGGGTGCGTGTTTATGCCTCCATGCCGTGTTCCTCGTCTGCTCCGTCTAAATCAATGGTGGACACTGGGAAGTGATTTTCTTTACACGATGTTTCATATACCTCCATGCCACACCTTGGGAACGTGCGTGTTGTCTTGTTCCCGGGGTGGGAACTACTAGAACGAAACAGTGTTATTGTTTATG…
lg2	marker_37974	CGAGCGACTCTGGCTATGAGACCAAGCCCGAGACCACCACATCTAGGTAACTACCGCGATGCTCCCAACCTCACGACCCCCTCTAGCCGACCGCCCCCCTTCTCTTCCAGAGCGAATACATCGGCGCCGCTGTGGTCCAGAATTCCCCAAGCCCGAGGTCGGCTCCTCATGCCAACTGCGCGAACTCGTCCTCCATCGGGGGCCGGCGATCAGACGGCCTCGTGTAGAAGGGCTTGAGGGATGCGGTGTTGACGGTCCTGGAACGTACTGCCCGGACGCCCATCTCGAATAATTCACTCCGAGCTTCTGGCAAAAGGCCTGCCCGGCGGCGTTTAATTGGCTTACATATATACTATTTTTCGGGTATTGCTTCAGTTCGGGGAGATGCTATATACAATA…
lg2	marker_43683	CGATGTCTCAAATTTTGTGAGACAACCCCTATACCATCTGCCTCACCTGTCGGTCGCCGGTTGAAACCGATTCGGCGACCAACGCGTTTAGGTAGTCCCTAGTGCCTGCAAGGTCTATGATCTGTAGGACACCCCCCGACGCTTTCTCCTCCGGCGCTGATTCTGGTTCTGTCTTGACAAGCGCTGGACCTGCGGAAATGCATACCCCGTACCACACGATAAGTTGGCAGTGCCTACAACGGTGTTGCAACCACTGTGAGCGTCG
lg2	marker_33090	CGAGACGCCTATCTGAAACGAATTTCTAAGGTCATCAAGACTCTGCAAACCGCCAACGGACGTCAGGTGCAAAGCCTGACGGAGGCGTCGCATGATGCGTGGATTAAGTTTTACAGGCCGGATTCGAGTATTTATTGCAGGCGGCACTCGTGTCTGATAAAGTTTGGGTCTTTCAACTTGAACTAGCATGTAGACATGAATTCAATACCTCTAGAAGAAGATCAGTTTAACTGCAGGTCAGGGCAGTGCAGATATTCGGCTACGGCGCTGTTGCGTCAGTCTGAAAACATTGGGCAGAACCGAACCACGCCGCATCCTTGACATGGCTCATCCACCCACAGATGCTTATCTTAGTGTTTCACGTCCATTCAGAGGCAGAGAGTCAGACTCATCG
lg2	marker_36776	CGACAGAAGTGGGCGTTAGTCCCGAGAGTTTTGCCAGTGCCATTAAACCGCCTGAGAAGACTGCCAAAGTTGCCAGACTCAAGGGGAATGCACGTACGTCCTAAAGTAACGCTTTGTCTGTTACATACCAGTTCAAAACCCATCAAAATGCGCGTAGCCGAGGTCGGAAGCAAGAAACGATTTCAGGCGGAAGAAGGACCTATTCATCGGGAGATATTAGGAGAGTGATAAACGAAGTCGCCAATGTATGCTAGGCCTGTGTGGATCCTACTGTACTACCCTTTGATTCGTCTGTGCTTCG
lg2	marker_45002	CGACCAGCCGCCCGTTTCCGACATAGAGCGGCTGCACTTCATCCGTGTACCGCGATAGCAGCAGCCAAAGCAGAGTGTTGCATTCCTCTTTGAGTTTTTTCTTTAACTCATTTGTCGTCTGCCCGTGCAGACTGTCTGCAAACAAGATGGACTTGTCCGTGAACGTTTCGCCAGAACCGCCTGTGATGGCGGCCTTGAACGTTTTGCCAACCCACCGGTTGCAGTAGCCGCACGTGCTTGGGCCCTGCCAACTTTCGACGCGAAAGGTTCGCAAGCTGCCGTGAGCGCATAAGGACGGGGTTTCTGGTGAAAGTACGCGGTTCGCGACGAAAACCAGACCACCGGACCGCTCACCTTCACCGTGGGTGACGCTGACGGCGACACCGTTGGCGTGACCGC…
lg2	marker_42300	CGAAGAAGGACGAATAAATTAATGGGGTGAGAAAAACATAATATTAATATCTACGTAGTCACGCAGGGCTTGCGACAAGGGTGTGTGCTGTCCCACTGCTGTTCAACGTTCTCTTCGCCGCGGCCCTAGAGGTCGCTATCGTACGATTCAGCGAGGACGAGGTTATCATGCAGTAACCTACAGTAGTGCTCCTGAAAGAGACGGGGGCGGGGACGGAGACACCACTCGCGATTGTGTGAAGTTGTCCTTTGCCAGCCAGCTCCTGCACCTCCGAGAAGGAAGGGCGTTGGTGTGAGGGAAAGCAGGACAAAAAGTCGGCTGGCAAAGCATCCGGCCGGCCGAGAATGATGTAGCGTATGGCGACGTGGCACGCGGGCTCGGCCTGTTGCTCCCGGGCCC…
lg2	marker_2792	CGACAATATTCCAACGACGTTGAAACGTCTGTTTGCCGGTCAGAATTTCGGCAAGCAAATGTTGCGCCTGGATTGATTGCTCTTTGGATTCGCTAACTAATTGCGCAGTGCACGGCATGGCTCGAGTTGCAACACTGTGCATCGTATACTCACAGTGAGCCATGGCCGTGGCCATCGGGTACCAAGGAATATTCGTTTCGCCTACAATCGCTTTTTGGTTTGGGTTTAGAGCGCCTCAAGTGCCCAACCTCATACTGCATGGTGCACTTCTACCGTTGGATGCGTCTACTTCTGTCCTGTCTGCAGTACTCTGCTACTACTCATTTTCCTGCTATACGTGTTACATAATTTCACGTCTAATGCATCTGATGTAAGCCTGTGCTGCATTGCCCACAAACA…
lg2	marker_44026	CGACCGGGGGAAAGCCGATTGTCGTCGCCGTGTTGGTGGAGTTATATATGTATGGAGGGGCTTCCGATCCGGGGATTGGACCTTATCGTCCCCGGGTGGTGCTGGCTTTATTTCCTAGCCCCAGCCAACGAGCGACCAGCCAGCCGTGTTGGGATTTTCACACCGTGCGAGGTGGTGTCGCGAAGTTGCAAACAGGCAACGTCACACCCACACCGTCGGTCGTGGTTTCGTTGGACGCGGGTGCTGGGTGAAGCACGACCGATGTTCCTGTCGCACGTATCTGAACAACCGACTCCCTGGTTTATTGGCAGTTCAGAGAGACACGTCTTCCCAGCTAGTCGGAGGACAGTGTGCCGGCCACAATGGCTCCATTGACGGCGGGAATGCATAGATGGGAGC…
lg2	marker_41599	CGACGTTTGATATATACATCCTGTAGTGTTGGGGTATTGAACGATAATCAAGTTCAATGCGATACCGATGAACAAAAAAAAACGATACTGTACGTACAGATGTACGATTTCTACATTTTATATATATGATACATGGAAGCTTGCGTTCAGTTTCAACATAAAAATATTATCAAAAACACGGCGATGCCAGGGGATGGAGGGCAAAACACGTTCGATGCCGCGTCAGCGACGACATATATGGACTTGCGCACCATTGTAGTTTGTGGTAGTTTACTTTGTTGTAGCTGGTTGAGATATAGGCTGGTGAATGCCTTCAGCGTGTGAGATGAGACGCTGGGCAACACGGGAGGGACCCGAGATTTATTACCGACCGTATGCTCGCCTTCGGTAGACAAAGGT…
lg2	marker_30594	CGAGCACGCATAAGCGTATTGTGTATGCACGTATGCGAGCGTAACAGCCAGAGTGACGACGAGCACTTGCATATGCATGAACAGGCGACGGGGAGCGGCGAGAATGAAGTAAAAGGCCAACGTAGGCTGTGAGGAGCGTTAGTACGCTCCTGGCCGGAACGATACTCCTCTTATGAAAACAGATGCTAGATGTGGAGCCTGCATGAGAGACTTCACCAACACCCACACTAGGGCAAGCCTGCGCCTACGATCATGTATGTGTGTCTTGGCTGAGGATAGACGAGCACACGTTGCTTACCCTAGACATCG
lg2	marker_43268	CGATAACGTAAATCGTTAAGACTAAATAAATCCGCGAATAAGTATGGTGATCACTCGCCGGAGTGGCTCTCACTCGCTGAAAATAATGGACTTCAACACGACCTCTCCACCGTAGCACCAGTTTGGTGTTTTATCAGTGCACTATATTCAAACAGAAGATGAGCATGCGTATACCATGACCGAAGCGACTGGTAAAGAGCGTCTCGACCGTACCCCCACTCACCGCGCACGCACGCGTGTTTCCTCGCCAGGACGGCACAGCTGCCACGGACCATGGAAACGGAATAGCAATGGGAGAGGACGGCTCTGTGGTGGTGGCGGGGTTAACGCACGGGGACTGGGGCGCAGCCAACCTTGGGAGCGGAGACTTCGCAGCCTTCAAACTGGACGCCAACGGGA…
lg2	marker_15060	CGACTTTCCTACGTTATCCAGGGGCATGCCGGGACAGGGAAGGAGGGGGGCGGGTAAACTTCAACCCTGCATATTTTCGGTACCGCAGTCGCGGAGACGACGCCTTAGTATCATGTACCGAGGGGGGTATACTCACGCGTTGCGTGCCCATATTCGTAGGTACGGCCATAGACCCACGTCGGCGTTTCACCGAGCAAGCAGAGTGCCTTTGCACGAAACGCAAGCCGGGAGGTGTTCTGGGTGAGTGACATGAAGGGGGGGTTACGTTCTCCTAAGAATCGCCTGCGACGCGGACTTGCATACGGATGACGAACACTTCGATACCCGCAGTGAATACGCGCCGCGCAGAAACGACCGTTGAACTGGGCTCTGGAGAGAGTTTCATGATCGCTGGTTTGA…
lg2	marker_37925	CGACGTTGAAACTGGGCAACGTAACGCAGGGACCATGCGAGCACCGCTTGACGAGGACGTTCACCATGCCTTCCTCAGCATGTTTCTTACAGTACAGCGCAGTCTTGCTTCCTCTGAAGCCTAAGCTCGGCACCTTCTCGCAGGGGTCATGCAAACAACGCTTGCTGACGACATTTACCATGCCGTCCTCAGCATGCTGCTTGCAATATTTTCCCGTCTTGCTGCCTTTAACGTTAAAGCCTGCAGACACTTGGCAATCCTGTCCGTGGCAGCGCGTCATTGTGTTCACAAATTTGGACTTATTTCCCAGCGGTAGCGCCGGACGGGAAGCAACCGCAGCTGGGCTGGCTTCG
lg2	marker_26651	CGAACACACACCCGCAGCCCGCAGCACACAACAACAACACACACCACACAGCCCGGCACACCGACCATCGCACCAACGCGTAGCCCAACAAAAAGGTCAACTGGCGGGAAGCAAGCGCTTACACGATGGCTGCCAGCCTGGTGCACGCTGCACTGCGGCTGATACACCCGTCGCGCGAGTGCTCTAGTTTAGTCTGCAGCCCACTCTGAACAAACGTTCATAACAACATGGTTCCCTCTGTCATACCTACGTACGTACGGTGCACCACTTCATCGTGCCTCCCGCACGAACATTTTCCAAGCAATGGCTACAAGTAGTAATCCGGTGGCTCGACAACCTAGCGGGGGTGACTTAATGGACAGTTTGAGAATCGTAAAGTAGCGTCGGAGGATGAAGCCG…
lg2	marker_44258	CGACCGCCATCAGAGCCGCACCGTGCGCGGTGAGGGACTCCGGATTGGCCGGCGCAACGACCGGCAGCAGCAGATCCCGACGAAACAGGCGCCGCAGCGTCGGGATGTTGGCGCAGCCGCCGACCATCACCAGGGCGTTCACGGCGCAGGGTGCGTCGACACGGGTGCACCGGTGGTGGCAGTGTAAGTTCTTCAGACTCCGAGAGCACTGGGCATGTTGTGAGTACTTCGCTTGGTACTGCGAGTACTCCAGTACCAGCAGTACTCACGAACGAAATACTGCTCCTACGTGCATTAGTAACCGCAGTGCAGAGCCCCGAAGTACTTGAACAAATTCACAGTAGTATTGGTAACGGAGCACGAAATACTGTACGTACTACTAGGACACTTGCCTGCGAT…
lg2	marker_11834	CGAAAGATCGCCGCTGCGTACCACGGTGATTGTTGCCGAGCCACTGCCCGTATTTTCGTTGTACGTGTATTCCGCTGGGGTGCTGGACAGATCATAAGTGGGGGTCAGAGCGGTCAGGACGACATCATTTCCATCGCCGCCGGCATAGCTGATCGAGGGAAGCAAGAAGGCGGTGTTCTGCAAGGGGCATGCTCAAGGCGGCATGGTGAACGTTTTCGCCAAGCGCTGCCTTCGCGACGGCTGCACCACTGTGAAAAGCTTCAATTTTGTGGGAAATAATACGCCGTTGTTCTGCAGGAAACACGCCGAGGACGACATGGTCAACGTCGTTGCGACTCGTCGCCTGCACGGCCCCAGTGCGAGCTCCATGCGGCCCAGCAAGCGATCGGCGTCTTTCG
lg2	marker_7871	CGATGCCCGCGACGTTACAGACCCATCTTCAACAGTGTTCGCGTGAACAGTGCCTGCCTTTAAAGCTCACCATATTATCCTGGGCACGTTCCCTGCAGAACATTGCTTTCCTTGCTTCGGGCTGTGCGAACTGTCTGATAATCATGCAGTTATCATTGTAACACTGTCCATAACGTCAACCCGGCACTATAGCTTTGACATGAGGAGGGACTGACCTCAGTCAACCTCGCTGTACGACAGTTGTCAAAGCCAAACGAAAGGTACCGATAAACTCGCGATTCAACGAAACCGACCTCAAAGTATCAATATATGGCTCGTCG
lg2	marker_39068	CGAACTGAAGCCACGCTTTTTTGGGGAAGGCAGATTTACTTGCAGCCTACTCTACCATAAACAGTTTTTTTTTTTCAAAATTTACGTAGACTGTCTTAACCCGCGTTTAGACTCGCGCGAACATTGAACGAGAACTATCGATCGGGGATGTGCGAAACACAGCAGTGCATGCATGGAATAAGAGAGTAAGCACAGCTAGGCAACCCACGGTTGTACGAGTCTACAATAACTCGCGACGAGAGCAAGCAAGGCGCAGAACACAGTGGTCTGTGAAAGTTGCATTAAATGTTAGTGCCTGTATACCTAGGCCCTCATTAAACAAACTGGCTATGCCACCTTCTTCCAGCGACGATCGCGGTCAGCACAGTGCTAACACATGTTACATTCAAGGGTTTATTG…
lg2	marker_7670	CGAATAGGGTGCTGGGAGGCTCGCCCACTGCCTTGCCTGAAAGGGGGGCCGAGTAGTTTTCAACACCAGGGCAATAACCCATTTCGCGAATGCACGTATATGTGCACTGCCTGACGCGGGGTAACGTGGTGTGTAATGCCGGTGGCACACAGTTGGGAAACACGCGAGGGCAACAGGCTGACAATGTTGATGGACGGTTTAAGGGGCGTAAGGGTGATGAGTGACAGGTTTGAAGTGTGTCCGTCAAAGACCCGGAGCGCGGTTCGTGGGACGAGGTCGTCATTTAGGGAGTACGGCGGTGTCGTCGCCCTTATGTTTAAGTTGATTTAATGTTGTCCTGGTTTTCCCGACCACGCAACCCTTCCCTGGTATCG
lg2	marker_29175	CGATCGTCAACTAGACGATGTGACTAGACATTTCAACATCCACACAGACCCCGAGGTGTCCCCACTGGACATCATCAGGAACTGCGCTACGTAGCTAGTTTATCGCCCGATGTACGGCACCCACGGACATATGCCTTTTTGGAATAGGGATCATATTTCATGTTTCCCGCTTAGACACAGATTGGAGCATTTCTACGCAAGTCGGTGTCCGTGGATGGCCACCAGAGGCTAGCTCAACACCGTTCGTTTACTGGTTTGCTTTGTTCGGTTCAGTACCAAAACCGTCCCGCCGCGCGGACTGCAATCGAGCCCCCCCGAGTGCATGCTTGTAGGGACTTTTTCTCGCAAAAAATATCTTGAATAGCGGAAAGCGCGAGAGCGTGAGTTACCAAAATTCCA…
lg2	marker_44810	CGACGGGGTTGCTTGGCCGGAACTTCGCGATCGTTGCCCTTAACGTCACTGTTGACGGCGCTGACAGCCTGAGAGCAGCGTTTTATGCTGACAGTTACCATGACATCTTCAACGTGTTTCTCGCAGACCACAGACTTCAGGCTGCCATTTACAACAAAGGTGGGTGGTCTGGTGCAGGTGCCCTGTATACAGCGCATGCGGGGGAGGCTAACCATCCCTTGCTTGGCATGCGTTTCGCAGAACGCCGCCCTCGAAGGTCTCAAGGTGTATCGGCAGCCGGGCGGCGAGTTCGCGTCGTTCCGGGTTCGTTCCAACGCGGAGCGGTTCCAGTCGTCGGCACGGCGACTGGCGATGCCGGAGCTCCCACAGGAGCTCTTCGTTGCTTCG
lg2	marker_43929	CGACCGCGGGCGATGCCCGTACCGCATGCTGTTGGCAATGCTGCTGCATTTCCGCGTTAAGGCGGCTGTAGTACTTCACCAGACGTGTAATTGCACGTATGTGCTGGGCCGTTCGGATCCGCACGTACTTTTGCACCATTTTTACCCTTGCTCCCACCCGGATCTGATCACCGGCTCCGGAGAACGTGACGTACGTGCCAGGCTATTCATAGTTGTGCATTCAATACGGTTATATGTATAGCAGGAGTTGTTGTAGACATGTATGGCCTACATGGGTAAAAAATGGGATCG
lg2	marker_36794	CGAACTCTACGGCCGCCCCGGCACGGACCTGACCGGCTACGCCGTCACCCTCGTCAACGGTGGGAGCGACACCGACGGCGACAACGTCCCCGACTCCGGCGCCGAGGATCCGGTCCCCGAGTTTGACGAGGCGTACTCGCTCGCCGATGCGTGCTACGAGAGAGGTAGCACTTTCGGGCAGAAACGGTTTCTCAACGATCGCACTCTTTGTCCCAAAATCATCGGACTTTCGTTCTTGTGTTTTATTTTCTTCAGGGTGTGATTTTGAAGGTCACCAAATTGTTAATCGGGCAGTCACGTTTGTATTCGTTCAAACATCAATGGTTCGGTGTGGTGCGGAGCTTCTTTAGTGAGGAGCTCAGCAAAGTCGTGGTGCACCGTTGTCGTAGCATGCGTCTC…
lg2	marker_40909	CGACTTCAGGTTGTTCCGCAGGTGACCAGCTCTTCCGATAGCCACCCGACCCTCCGTGTTCGCACGGCCGTGCCGCAGCTACGTCACACGGCGGTAGCCCACGGCATCACTGGTGGAAAAACGAGGGCTGTCGTCCAATCCAGTTAGTAGGGGACGTGGAAAGGGGCCCTCCCGGGGACGGGTCGCTCAGCGCCCGGAAAGCGGCGGACCCGCAGGGAAGAATTTTGCATAAATATAGGAATTGGCCTGCGCTCG
lg2	marker_44424	CGATCCAGACTTTGGCGGCATGTAACCTACATTATGTTTGGCACTTCTACTGCTGCTACTGCTGCTGTTTCTGCTGGTACTGATCCTGCTGCTATTTCTCGGGAGGGTCACTTGCATGCTTTTTTTTACTCCCAAATGTACCTCCTCCTTCCTTGATGCACCTGCGTGAGCGCTCTCGCTCAACAGCCACAATTTGATGCTGACACGATCCCGCGGTCGTCCGCCAACATCACCAGTTTCAGACCTCGACCACATCAAGCGGTCAACGAAACCGTCAAGAACCAGGGGGTCAGAATCCGAGAAACCCCTGGTAAGGGCATCGTGCAGCATCGACGACGTGTTGTATTCTTGCGCGGAGAAGTATATGATGGCCAAACAGACCAGGGAGTTTAAAGACCA…
lg2	marker_30857	CGATAGCCGGATTTCCGAGGGTGTTGACCTCAGCTTGATTTACGACGTTGGAAGCACGCCATTTGGTGACTTGAAACTGGTGGTCAACGCTGCACGGCTGATCGGCTTCAATCAGTCACCCGGTGCTTCGGGCGCGCCGCTCGCTGATCTCGAAGCAGTTCATCAATGGATCGGCAGATAGATAGACCTCTTCAAGCGTACGGAATCTCAGAAACGACGGTGCTACGGGCTCCCCCATCTGCGGGGGTGCCATGCATCAGCCCCCTAGGGATATTCTGCTGCCTCCTACAGACGGTAATAAGAACATCAATGAGCCCGTTGTACTGGCGGTCACTGGCTACCACAGCGAGGAGGAATTGTATACGTACATAAATGCCGCACGAAACATCAAGGGCTCTT…
lg2	marker_28371	CGATCCAGCGGTTGTCCTTCGGGTCAAAATTCAACCAATGCATTGACGAGGTTAAGTGGCCTACGTCGCTACAGCGTTTGGATTTCGGGTCTTCCTTCAACCAGTCGTTGAACAGAGTGGTATGGCCCACACAACTTTGCACATTGACGTTGGGGGCTTCCTTCAACCAGGCGATCGGAAGGACTTATTTTCCTTCTTCGCTAAAGTGCTTAGAGTTCGGGCCAAGTTTCAACCAGGATATCTGCAAGGTTGCGTGGCCTATGTCGAATGCGATCCTTATTTGGAACGTACTAATCTAGGACACAGATTCACGATACTGCATAAGCAACATCATAAGAATCGTCGTGAGCGGCAGACACAGTGATAACCCCGCACTCCATGTGATCCATTTGATCCGCA…
lg2	marker_38799	CGAACTCGGGTACCAATACTATTAATAGTAGCATTTGAAGCTGACCGTACGGGGGCGACCGGATACTGCTGTAGCATATGTATACACACACGAGTATATATAATTTCTACTACTGCAGTAGTGGAGACGCTATTTCGACCAGAGGCTGCGCACCTTGGAGACCTGATGCGGTTATGAGTACGACCGGGGGTGAGAATAAAACACGTTCATGGGATTTTCAAGGGCCGTCGATATTGTGTAACTGGTACAGCAGTAACTCATTTCAGGCACATAAATAAAGAGCACCATTTGCATCTTTTTATATTCGGTAATGCTAAACGGACCACCGGCGGTGGTGTATTTCATCATGCGTTTAATTACCCCACAACCGTTCGTTTGCCGCGCAAATGTCGGGCGGAC…
lg2	marker_37807	CGATCTATCAGCCGAGCAATGGGAAACTTATCAACGCGCCGAAGAAGAGGGCGTTATCCAGCTGCAAGGCAAGCAAGAAGAGCTGACGATTCATCATGTCTTTGAACTCGTGTTAAGGCTCAAGCAAATTTGCAACTTTGATCCTGTGACAGGTGCGAGTAGTAAAGCAGATCGTCTGGAAGCGGACCTCGAGGCCCAAACACTTTGAATTACGCTTGTGCAGCGAGGTAGGGTGCTGGAGTGAGTAGGAGTCTCAAGAAAGGAACGACAGCATGTTGCACTCGTTTGTTTCTCGTGACTACTGTTGACTCCAGAGAGGTTTCACCTGGTGGGAGAACTTGGCAAGCCAAGGGCTCCAGCTGTAGGTCCCCTACGAAGTGCCTAACCCATCATACTGAT…
lg2	marker_44701	CGACAACGCGGCAGGCGGTTTCGGTGTATCAACACCGCCAGAAACATCTGAGAAACTTCATCGCACAACACATTGTTTACATGCAACAAACGACTGCACACAGCGGGAAAACTTGGGCAAACAAACGCAAAGTTCAAGAGAGACCGATCACACAAGACACTGCTGCCCGGCGGGCCGTCCTCCCAGCCTAGAAAACGTCTAGGAAAATGCTTCGCGGCGGAGAAAAAACCACCGCCTTCAAGCGATCAAGGATCGTCGACGTCCGAGTTGCCCGCCGACGACGGGAGGAGCACCGGTACGCGGATTCCACAGTCGTGGAGGTGGCGAAGCAGGTGCCACTCCCAGGATCGACCGACGCGGCACGGGTCCAGGACTCCGAATCGGTTGTTGCCGAGAGGA…
lg2	marker_33891	CGACTAGGCAGTTTTATTCCACTGGCGAATATTCGCCCCACGTTTTAGAGCGATTATTCGTCCACGGACGAATATTTGTCTTGTGTTTTCGAAGAGGAGGTACAGATCCTGCCTCACGCAGAATCCCCGGCCTACCGTCGGTGTACAGTGGTGCACATTGTCTGGGCCCGAACTGTCCACTTCAAGGGTGGCATCCTAAGTACGGTACTTCCTTCGTCTGCTACGACGAGTAATACAACAGGGATATTCGTCTTGTTCCTCTGTGGCGTAAGTCTGGGTACTACTCGTACTTCGTTTTGAGAAAATTAGACGTACCAACCCTATTGTGTTGGAATGATTTTTAAGGTCTGGTTCCTACGGTTTCGTGCAAAATAAAGCGCACCGGGTGGGAGAGCGGCG…
lg2	marker_34542	CGATCGCCTGCGGTGTGTGGCAGCAAGAAATAGCTGCCAGTTCAATAATGCTTGCGCAAGCTGCACAAGTTTCGCAACAACATTCAACGGAGAATCCCCAAATATACACGCGCCGTTAACAATATATTTCAAAACAACATGCGCACGAAACTATAGCGTTTTGTTTTGGACCGGAATCTGAAATCTACTCCATCACGGTGCTGAATTGGACTCGCGAAACGGTTAAGTCCGGTGACTCACAGGGGGGGAGTGCATCCACATACGTTTTATGAAGGGTCCTGTACGGTCGCAAAAAGCTCACCTCTCGTTCAAACCGAACTACGTCTCGTGTACGCATGCATGTTTCGTTGTTGTTGATGCTGTTGCTACGAACGTGTGTTTGTAATGATGGGTAATATT…
lg2	marker_37949	CGATATACGAACCGGCTTCCTCCAGTCCCCGACGGCTATGCGTGTACCTTGAGGACGATGCTACAACATTCGCAGTCCTGTCCCGCTGTTGAATCGACCACGTATATCGGTTTTTCGTCCCCTACGTCCTCTAGCTACAAGTGTAAATCGGCCAGCGCTCTCTTTTACGTACAGCACTTCAAGCTCACCGCAGCGCAGCATTTATTGTCGTACGAACTGCTGCTGCTGTACAGCAGTACGATATTGATACGTACGTATAATATGTATCTGGTTCTAAACAGTCAGTGAAGCAGCCGGTCTACGCATGATGCTCGGTGTTGACACAGCTACTACGAATTGCTGTTCGTCCTTTGCTCTTTTCGATCTCGTGGCCGAAGAGGGGAAGAGCGGGCGGCTCTT…
lg2	marker_36635	CGACCACAAGAGCGCTTCCGAACTGCCTTAATCCACGCGTTCACAGCTCACAGCACCCGTTTTCCTCTCCGCCCGCTGGCGGAACTGGCACCTTTGCTTGCAGGCCGCTTCCTCCTTTACCCTGCGTGGCCGATCGCCGCCAGAGGATGCCCTCCATGGAGAACGAGCGCTACGTGTCGCGCGACGCCAAGCACGATGGCAAGGGTCGGTACTGCTTCCCGGAGGAGGTGTTTCACGTTACGTCGTACACGCACTCGCCATCCCCTGCGCTGCTAGCGTACGAAGAAGCGTTTCGCTCTTCTCGAAGAAAACGCTAGCTGGGATATACCAAAATCGGCCGAGACACAGCCGTGTCGGCTATGAACGCAATCGTGAGCAGCGGGGAGAAGGGGGCAATGG…
lg2	marker_27268	CGACATCCAGCACACAGCACACCCAGTCAGTGTCCGTGTGCCGATTCTTCTCGTCCTCGCTATAGAGATATGTACAAGCTCTGTGGTCACCAAAACTACGATACAGATTTACTACGCTGTACTACGAGGAAAGTGAGAAGAGCGGACACACATAGTAGTGGGAATAGGAAGAAGGGGTGCCTTTGTTCGATTTCGGCGGCTCTGGCACGGTAACATAGTGTTACGCCGTGACCGGTACGTGTACTAACATCGTAACACAATGTTTGGGTTTGTCCATACGTCCTGACATCATATTATGGTGTAGGAGGCTCTAAGTAAAATCTTGCAGCGTTGCGTTGAGGTTCAGGTTAGTGTTAGGCATAACGTCCTAAGATAAACGTTAATAGCGATTATTGTGTT…
lg2	marker_29390	CGAAGTCTACTACCCGCCTGTCTGGCAGTGGGATGAACACGTCGGCCCGGGCGCCAAATGCTGCGCGGTTGACGAGCAGCACAAGCGAGCCAGGTACCCCTCCGACTCCATCGTTAACGACCGCGAGGGGGGCGGGGCTGGATGCACGGGTCTGCGCCGACCGTGGCGATGGGTAAGCTGCGAACGGCGCCCCTGCTCTGAGAATTCCAGAGCTACCCGGGAAGCAAGCCGCGGCGGATTTTGGGCGCGGGGTCCCGTCTAGTGGAGGGAAATCGAAGTTTCCTCTGGCGAGAACACCATCAAATTTTCATTGACGTCAGAATAAGTCAGTCGGCTGGTGCAAATTGGAGTCGCCGGAGCTTGTGGTCGGTTCGTTCATGTTCGGGGGGCGGCCCAGAT…
lg2	marker_26166	CGAAGCGCCGACCGACGCTTCCGGTTCTACAACTGGAGACCTCGTGAGCACTTGCCTGAAAGACTCGGCCGCGTCCGGGTCTTCCGGCTGTGCGCCTCGCATCAGGTCGCGGATGCTCGGGGAGTCGGTTCTCGCTCAGTTCGCTCGCTTCGTGATCGTCGGGGTGTCGATGACGATGGGAGCGGAAGGTATTCGCGTGTGCATATGTATATGTGTATCGGCGCAATCCATTCACATACCGGGCAACAAAACGTGCTCCCGTTTAAGAGAGGGGCTGCAAGTTTGAGCCCAAACATTTCTCGCTGGCGGATATCCTAAACCATTGCATCGTTGCAACTCTCAAACTATCCAACTCCTTCGGAGCCGATATGCGAGTTCATATGGCCCATGAGATTGTGT…
lg2	marker_40567	CGATGTGCTCCTTGTATCTTCAGCATTGTCTCCACCAAATTTCAGATTGATCGGGTTCGACGGTTTTTATACGAATTTAGTGTGGAAAAGTTGGTGTTTTAGAGGTTTCGCGAATATCTCGGCGATATCGCGACGCTGGAGTAGAGAAGGGAGTCCGAAGGGCTGCCACCGGAGATGTACCCTTCCAGTCCCACAACGTCCCACTCCACTTTGTAGCTGCAGGCACGTGCGTATCGGTCGTCGCATCGGTGTAGTGTTGGAAGTGGGGCATACATGTTCTCGGTGAGACGGGCTTTTCAAGTTGTTCTCCATCTACAGTAGTGACTACATGGACCAGTTTGGACACAGGTGCCGTCACCTGTGGTTGGTCTGCATATGCAAGCGGCAGTATCCCACAAT…
lg2	marker_23595	CGACGGCGTCAACCTCCCTATGGAGATGAAGCCCGACCCGGAGAGCCATCCCTTAGAACGTGAAGGAGACGACTGTGAGTACTACTGCCGTACGGAGCGCCCGGCGGTGTCTAGCTCTCTCAGCCTACGGAGTTGACCCGGGCTGATGGGTTGATGACCTGATCGACGCAGCCAGACCAACACAGCAACGACGGGGCGCGGTCGTGACGGGCGTATTAGCTTGCGCTTCGTTCGTGGGAATGACCTTCCGACTATATATACAAATTATTACGATCCACGTGAAGTATCCGGTACGGTAGGTAACGCCCATTCAATTGGCCCACCCAGGCAACATCACACACCATTACAGCAGAGACACGTAGCTCGCCAAGGCCGTTCGTATCGTCTTTATTTTCACAC…
lg2	marker_37585	CGAGTAAAACTCCACATGAAAGCAACGCAAGAAAAAGAACAAGTACTACTGTAAGATCTCCCAATGGCCCGGCGTCGTCAAACTACACATTTCCGCGAAATCGTATCGTCCAGTCCACACGGCACAAGGGGAGGTGGCGCTTGGCGTAGACGACTCTCCGCCTCAGCTGCCCCGCACCGCCTAAACTCATGTCCGTTTTGTTTTAGGTTACATGTACTGGTACCTCGGTCTCGCCGCGAGTCGGCTCGATGATCAAATGACCGGTATCGCGATCTTGGATATAGACCCGATATTCGGTGGTTTCGGCAAAAGCCGGAGCGGTGATCGCAGCAAATGCGAGCGTTAAGGCCGAAACCATGGAAGATATTTTGACAGATCGCATAGCGCTTGGCCCTTCCC…
lg2	marker_39642	CGAGCATTTGGTGAGGGAAGATGAGAAAACAAGTTGTGTGTGATATGTGAGGTGCTTTTGATGAGTGTAATGAAGATGCATATTCTGGTGGCTCCTGTCTTGTCTGGCCGTGGTTTTGCTTTTCGTGATTCCTCGTGGCCCCAGCAGCCAGTCATCATGCTGCATGCCTTGCTCTGATGCGCGGTTTACTACTGATGTTGTTGCCGGCCGTATCACCAACTGGTGGTGGCATCACCGCAGCAGTGTGGGTGGTGTTTGCAGCAGATACTCGACGGAATGACCGGAGTCGTTGCGAGACCGATAGGAGCGCGCTGTGAGGGTTGGAAAGGCTGGTGGCATAAGGCGTTCCTCTTCTCCAGGTGACAAGAGGTGGGGGGCGGCGGTGGCAGTGCGTGTTGG…
lg2	marker_30641	CGACCAGCAATGTCGGTTGCCCAACGCCAGCCGGCACCGATTGCCCACCTTTGCCGCACATGCCAATACCTTCGTCGCGAAATGGTGCGATATGTACCTTCCGCCTAATCGGAATACCGTGTTGATGTGTTCCAATCATGGTTTTGGGGCGTTTCCTTTTTCAAACGCATAAGGTGGGTTCGCTGGCATACGGAGTGCGAGTTGTATTAATAGTATTATACAACATTTTGTTGGTGGTGGGAGCAAGAGGGATTTAGGTTGTGTTTTATAAACGGGTGGTGGTTTTGGGTTCTGACACACGTCATCTCCTGTTTGGCTGGGTCGTTGGTCATCTCTAAAGTGTCGTTGGGATGGCGCTCTACATTGTGTTTTGGGGCGTGATTCTTC
lg2	marker_38899	CGACAGGACTCTTCATCCTGTTTTTCGTGTACTCTTCGGTGTCCTTCACGATATTCCAGACCTTCGTCTGCGACGAGCTGGACGACGGGCAGTCCTACCTTCGGGCGGACTACAGCCTCCTCTGCACGTCGGACACGTATGCAGCGTACGAGGCGTACGCCGCCGTGATGGTATGCATCTATCCCATCGGCATCCCAGCATTCTTCGCGTGGTGGTTAGCCCGCAACCGGAACGACCTGCAGAAACAGGGCAGAGACGAACTAGCGCACCTTCAGTCTTCCAGGGGTCTCTGGGATGCGTACAGCCCCTCGTGCTACTACTTCGATCAGCACCACTAGTACACCGAAGCTCGCCGCGGTCTTCGCTGCCACGATGCCGGCGGTGCCGCCGCCCACCACG…
lg2	marker_35507	CGAGATAAATATTCTGTGCGGCAAGCAGCCTGCTGATATCCTGTTTGAGCGTCAGACTGTTGGGATCGAGTCTGCTTTCTGCGGGCAGTATAAGGTCGAAAGATGGCGACGATGACGATGACGACGATCACCAACACGTTGCGAGACCTCTCCCAACCGCCCTGCCGCACCCGAGCATGATCCTCCTTGCGCAAACGGCGACTCTCTCTCTGACACTACTCGCGCGATCGCGCCGCCACCGCCGCCGCTGCTGGAAGGGCACGGGGTGATGAAGGCAGAGGCCGAAGAAGCCAGCGCGGACACTGCCACCGCTGCTGCAGAAGGCAACGCCCAGAGCGAAGCCCGGCGGGTCATGACGTCCCCCCTGTTGGCGATGATGAGTTGCGCTGAGAGCGGTCA…
lg2	marker_40559	CGAGCGATGCGGTGTATATCCACTGGACTTTGGGAAACTTGTTTGCGCTCCAGGTTGGTGCATGCACTAGGCCGATTGTAGTCTGGGACAAAAAAGGCAATCTTATTTTGGGAAACTCGTCCTGTGCGGTTTGTACCAAAACATAGATTGACGTATTGCATGTGACGTTGCACCTGCACATCTCGGGCAGTACTTTGGGGCTCCCTTAGTGGAGTGTTTGCCCCTGCGGTTTGTAACATACACACGTGATGTCTGCGTATATTGCCTCAAGTGGATGCAAAGTTGTGAGGTTGTTTTTATCGATTGTTGGAAACCGTTGTACACTTGGGAGATTTACCGCCAGACTTTGATCGGTCGCGATTGCGCAGTGATTTGGTTGAATTCATTGATGAATATGGA…
lg2	marker_42111	CGAGTCGTTTATTGGCGTGTTTTGTGACCACGAACTAGAAGTTAGCGATGAAACGAGTTGTTGACTATTGGTCATCATACTATAACCTAAGCATCAGCCATCAACGAAAAAGGCAGTTTCATCTCTTTCGTCCGACTTTCGAGAAAACGCGTTGATGCACACGACGATTCCTTGAAAACAAATGCAAACTGCTTATACAATTCTGGCCATCCCCTGACCAAACAATCTGCATTATCTCGGCAGCCCATCACTCGTCTATGCATCATTGCCATGGTGGGTTATGGGTAAGCGTGGTAGGCCAGGGATTGACCAACGGGTGGGCCGTGGGCTGATGCATGGCATTGTTCTGACCCGTCTATGGGCCATACCATGGTCGGTCATGGTTAGAGCCCGTGATCG
lg2	marker_25627	CGACGACATCCCCCCTGCGGTCTTCAAGCGAGCGCGCAGCGCCTGCAACCCTGCGGAAGCTCTCGGCAGCGGTTTGTTTCTTAATCGGTCTGCCATGAAGCTGGCCAACATAGACGCCGTCGCCGGGCTGTCGGCATCCTGTTCGGGACCGTTGCCAGTAGGACGTACAACAGGTCAGCAGGGAGTGGACGGTGTTGTAGGGGAGACGAGGCGCGTCGGTGGCGGCAACAGTCGTATAAGCGAAATTTCTCCCGCTTCTGCCACTACTGCTGCTGTCTTAGGCAGTCGACCGTCTGGCGATCCTGGGCGGCCTGGGTCTCAAGCTGATCGGATTCCGCCAGACGATGACGAAAGCCTTCAAGCGCGCGGGCGACAGCACCGGTTTCATCGGAGCTTGCC…
lg2	marker_42052	CGATCAGTCCGAAGCTCGGTTCTCCTAAAGTACATGGAGCTGATGAATATGATGTGTGCGGGCTGAGACTACTCCACCGGTCCTGATGTTGGTTTTCTTTTTTCTTTTTTTCCATCCCGTATAAATATCTTAGCCCTCCTTTTCTCTCTCTCTCTTAGTCGTAACTCAGATCCGGGGTCACGTAGTAGGTTCTTCACCTCGCTCCCCATTACCGTATATGCCTTGCATGTTTATTGCGAGAACGTTTCGGCACTTTCTTCCCTCGTCAACTCTCGTCGAATATTTCACGTAAATTGCTCGGAGCAGCAGGCGTTATTGCACTCGTAGCTTGCACCGGATCGGGTGCAGATGCCGGTGCGGTTCAATCGGCGAGCAGCAAATCTTCGCAAGTCCGATCG
lg2	marker_37264	CGAGAGAGTGAGTGACAGTACGACGTACTGCTTGTGTCGCGCGGGGTGTTGTTTGATGTTTATTTGTCGCACTGCTGCTGTGTGCTGTGTGTCGTGTTGCAGCCACCCTGCTGTTGCTGCCGCAGCGATTACGCTCACCGGTACCAGGTATACACGAGTACGTACTCGCACATACCTGGGGTACCTCGTACATGACACATATCTATACTGCCCTACCTCGTATCGTGTTCAACATAGTCAGTACTACCGTGTAATACAAACCTCGTCGTATGCAGTACTCGTGTGTCGAAGAAGCGACCTGCACCGCGATCGGGAACATGGGCTTCCTGCGGGAGGCTTTCCCCAAGGCGCCGCTGCCGAATCTGTTTCACCCCTACGAGCCCGGCGCCGAGCACCCTC…
lg2	marker_42114	CGAAAAAACTCAGCAGCCAGCAAGCAGTTGGGTAGTGGGTTTTGCCACTGGCAGGGGAAGCCACCCGAATGCAGCAGGGGAGGAACATAAGAATATCAATGCTAAGCTGCGTAGCTGTTTGTTCCTCAGGCCTTCATTGTTTTCAGCCAATTGAATCCCATAGGCGGCCCTACAATAAACTCGTGGCAACATGTTTTCTCTAGATAGCGGGCTCCAAACATAGATGTGGCTGTTGACTGATGGTGCGCGAACTTAAAGACCAACTGTCGTTATCACCCCGTGCACTGCCATAGTAAAATCGTCGGAGACTACCAACGATCG
lg2	marker_45399	CGAATGTTTTTGCTTCCAGCCTTGGGTTGTCATTCTCAAGAATGGACACAACACCGTTTCGCGCCACTTGTTTCACTGATAACAGGTTACGCCCTAGGTCAGGCACAGCCATGCACGAAACGTGAATAAAGCACCGCGCTTGCTTGCCGTTGATGACGTGGCCTCGGAGCACTCCTTGCGCAAAGCCTTTCAATTCTCCTGCCCCAGCGGTTGAGGGTTTCCGCGGCACACCCAACACCTTGTACTCGCCGATTATGTGCCGAACGTCG
lg2	marker_45611	CGACGAGCCAGCCAGTGGATTAGATCCCCGTGCGAGAATTGAAATTCGTAATCTGCTGAAACGACTGGGAGAACTGAAAAAGACGGTGATTGTTTCCAGTCATATTCTTCCCGAACTTGCTGACGTCTGTACGCGTGTCGGCATGATCGAGGTTGTGGATGAAGCGCTCGCTCACCACCGGTCGTGCTGTTTCAACCTGCAGTTCCTGTCGGCCGAACTGCTGCTATTTCGGTTTGGTCCGCACTGCTCGGTTGTGGGCAAGTCTGCCACCGAGGTCCACGGTGGCCACCACCATGTTGTGGTCTGAGTCCGCCGTTACTGGGCGCACTAGTTGAGGAAAGACGACTAAAACGGACACTCGGCCGCAGTGTGCCTATCGCGTGAGGATGCAATCG
lg2	marker_32211	CGAAAACGTTTGCTCGCGCAACCCGGCCAACCTTTCTGCCTGCCTTATATGGGTGGTGGCTTATTGCTCTAACTATTGCCGCCTCAGAAGGCAAACACTAACTGAAACCCCTACCCTGCCGTGGCCTTGCTCTCAGCTCAAGTTTGGCCCAGAAGCGCTACGACAGGCAGACCGCGCCTACACTAAACGTTCACACCTGTCCTCGTTGGCCCGGAATTTCGCTTCTTTTTCCGCCCCTTCCCTCTGCTCTCTCTCTTCGGCCACCCTAGTTTCCAGCTGCTGTATGACCTTGTCGGCTTCCATCTTCTCGACGAACTCGCTGGTGCTTCCACCATGATCAGGATGCGCCTTGCGTGCCTTGGCAAGATAGGCTTGTTTCACATCCTGCTCAGAAACGGG…
lg2	marker_36781	CGACGACGACGCGGTTCGCTCCACACTCGGTGTGGTGCTCAAGCATCAGTCGGACCAGGTCCGCGCGGCAGCCGAACTCCGGCTCAACTGACATGCAGGCCCCACACGGAATTCCCGGTCACCTCGTCGGTTTCGTCGAGGCTGGCGACCCGCCGAATCATAAAGCTCGGGGTTGGCTCCGATAGACAAGAGGTACTCCACCAGATCGCGGCTGCCCCAAAGCTCGGCCAGATGCAGCGGAGTAGTCCCAAACGCAGGGTCAGTCTCGTGGGGGTCGCAGCTGACACCGCCGGGAGAAGACGACGAGGAAGCAGAACAAAGCTGCCGCACTAGTTCAAGAATTCCAGACGACACAAAGTCTACCACAGGAGCAACCCGAACCTCAAGAACCTGCTCCGT…
lg2	marker_38887	CGACATACGATCCAGCGCATTACGAGTATGACAAACTCGTAGTCTATTCGCATATTTTATGTACCCGAATATCTAAACTAAGATATTCATATACTCGTACCAGTGCGTAGTGACTGTACATCACAAATAGATACATATGGATCTCAACGTCCATATGCTAACATGGGTCCTCACTGAAGAGTGTCAGCATGGCGTGTATCGCAGACACTGAACAGAAGCGGTGACAGAACGCATCCTTGCCGCAGCTCCTGAGTGACATCGACGTTGAAGCCGCCCCGCGTCATCTGGACAACCGTCTCGCCGCGCGCCGCCTCCACATCGTTGGCGATCGCCCGCAGCATCTCGCGCAGCGCCGACGAACCCGACAGGAGCAGGCAGGGCGGCACGAACGTCCGCTCG
lg2	marker_18897	CGAAAACTTAAATGCATTTCTCCGGCCTCAAAACCAGACGCACCGAATCGGCCGACAACCTTATCGTGACCCATTTTTTTCAGATTGCTGTTGGGCTATGTTTTCATCTAAAACTTCAACAGCGGGAAGAAGAGAGATGTTCGGTGCCTCCCTACTATACGTAGACTACACGGGGATCGTCGCTTTGGAACACCTGAGCCCACCACGCAGAAGCATGGTATCTGGTGCTCGCGACGAGGGAAACACGACACATACGCTTCACACTAGGGGAGTTGTCTTTAGAAGTCGTGCTGTAGTTCGTCCTAGCTGTCGGTGTTGATCGAGTCAGGCAGCCGCGTTGCGTCTCGCGGGACTGCTCGCCGGAGCCGGAGTTCTCCACTTCGTCACTCCGAAGTTCTT…
lg2	marker_35091	CGACGCGCGGGTTGACGAGGGAAGAAAATGCTGAAATCTTCTCGCGATAAAAATACGAGGCAAGAACCGTAGGGGAGAGAGAGAAGAGTAGTTTGTGACCCCGGATCTGAGGTACGACAATTAATAGGATGGAGCGAGAAAGGAAGGACGAAGATAATAAAGGGGATGGAAAACAAAAAAACAAAACGAAAACAAAAATGACCACGAACACCCCATCGAAAAGCGTGTCTTGAGCCACAAATGAGTGACCAGATTATCCAGACTAGCCCCGGCATTGAGCGGGGGGGGGGTCGGCAGGACGAATTACGCGAAAACCACCCCCAAATCCGCTCCAGAAAAGATCAAAATTGGTAGGGGATACTGAGAACAAAACAGTCCGAACCTAAAACTCGGAAGACG…
lg2	marker_43750	CGATGCGGCGTGTGACGGGGTGGATCAGGGGATGGCCGTAGCAACTGAAGGTCTTCATCGACTCGACGATTCCTCCGCGCATTGACGACAGGATTAATCTGGAGTGAGGTCCTGCGTCAACGACGACACAACTCAGCCGTCAATCAACGATGACTGTCCGTCGGACTGCGTTTGCCTTTCTGTGGGCGTTCCACGCTGTCCGAACCACCCACGCGCAACCCAGGACATGCGCAACATTGTCCGTAGGTGAAGAGGTAAGCTAGTGGCGTGCATCCCCACTGTTAATACTTGCAGTCGGTGATCCGAAGGGAAAGCCGACAAAGACGACGTATCGCGATAGCAGACATCGCACGACCTTGTATGCGCACCAAAGCACCCCGCTTGAATCG
lg2	marker_40807	CGACCTCCCATGACTCCGTACGGAAAACGGCGGTTCTCCAGTTCCAATGCTCAGACCTACTCCCCATGTTCCGTTTTTTAGATGGCGTAGGCCATACGCGACATGTTTGTCTCAGGCGCCGGATCGCCCCGACGTCTTTTTCACCGCGATAAGTGCCTCTTACTCAAACACGACTCCCCATATACCTCTGGTACCCAAAGACGAATTTGAAAAATGGCCGTTTCACCGGCTGTTGATACTGTGTTGACTCAGATTTTCG
lg2	marker_28941	CGATCTATAACAAAAGACGAACGACCCTACAAGTACTGGTGTAAAGCCGATTTCCATCCAGGGTACTGGCCCTTTGGAACATATATTGTTATTTCAACATGCTAATACTATGCTACCGGTTCCGGAGGGATACTGATGATACATTCTCCATGTTTTACCAGTACCTACGTACTACGTGTGCTGCTGTCGTTACTGGAGATACTTGCAAGTACAACGTGCGTGTTACATGTATTGCGTATTGCAGAACAGGTGTTCCGATGCTACTGTATACTGCTGTATCG
lg2	marker_40961	CGACATAAAAAATGTGCTTTCACACGTGAAAAGCGAGAAATTCATACCGGCATTAGTATGTACAGTCCTGTCCACCCCGAAAACAACAGGCCGAAACACTATGTTTCGCGCTGCGGTCCTCAGTGGGTTCGAAAAGGAACTTATACTCGTTGCTACCTGGTATTATTTTTCCGACCGTCTGACGAGTATGCTCACATGTTCATGTAAAAGCATGCTCCCATGATGTGAGCATGTTAGACATCTGAGCACCTCACCCACTAACCAGCATCGGCTCATCGGCTCCGCCGATGGTACGCCCGCACCCCAATGCACACAACAATACACAGATCCAAACGTTGCCCCAACGCGCAACGACGACGATGGACCAGACTGCTCGCACGGCACCAGCAGCAGCGGCAG…
lg2	marker_26429	CGATCTATAACAAAAGACGAACGACCCTACAAGTACTGGTGTAAAGCCGATTTCCATCCAGGGTACTGGCCCTTTGGAACATATATTGTTATTTCAACATGCTAATACTATGCTACCGGTTCCGGAGGGATACTGATGATACATTCTCCATGTTTTACCAGTACCTACGTACTACGTGTGCTGCTGTCGTTACTGGAGATACTTGCAAGTACAACGTGCGTGTTACATGTATTGCGTATTGCAGAACAGGTGTTCCGATGCTACTGTATACTGCTGTATCG
lg2	marker_42405	CGATCACAACACAGCGATATACTGCTGTACACTGAATATTTGCAGTCCGCTGTTATTGTACTGGTGTTCATGTTCCTTCCTGCTGGTGCATGCACGCACCCGCACTGCTGTTTATGTATGCTGGGCTGTTTTATTACTGCTTGCTATCGTCAGATGGAGGTGTAAACATACAAGCTTCGAGGAGCGCGTCTCCTTGGAAGGGCAACCACATTGTTCATGTGAGACTGGGTCCCTTCTCGGTCGCAAGGGCTGACCACCACCAAGTCGCTGCAGCCTTGAAGCTTGCACAGCGACGCAAGCGCAAGCATCAAGCAACACGATTGATGTTGAAAAATCGTTCGTTTTTATTACGCCGCGTTTTGCTGACTCCGAGACTAGCTGCTAGACTCGCACTCGCCT…
lg2	marker_44323	CGACCTGGCACCACACCCCGAGGGCGGATGGTTTCGCGAGACCTGGCGCAGCGAGGTCACGATCCCACAGGAGTTCCTGCCCGACGGCTATCCCGGTCCCCGCGCGGCAGGCACGGCCATTCTGTTTCTGCTCATGCCCGGCCAGCAGTCGGCGTGGCACACCGTCCGCGGGACCGAGATGTGGCTGTATCACCGCGGTGGTCCGGTGCAGCTCGCGAAGACGAAGACGAGCCGGAAGCAAATAGTGCCAGAGCTAACCGTGTGAACCATGCCGGTGATGTCGTGTTAGTCCTGTAGCAGTTGACCAGCTCCGTCCGGAGGAACTGCCCAACCGGTGACTGCATGATGGGGTTGTCGGCCTTCGCGATGATGGCACACAGGAGGTCTTTCACTGAGCAC…
lg2	marker_21147	CGAGTGACTTTTCCCCAAACGAGAATCCGGTTTTAACGTGGGGAAATGCTGCTACGTACCGTTCTTTTCCATCCGCGTTCGTTTTATGCAGCTCGGGAGTTCCAGCCGTTCAAGGTTGCTGACAGGAAAGCCACCGTCGTGGAGCAGTGGAGGCTGATAGGTGCCAAAATCCACGCGGAAAGAAATGGTCCCATCGGAAGCGAGTTGGCCGGAGTTCCCACATCGCGGCTCCGGTCACACTTCGCTTACATGCTGAAGACCAGGCGCGAGATGGAGAACAACCACGTGTATTGGCTTGCTTCCGGCGGAAACGGAACCCCGGAGCAGGTCGACCGCACAGAGCTCGGCAAAGGCTGGAACTCCACAACCGGCGAATGGAAGATTGTCG
lg2	marker_42441	CGATGCACTCTCCCTCTGTCGCCGACGTCACTTCGCAAATGACGAAGTCCTTTCCAAGACGCCGTTAGGGTGAACAAGCAACGACAGGTCGAGCAGCGCTCTCAACCGCGTGAACTGCGGGGTTGGCACGGGTTTGCCGGAGCCGGGGGGGGCGCGCGCGCTGGGGTGGGCCTGCCCCAGTATACCCGCTTGCCCGGCGGTGGTGTGCATGCACTCGTCCAGCCCGGCGTTGATGGCGGCGAGGAGCTCTGCCCGTACGAGGCTGGGGTAGGGAGCGAGGATCATGTAGTGGAACTGCAGGTAGCCGAGCACCAGCACGTGCACCGCTTCAAATGCATCCTTCAAAATGCGCGACGCGGGCCTTGCAGATCGCGGGGGCGCCCCCCATGCAGTACTCG
lg2	marker_44256	CGACGCCGCCACCGCCGCTGCCGCAACAACAGCAGCCATCTCCGTCTACAGTACCGCCGCTGCCGGAACAGCAGCAGCAACCGCCGTTTACGCCGCCACCGTCTCCGTCTACGCGGTCGCCGCCGTCGTCGCCGCAGCCATCACCGTACCGTGATACTCGCCAGCTAGGTAAGCCACCTGTCCGGGCCCGTGAGACGGCGACGAGCGGCGGCACCTGGGCGGACGCGAGCGCAAAGCGAAGCCTATCGACCTTGGCGGAGACACGGATCACCTGCAGGGCGGTGGAGTTAATGTTCAGATCAACGACGACACATCGGCCGACTGGGCCTTGTATACGGTCACGGTCGCCTCGGAGCTTGCTTTGAGCGGTCCGCCGAGCGTATTCGTCGTTGGCGGTGG…
lg2	marker_41411	CGAAAAGCATCTTGCACGACGCCCCAACAATGACAAAAAAAATAGTGCAGCATCTACACACGAGTGCCCCGCAAGGCCGATCTCATCAACGTGCCAAACAGGTCTCACCAGAAAGACTGTTGCCCCACAGGAACAATTTCCGGAGGTAGTGGAGTTGGCCAAGTTCTGACGGGATCGTGCCTGGGCAAGACGTGGGAATTGTGCAAGCGACCAGACACCTCAGGAACGTACTCCAAGTGGCCATCGATTCCAATCAGGGTGGCGGCCAGGGCCAAGGCGGCGGCGGTGGAGGCGGCGGTTACGCTCGCTCGGGTTCCGGCGGCGGTGGCGGTGGCAACGCTGGCGGATACGACGGCGGCGGCGGTGGGTCGCAGATCG
lg2	marker_41299	CGATCTGGAGCGTTATGGTAAGCATGATTTCGGTAGAAACTGTCTATTGGCGCGAACACTGCTGGAGAATAATGCGACGTGTGTGAAAGTCACTCATCACGGTTATGATTCGCATGCTGAGAATTTCAATTTTCATTTAGAACAGCTGGGCGAGTTCGACTTGAACAACTTGTTTACAAGCCCGTCACAAGGCTGAACTTTCGGGGTCAGCCCTCCGGGGAGGAGGAACAGGGTGGTGTTTGACTTCGCCATCGCCTCTTTGCACGCGGCCGTCTTATGGACTGTGTAGTCGTCCCACACCAGCAGCGTCTCGGGCTGACGGAAGCCACCCCCGCCCTGGGCGCTGGTTCCACACGTTGGGCATCCAGACGTCGCTGAACACCCGCTGCGTGTGCCGCG…
lg2	marker_35452	CGATACATACCTATGGGACATTACATTGTTCATCGGATTGCGCTGTCATGCTTCTCAAGGCCAGGTTATGGGTTGCCTACTGCAGGTATAGAGTTCCTACACTATAATCAAGTGATGTATCGTAACCTCAGAAAATAGTAGGTGCACCCCTCGCCTACCTTGATATAGCATGCATCCGTAGGGCAAGGCCTCTCGGGGGCGATACCTCGTGCGCGGCAGGTGTCGTAACGTGCGGTTGTTGTCCCGCCGCGTTCGATTACGTCAGGATGCAGTGCATTGGCTCGGGGATTAGCACAGTCCCCATTGTCACAACGGACGAAATCACCAGCGGGCAAACCGTGCGATTTGACTTCTCGGTTACCTACGAGGTTGACCCAGAAGCTGCGAACTAATGCCGCC…
lg2	marker_37556	CGATGCTCAAATGAGGCGCGATGTCGGCCAGCGTCTTTGCCAGGGGCTCTTCAATGCCCTGCCTGCCACAAACAATCTCCGCCCATTGCTCTGTGAAAAAGGCACGCTGAAACAGTTCCGGATCGAGGCGGGAGACGAGAGCGTCGGACGGGCCGAGAGAGGTGTGCATAATTGTACAAACAGCAGCAGCAGAGGAACTCCTGTACAGCGTCGCGCAGCAGGTTCTTGGGACAACCTACCCGTACGATAGGTACTCGTGCGACCGACTACGTACGTAATGCGTACGCGTACGAGTTCTGTCCGGAAATAAAACGACTGTATGGGTATCCATATCATCACCCAGTCTGTCCTTACATTTCCGGCATATTTCCGGGCAGAGTGTCACCCACCCCAGCACCC…
lg2	marker_37485	CGCGATCCAGCACACGCAGGAGTGCCCGCGACGATTCTTCCTCCTAGAGAGAGATGCAATCTCTCTGTGTGTGTTCTTCGCATTAAACATCAAAACCGTTACTTCTACCCGTCGAGCACGTTGAACGAGAGGTCGTTCCAACCTTTAACCGTCGTGCGCAGCCGCGTGCGCACGTCGGCGTCAAATTCAACGCGCCACCACACATCGAACCCGGGCGCGGGCCCAAAAAAGTAACCCCCCATAGGGTCGCCGGAGGCGTCCGACCACAAAGTAAAAGCGGGCGGCTGCATAGAGCTACTGTAAAAGGAGGAGGGGAAACAACCCGCGGGAGAACCTAACCCTCCCGCCACCAACAAACGCCAAATGACACGTCGGCGTGGAACAAAACCACACGGTAGG…
lg2	marker_44384	CGACGACTTTTGTTTCTGTTTGTTCTTGGGGTCTTGCCCGTAGCTCGGGGTCTTGCTTTGTAGCTCAACGAGATGTATCGAATATGCGCGGACCGACGGGTGGAAATTTGCGCTGAAAATGCAGGAGCTGGAGCTGCCATCGCTGATCGAAAGTGAAAAATTTTGCCGCGTGTAAAAAAATGGTCCTAACCTAACCCTTCCTCGTCAACAACCGCGTGCTCTGCCGCCCGTCGCCCAGGTGGACCACGACTGCGCCGTCACTGGTGTTTCGGGAGTCGGCAGGGTTGCCGAGAACGAGAGCGAAGCACAAGTCCTACTTGAGCAAACACCATATTTTTACACGGTTTGGGGACTTGCGAACCAAGGCCCAGGAGGTTGCCCGTTAGCCAGAACCGACGA…
lg2	marker_27029	CGAGGCGTGCCGTAAAATGTGCGGCGGCCACGGGTTCTCCCAGTTCAGCGGCTTGCCGGAGGTCTCGGCGAACTATCTTGCTTTGGCCACTTTGGAGGGGACGCAGCAAGTGCTCGAGCACCGCGCCAAGTAAACATAGCAAGTTGCAAAGCAAGCAGCAAGGGAAGCGAGCAAGGCAGCGAAGCAAGCCAAGCGAGCAGAGCAACCACAGCAAGAAGAGCAAAGCAAGCAAGGCAAGCAAGGCAAGCAAGGCAAGCAAGGCAAGCAAGGCAAGCAAGGCAAGCAAAGCAAGCACGCGAAGCAAAGTAGGCAAAGCCAGCAGAGCAAGCCAGGCAACGTGAAGCACGGCGGCAAAACAAAGTGCAAGCACCGCACCACAATCAATGCCCACCCGTCCCC…
lg2	marker_41989	CGAGGGTTGGCGTCCTATCTCCGACATGCGTGCGCGGCGCCCTCTGACCGAGAAAAAGAGAGAGCTCTATGCACGACTAACTACCCCCCTACGTGACCGTCCCCTGTCCGCCACTGAGGAGGACATCGTGGTGTTGTCGTCGCGATGTTTTCGTCGTGATGTTGTCGTCTTGATGTTGTCGTCGTGGTGTTGTCGTTGTGATGCTGTCGTCTTGATTGTCGTCTTGATGTTGTCGTCGTGATGTTGTCGTGATGTTGTGGTCGTGATGTTGTTAGACTGCGCGGTTAGGCGAACAAATCCCTACCGAAAAAAATCG
lg2	marker_45560	CGAACGAGGGGCCCGTCTCATGCGGGCATACTTCAGACAATTCGGAGCGGAGCGTTGTACATGAAGACGGCCCCACTTAGTCTGAAAGTCCGCATGTTGAAGACCGAGGCGTTTGAGACCCTGCTGTACGGATGTGTGGCGTGGAATCCCAGTGCACAACGCTTCGCCAGGCTCCGATCGGTGCACCACCAAGTCCTCCTGCGTGTTAATTGGCCTCCAGCGTCAAGAGCGTGGTGACTGCACGACCCTCTGGTACTCGAGCATCTCCGGCAGCGACGTGCGGTCGTCGTCCTGTGAATTGTTGAGAGCGTAGATCGCCGACCGCAACTGCTCGACCCAAACATCTTGCCCAAAAACAAAACCCAAAACTTCCCCCCTCCCTCGCCCACCCCCTGCTCC…
lg2	marker_40869	CGATAGCCGTCCGGCCCGTGAGGAATTTTCACCTGCCGCCAACACCACTTTCGCTTTGGTTTTTGCCGTACCCTTAGAGGGCGGCACGGGCTCTGCAGAAGCCCCCGCTGAGGTGACAACGTTTGCCCAGCATGCTCCTCTCCCGACGAGCACTCCACAGGGAGCTGATTCCGCCGCAATCACAGATCCGGCCGCGTCCGCCCGTTCGCCGTCCGACAAACCGGTGCCTCTGACGGTTTTGCCGCCCTCGGGTCGCATTTCCACCAGGACGCGTCG
lg2	marker_45558	CGAACAAGGCCCGATCCACGAGGCCTTCGCCGCCCCGGTAGGGTCGACTTCGGCACCTTCGCTTCGGTGTCCTGGATCCCGTGGTGTTTCCGCTTCCTCCACCATTGTAACGTTGCCTGTTTTCAATCACGATGCTTGCATCGCGGGTGGTGTCAATCGCCCCGTGCTCGTTCGGTGCTTGTACTGCTGTGATAAAACACAAAATACGAGTACTCGTACAAAAATGTCACCAATATCGTTTCTTGGGTCAGGGTGGGAAACGTATGCAGATTCTGCTACTTGTAGGCGCAACTTGTGCTCG
lg2	marker_41601	CGATAATCTCGGGAGCGAGTTCAACATCGCGGTCTGGGACGCGCGGTTCGCAAAGCCGGTTGACAGGGACCTGATCGAACTTCTAAAACTGAATCACTCCGAGTGCATCCAGTGCTTCCACAACATCCTTGTCAACGATTGGATAACGGGAGAACTCCTTCAGCATTAAAATGAAGCGATCATCAAGGTCCTGCACAAAACGAAGGATAGCTCTGATTGCAACGACTACAGAGGGATTTCGGTTGTTTCCCATGCAGGGAAAGCGTTGTTGAAAATCAGCACACCCCACCTTGGCAACTACTGTGAGACTCGGACTATGCTTCCTGAGGGGCAGTGCGGCTTTCGTCCCGCACGATCAACTGTCGAGCGGCGGCTGGTTAGTCAGCGCCCCAGGAATAC…
lg2	marker_40566	CGAAACTCATATTTGCTTCATAGCTGAGTGTAGGCATATTTCATTTTTCGTTGAGACTGAGAGCGGTCAGAGCCACCAGCCGTATAATCGCACGTACGTGCTGGGCTGTTCGGATCTGCACGTACATTTGCACCATCTTGTACCCTGCTCCCACCCGGACCTGATTCCACCCGGATCGGATCCCATTTGGCACCCTGCTCCCACCTATAAGGTGCAGAAGTATTGTCAGCCCTCCGCAGGAGCCGCCGGAGGCCCACCCGGCACCTCGGTCCCATTGGCTCCGGAGAACGTGCACGTACGTGCCAGGCTATTCGACGGCGTGTTTGGTCCGTTGGACCTCACCGACGAAGTGGAGGCGGAGGTTTCAACAGCAGAATAGTAGAGTAATCCGGCGGAGGG…
lg2	marker_35847	CGATACTGGATAACAACGCACGCGGCAATATAATAGTGATCGTGCCGTCATGCCCGCGGTAGCTGCTGCTGCTGGCAACACACTGACCCAACCAGAGGATGCAGTCTGCCTAGAAACGTAAGCAGACATGTTTTCGCAGCGACGGGCCCCGGCCAACCGATTGTGATCACTGGAAGGCGGTGGGTTATTCACGTAACCGTTACACCCCACACAATGACTGGCGGGCAGAGAGGCCAGACTCAGACAACATATTTCAGCACAATAGTCATGGTCGCAATACCCGTCGGTTTCGATGAAGCGCTGGCCTCGGTCCAGCTCACGATTCAAGCCGAGCGGAAGATCAATCAGCTTTCGGGCGGGCAGCAGCAACGCGTCGCGCTGGCGCGGGCGTTGGTGATC…
lg2	marker_45250	CGATATCTGGTTGACATTAACTTTGTGTGGTATCATAATTTATGATCGTGTGTCGGCATCGCATCGTCTGGAAGGAAAGCTGACGGCAAACGTAGCAGGTGATGACACGGCAGGCTCGGTCGAACGAAGTATACTCCGTCCGTTGCTGTAGCCGTGCTGATTTTCCCGAGCTGCCACGGACCGTCGTCGCCCTTGTACCAGAAGTGGGCCCCGTTGGGAAGCACGGTACCGCTGTATCGGCGAAGCCATTCGGCGTGCGGTACACAACCATAGCCGGGGGCCAGGAAACGTTCGCCGTTACTCCGAGAAAGCTCCCGTTGGGCAGCGCCAATCCTGATTCGGCGGTACAGGCGGTTGGTTTGGCGGTGCTGGTCTGGTGTGCCGGCCCAGTATCGCAAA…
lg2	marker_32667	CGAGCTCCGATGGCGTGATTAATATTATTCAAAATCAAAGTTGCCCTCCGCGGGCAGCTATACGCACCCCAATATATTCGGTCATGAAAGTAGATCAGACGAAAATGCAGTCAGGTAGAAGACGTACAATTGGTGCAGTGCGACTTGCAAATGCCCAGATGTCGTGCGTGCGGGAAGAAAACTGTCTAGTTCAGTCTAAGGTGAGTTATAATCCGTCGCGGAAGCTGCTGCGTGCGCAAAGCACCAAGTTTGTTTAGGACAAATCG
lg2	marker_44705	CGACCAGATTTTTGCGGCGCAGCCATAGCGCGAATATCGCCACCAGGGGTGCGAGCAGGGCGACACGGGTGAGCTTGACGATCGTCGCGACTTCGCCCGCTGCATCGGAATAGGAGAAACCGCCGCCGATCGCCTGGGCGACATCATGGATCGAACCCAGCGTGTGTAGACGAGGGGCATGGGAGAGCGCACTGACGACTCATCTGTCCCCCTTACGTCCCTCCCATTCCCGCCCGTGAAGAAGTCCTTCTTACAGAACACTCTAAACGAGCACCAACTGTAGCACCGTAATCTAGACGCTCTCACCTGTGCAAACGCCGCGACAGGGTCACTGCACTCCCCATCTGGCATAGGAGCAGCCACGGACGGCGCGAACGTAGCCGGGGCCAGCGTAATCGT…
lg2	marker_39452	CGAAGTTGCTCGGAAGGAGTACGTCCGCGATTTGAGCCAACATCTCATTGACATGATGCGCGAACTCATTGATGTACTTCCAGTTTTGGAAGTCGGTCGTTCCCAAAATTTCCGCTCCATGCTCGTCGAAAAAATAATTGTCGGGACGCCCTCGCTCTACTGGATAATAAGCTCTGTCGGTGGGCCAGGAGCCAAAACCCTCACAGGGCACGATTCTTGGTAGATCTCACCGTATATCTGAACGCCAAGGCCTCGCGCAGGTGCTACGGTGCCGAGCGGGCGGATCCGCAAAGCCGGGCGTTGCAGGTGAGGCGGGGGCACGCCTCAGCGACGAAACCGCGCGAAAAGGTGGTCAGTGGCGGGAGAGATCTGCAGACCAAAGGATGGTCAGGTTCGGCT…
lg2	marker_39170	CGACATTGTATTTTACTAATGCGCTCCCCCATGCCCGGAGAAAGGGGGTGGAGAGGGGGAAGACCCCCGGGGCTGCTTCAACGGAAACGCCACGGACCCGGCGGGCAAGGGGATGTTCTTGAGTATGTGGCGGCGCAGGTCGGCCGCAGCGGACGCGAACGAGGCGATGGGTGCAAGCCCAAAAATGTAAGCACGATCGCCGAGGACGTCATCCGAGAGTCCAACGCTGAGCACCAACATAAGCGCCTGGCGCAAGAAATCGAGAGCGTATCCATTCCGGCGGGGCCTGCAGCGGCGGAGATCATGCCGCGCCTGAGCCGCATGCTCGCCGGCGACGGCCCGGCCCTGCTTCCCGTGCCCACCGACGATCCGCGTGAGACCGAGCGCCTGCACGACGCA…
lg2	marker_42366	CGAAGTACAACTCAAATTGACACCGACACACTCAATCCTGCGGAAAACGTACGGCCGAGGCATCGACAACAACAAGCAGCAATGCAACCACAGCAGACAGTACCATTGTTGCGGCGGATTGACGCACATAACGTAAAATACGTACGTAGCGGAATGCTTCCTAGGACTGTGCAACTCCCAGTCAGTCTAGAGGGCTCCGCTCTCGTCAGTCAAAACAAACCAAAACACACACAATGCCAAAGAGGAAAACAGGAAGAGAACTTGGTCTGACGAGAGCGTGCGTGACTGCCAAGCGAGACCGAGTACAGTGATCGTTACAGTAAGGCATTGTCGAGCGCTTCCTTGCCCACCGCGCCGTACTCCCGCGTGAACAGCTCGCGCATCTGCTGCGGGGACTTG…
lg2	marker_40026	CGAACAAAGGGCTGAACACAACGACCTTCAAGGTACAGCAACGATGTTGTAACTCAACTCTACAAAGGTTTCCGCCAGTGCTGCAAGAGTGACTGGTTATTGATTTTAGCGTTCATCTCTGGTCAAGCCTAGAACTGTGTTGATGTTGTGGGCAGTGTTACAACGACCGCTGTATGATGGCATTTGGGAATTGCCGACTAAAGATACCAATCAAATCAAGATCCAACACTCCGACCGGTAAACATACGTATGCATCTGGCTCGTCG
lg2	marker_31341	CGAACACAGGGCTGCACACAAATACCTGGGAGGTAGAGCAACGATGTGCTCTAACTCAACCCTTCCCAGGTCCCGACCAATACTGCAAGAAGATTCATAGGGTATTGATTTTTGTGTTGTTCTCTGGTCAAACTTAGAGCTGTGTTGACGTACTGGGCAGTGTTAGGATGACTGCTGTATAACTGTGACAGGTGGGAATTGCCAGCTAAAGATACCAACCAACACTCCGACGGGTAAACATCAGTATCCGGCTCTTCGACAATCGCTTCAGGCTGCCTTCGTCTTCAAACCACCTGGTGGATGACAAGGGTCACAACGGTCACAAACATTCCTTGGTTAGACGCCAAGACACGTCAAGACACGTCCAAGTCCTCACCATGCAAAAAAAAACAAACGTCC…
lg2	marker_17028	CGATGCACAGTGCACAATGCCGATGAAGTTAAGTAGGCTTTGCATCTGCTGCTCGCAGTCTCAGGGTACAATAGTAGTTGTGATGGCACGGCAAAGGCATGTGAACCCTACATACATATTCGCCAGCCCACGCTTGGTTAGCCGAATAGGTTGGTAAGGGGGACTCACTGCATTCTTTCGTGGCGCTAGTCCAAGATTTCGTCTCGCATTCACACTCGTCATCCACAGCGATCCCTCCCTTCACTGACTGATAATCTTCGTCTGCCAGGGAAAAAAGTTTCGGGAGAACAGGAACGACGTCGACTACCTGTACGCGTAACAACAACACCCGTGAATAGCCGGCCATGACTCCTCTACAAGGCGATACGGGCCACGGCCAGGCCGAGCGCGAGGACGCTA…
lg2	marker_32327	CGAGGATGACTCCTTGCTGCTCCGCGGTCTTGCGGAGTAGAACCTCGTGGGAGTGTCCAGCCGCGCAGTGGTAGTCGTTGATGTCGATCACCTTGTTTTGATCTTCTTCGTACAACTTCTCCACCACAGGATCGTCATAATCATAAGAGCAGCACCACATTTACAATGTTGGGTGACGGTGTCCCCTTGTGGCATTGTGGTGGACGTGATATTCCAGAGGCTTGGCGCGAGCCGCCGTTAGGCGCGCTCGTTAGCTTCTCTCCGAAGAAAGATATGATGTTACAAGAAGGCTCTCTCTGGGCCAAGGTAAATTAAGACAGAAATAATCAGACAGAGCTGAGAAGATGGTTGGTTGGTTGCTTGGTGGGCGCAACCAGCCTCG
lg2	marker_41508	CGATCCTCACGGCTGGCTTTCGTCGCGATGGCTGGCTTGCGTCGTGGTAACAGCTTGTTGTTGTTGTCAAGAGCTGGCACAGCAGCAGGTAGGTGTTCGTGGAAGGGTGACGGTGTGCTCATAGAATAGCGGCGATATTCCACAGCCGCAGCTGCACCTTCCTCTGCACAGACAGCGAATCGACGCAATACAACTACCAGAGCACATCAGCAGCAGCCGCCATCAGTCTTCTCCTATATCTGTTCCACGACTAAGGGCAGACACAACGCACACATCTCAGCTTCGGCAAACACGGCTGCAGACACCGCGCAGCAGCCGCCGGGAGGACGGAGACCCGAAGGGACCGCGGAGAATGTCACGTGCACGCAGCATGAAGCTAAGGGCCGCCCCCGGGCCTGT…
lg2	marker_41750	CGAATGACGTCCGACGGATCAGCTTCCCAATCCGTGTGATGCGCGGATCATTTTTCATCTTGAAACAGACGGAGTCGCGTTCGTTCGCGTCTGCCAATTGAGCTTTCAGCGCCTCGGCATCAATATACATGGACCGTAATTTCCAGATTTTGAAAGGCCGGCTATCCGCCCCAATCCGGGTTTGGCGGAACAGGGGAGAACCGCGATCTTCGAGCACAATTCACCCCCCTCTAGAATCGCAGTCCTAATCCTATTTTCTGTGCGATGAGTGACAACCTACCCGAACCCCATGGTTTGCTAAACAGGATAAGTGCCCCGAAGGACGCATACTGTGTGACAGGAAGCGGTCGCCATGTGTATTCCACCACTTAGCTACAGCTCCTCCTAGTGTGGTTGAGG…
lg2	marker_42933	CGATAGCTTCATCGCCGTGGCTGCTCCGTTTGTGGCGTTTCAAGGCTTCCTCCGCCAACACAATAAAAGCGGAGAGTGACAGCTTCCTGACATGCGCCATGTAAGAAAAGGAGGCTGTCGGCGGCGTGCACGCGGCGATGCACACCTTCGGTCTCGTCTGATCTCCTCGGTGCTTGTCAGCCAGGTGTTGTGGAAACCGCTATTTTCAGCATTCCGATCTCATTTAAATCACGAGTACATAGTAGCCGGTCGCCCCGGTGGTCTAACTGGTAGCCACGAAGCCTGCTGGGTCGGTTGTCGAAGCCGCCGTAGCGACCTGACCCACCACGAAGGCGACCGAAATCGCGAGCGGCCAAGCCAACGCGTCTTTGCCGCTCGCCTGTAGGGTCGCTTGTCGGA…
lg2	marker_15225	CGATAATAACGTTGGATCCGAAACAACGCACGCGGAACCGGAAACGCTGAGAATCAGACCTCAACCACACTAGGAGGAGCTGTAGCTAAGTGGTGGAATGTACATGGCGACCGCTTCCTGTCACACAGTATGCGTCCTTCGGGGCACTTATCCTGTTTAGCAAACCATGGGGTTCGGGTAGGTTGTCACTCATCGCACAGAAAATAGGATTAGGACTGCGATTCTAGAGGGGGGTGAATTGTGCTCGATAGACACTTTGCAGCTGCTGCGACAACAGCTGGGTCAGCAACTGTCGTTGATCTGGGTGATGGGCGCTGATGCCTTTGCCAGCTTCG
lg2	marker_40853	CGACTGAATACAGAGCAATTGTCACAAAATATATATATATATACTTGATATATATAACATAAATGTACCGCATATCTCAAGTCAAGATTAAACATATCATCGTAGCTTGGACCGTACGTACTGCACACCCCGAGAAAACTGCAACATGATCAGTGCTCCGTGGGTAGAGTGTATACTACTGTAGCGTCGCGAGAGCGTCGCAACGACGGTGCGTGATCTCAGCATGTTGTTGTCCTGGACCGTTGGCCGTGTGGTTGGCACCGACCTATTTCCGAAGCAACTGAGATGTTAAAGGAGATGCGGGGGGGGTGTGTTATTTTAGTTGGCGTTTTGTTTTTGTCAGGGTATAATCAGTTCCACTAGCCTGGTACACAAGTTGGTGCACAAAAGTACGGTAGG…
lg2	marker_40365	CGACGAGCCAGATACTGATATTTACCGGTCGGAGTATTGGACCTTGATTTGATTGGTGTCTTTAGTCGGCAATTCTCAAACTGCCACAGTCATGCACAAGTCATCGTAACACTGCACACAGCGTCCACACAGCCCTAGGCTTGACCAGAGAGAAACACCATAATGAATAACCAGTCACTCTTGCAGTACTGGTCAAGACCCTGGAAGGGTTGAACTAGAGCATCGTTGCTGTACCTCCCAGGTCTCTGTGGGCAGCCCTTTGTTCGACGCCGGAGAGTACCGAATCCCAGTTCAGGGCGACGGCGGCGGCCAACGCCAGGATGAGTGCCGCTGTCAGTGCCCACAGGACACTCGCGACCTTCGGCAGGACCGAGGAAGTGGGCTCCTGCCGTGGCCGCA…
lg2	marker_43399	CGACTCGGCCGTCGCCGTTGGCGTCGCCCGTACTGCGGGTTGCGCCACTCTCCACGCCGAAGTTGGCATTCCAAATCGCTAAATCGTCGTCATCGATTTTTCAACGCTAATACACGGCATCACAGCTCTTAACTGTTTTCTCACACGTCATCTATATAACGAGACATGAGGCGAAAGAGGGAAGAGATGGCGCTATGAAGCCATGCCATCTAACGAGGGAATGCTCGTACGGCACGATACGTATGTACGTACGTAGGCACTACTTGGGGGAAGGAGATGACGCTTGAAGTAAAGTTATGTGATGTGATGTGATGTGATGCCAACATGCCGGAGCAGCCCGGGTTTCGGTTGACCTTCGTCGCTGGTCTCTCGGCTGCTGTGACGAACAGCTCG
lg2	marker_20990	CGATACGAGTATATGCAGACCGTTCCGAGTGGCACACCTGACAGCTAATATTATGGTATGTCTGAAAACCCTATATGATCAAGAATCGGACCACCATAATGTGGACCACGACGAGGCTGTGTGCGTCCTGCCACCGCGGTAGTATTGAATTTGAAGCAGATTTGGCACGCGTGGACTTGCCGCGGACCTGGTCTCCGTAAGCCCCCGGTTTTTAAAAAAGCGGGCGTTTACCCCCCGTTTACCCAGTTTCCCTTTAATAATTACGATTGACGTCTTATCG
lg2	marker_36744	CGACCCTCTCAAAGGGACAGAGCGCAGGGCCCCAAGAACACAACTAGAAACATACTACAGGCGGGAAATATACCGCCACGCCACGAGGGGGCTGGGCCGCCCTCTGCGAGGGCGATTGTCCAAATATCCGGCTTGCAACAGCGCTATCTGTCTGTCTGTCTCGCATAACCGCACGTCTCGCCTCCTGGCAGCGCCGAGACTGTCAGGCTTGTCAGCGGCCACCAATCACCACCGCCCGTCCTTACGTAATCCTTATAAAACTCGTATGTGATTGGTCTTAGTATACTGCTCGAGAAGACCATGCGATTCTGGTATCGCAAGAGCGGCATCACATTGGCCGAGTATGACGCGCAACCCGAGGAGAACAAAAAGCTCGCTCTGGGTGAAGCCTTCAAGACG…
lg2	marker_36384	CGATTATTGCTGCCAATAACATCACCGATGCTACTACTACTACTGTTGTGCTCGGCTACTGCAACACGCTGTTGGCGGAACCAGTGCTACCTACGTTGGCCGACGAATAGCAGTCAGTCGATTGACGGCAATGCTGCTCCTTTATGGACAGCCTGCAAGTAGGTTTCGGTTGACGGCTCTATTTTCCCTTGGCGGACAGCCGTCAAGGATAATTCGGTTGACGGATTTTGTTCCCCTTGACGGACAGCCGGCAAGGATAATTCGGGTGACCTTGACGGACAGCCGTCAAGGGTAATTCGGTTGACGGCTCTATTTTCCTTTGACGGACAGCCGTCAAGGATGATTCGGTTGACCTTGACGGACAGCCGTCAGGGATAATTCGGTTGACGGATCTATTTC…
lg2	marker_21562	CGATCACCGGACTCTCTCCCATGCTGGGCCCGGCGATCGCCGTGATTTGGGGTTGGGGGCCGGCGATGCTGTGGGTCGTCCTCGGTGCGGTCTTTGTCGGATGTGTTCACGACTTTGCGGCGCTCGTGGTTTCGAAAATGCTTTACTGTACTACCAGTTGCTGGGAGCATATGTGGAAGCTTCTCGGATGTCATGTCGTAGTGTGTTGATAGGTGTTGCTGCTGCTGTTCCTGGTGCTGCTTCGGCTAACCGTCGTGTAGCTTGCTACTGTGTTGAGATACCGGCGCCGTCACTAATGTTTACACTGTCGGTGCGGCCACCGTCTGTCTGGTTGCTATGAATATCAGAAGTAGGTGAGTATGGCGTGCGTGTGTACTTTGTATGTATCAAAGATCTATG…
lg2	marker_36599	CGACGAAGTGTCAGGTGGGGAATCTGTCTGGTCTCGTAGTGACGGATGCCGTACTTTTTGTTTTGCTCGTTCTGAGGGCTCGCATTGCTCGTCATCGCAGGCCTTGTCATGCTGGCAGCTAAGAAGGGTGATCATGTGCACACGCAATGTAGCATACCTTTGGGTCGCTCGGGATGCTTGCACGACACGGATCGCTCATTGGTTCTCCCGGGATTTAAGGTTGTACCTGGTAAGAGAGGGCGATCATGTAGGAGAGGGCGAGCAGTTTCGTTGTTCCTTCG
lg2	marker_34545	CGAGAAGTGATGGCGGTACCAAGAGGTGGAGGTTTCCGCAGGGAATGAAGTAAAAGTTGAAAAGTGAAAACGCAATGTGTATTTTAGAGAAATAAACACTTCAGGTACTTTGTGTACTCGCAGTATTTCGGTGTTCAATACTCTCGACGCCTTGGCTTTGTCAACCAACTCGCACACATTGAGAATTTCATTTCCGCGTGAAACCGCTGACGCGATGAAGAACCTGCAGTTTCATCAGCCGCCCGAGTGCAGGTGACAAGCGCGGGCGAGGGAAGTTCTTAGTGTAGCTGGGAAGTTGTGCAACCATGCGTATGTAGTGAGGTCGGGCAGGTATTACGTGTGGAGGCTGCTGCAGCTGACCGGTTTAGCGCGTAGTCAGCAGCTTCAATCTAAACACGA…
lg2	marker_45239	CGATACTACGGTGTTCGGCCCCATGCAGTACCCTGGTCTGGCTGCCTCTGCCCCATCTTTCCAGTTCCTGCCAGTTTTCGATCGTCAGATTTCCGTAGTGCTGACGAATTGCACCTGCATGGACCGCGCCAAGCGAAGATTCATTGACATCTCAGATAGCAGTGTGTAACGCAAATAAAGCATGGACTATACGTTGAAGGCTAAAGCTGGAATAGGTCGGACGGGCCGATCGTTATACCCCCGGCACGACGGCCGCACCCAAACGGCTCAAGCGGGCAAGGCACAACAAGATATCAACGTCATGCCACCTAGGCAGTAAGCGGACGCCCCCAGCGAGGTGAGCTCG
lg2	marker_2818	CGAAGCGTCCCTTGCGCATCAGTTCCGGCGGAAGGGCGGAGATATCGTTGGCAGTCGCGATGATAAAAATCGGATGTCGGTGGTCCTGCATCCAGGCGAGCAGGGTGCCGAACATGCGTTTGGAGAGCCCTCCATCCGCGGACGAACCGGAGGCTGATGCGAATGCTTTTTCAATCTCATCGACTGCATGATGCCTGCTGAGGGCACACATCTTACGACTTTGAGGATTGACGGACCCTAAGAAGTTTCAAGACAGAGCACCCACACCCCATTTCTCTCAATTAGTTACATTATCATAGACAGTAATAATGTATTCATATCCAGTTAGCGTGCTGGGCTCGTATGATTGAAGTTCGCAAATAATAATAGTACCACCCGTGAAGGAGTACCCGGCACAAG…
lg2	marker_36614	CGATCGACCGCTTGCGTGTCCACGCCCCCGACGCCGTTGAAGAGTCTTCGCTCGCGATCACGAGGGTATCGGAGATCGTCCAAGCGATGCGGGTGATGTCCCACCCCGGCAGCGACGCCAAGAGCCCGGCCGATCTTAACGTGCTCATCGATCTTCCTTGCAACATCTACATCACCGAGTGCTATTGGTCTATATGATCTGTCTGAGATGTGGAACGTACAGACGACCGTCTACAGCCGTCTCGTGTGTACCCACATGACCATTAACTTTTTCTAACGGCGACGCCGAGATGCAGCTTTCACGCTAAACATACTGTTTACGTTCAGATCCGCAGTATCGCTACTGGGTATGATGCCACGTGTAGGGAAAGCATAGGCCCGCGAGGGTGTCACCTCCTAC…
lg2	marker_32964	CGATCCGAATTCCCTGAAGCGGTGACCTCCCCCGGGCGGAATTCCCTGTCCCTTCATCCCCGCGGCACTACTTCACCCATCTCCTCTTCGGTGACCTTGTGCCCATCTCGGAGGCTTCGCACTCCCTCTCATATACTGGCCACCAGTTCTGACTCTGGAAGGTACCTCCGCACCTTCTCCCCCAGGCTGCCAAGAGAGGTCCGCCAGGACTGCGGATAGCGTTGCCCACCAAGATCCCTACCGTTACGAGGATAATTCTCGCTTCTTCTGGCGACATTCCGAATGCCTCTGCTCCCGTCGCGAATATGCTTCTAAAGATGTGGGGTCGTTTTTTGCTGTGTGTGGAAGCAGTGGTAAAGGGCAACCCAGTCAGATTACGACGCCCAACTGCAAACACGT…
lg2	marker_38337	CGACCGTTAAGCTCCCAGATTCCGGCGCCAGCTGCACGAATGAGATTTTGTTTCGCTCTGGCAATGAGTGCCTCCCTCCCCCACGCTCACTGAAGTTTACTCGTGGCGACCGCACAACGGGACGGCAGCGCGGACAACAACAACAATCTCAATCTGCCACTACAGCAACGCGTCGGAAGTGTACCATGCCCCATCATTGCCCTGCTTATAGAAGCACGTAATACGTACGTACCCCGGCATATTGCTACTATTCGCGTGCTAAACACACCGCGAATGGTGTGCATGCTCGCCGATGCTCGGCCGTGGCGGCGGACCCGGCTCACTTCCCTGGTGCACCGATCTCTGATAGTTACTTAGATGCGTTCATCATTTTGTTTTTCGTTCCACCGCATAGTCG
lg2	marker_31970	CGATCGGTGCTCTAGGAAATAGAGAACGGCGCTGTGGCGGCGAGGGGTATAGTGTACGTACTCTTGGCGATGGTATACTGGTGGTCTACGTAACAGGTAGGGATCAAATGAACAAATTACAGCAGTAGGCATCAGTTGTACAGTGGTAGTAGCACGGAAGCAACATGCAGCAACGTGGTACGGAGTATGCTGCGTGCAAAAAGACTCGCAATGAAAAAATCTCACGTTATGCATCCATCCAGCGTTGTCTGGGTGGGTCGACAGGTATTGGCGCTCGGGCAAGGGCCACAAGTAGCGCTGTTCGGTGGCCCGCGCAGCTATAATAGGTAGGCCCGCGTCAGAGTGCGGGGGGTAGTAATGAGTAGGCTGTGCGATCAGAGCGGTATGTTCCTGTCAGGA…
lg2	marker_43977	CGAGCACTGATCGTGTACTGAACATTTTCCACCTGCTTATCAGTCCCAGCACAACAAATAGAGAAAAAGGTCTACCACATGCCAGGTAGACCTTCAAGTCCCGGGCATGTTCTGTCAAGGTTATACAGCAGTGCACGTGCTGTACAGTAGATGACACTCAGTCTACCGCGGAGCTAGTTTAGGGTGGGGATCCAATGCATCTTATCTTGGCTCCCAAAAGTATTCTACAGGATAGTCTTCAGGTGGCTACCTCATCGTGATCCTAGACAGCCTCG
lg2	marker_42272	CGAGGAGCCTGCACGCCCCGCCCGCCGAACGCCCGCCCACAAAATAAAGCGGTCAAACGTTAGTCAAAAACAAAGAAGAAAGGACACACCGGTACAGAATAAGCGAGCGTTTTCGCTCAGCCGCCAACCCACGCTTCATTCCGTCCATGTCGAAACTTTACTGTCCCGACCCGCGGGTTGGGTGATGACTATTATAATGAACAGCCCTGGAAATCGGAAGCTCGCATTCCGTGGCAATTTCAACAATATGAAGCATTGGTGCGCCGCCTTGTTTACGTCTCTCTCTTTTGTCTCTTCCTCTATCAGGTGGCGGCGCTGCTGATAAGTGGGAAGGTGCAGCACTGGGTGTTGCCCTACGGGGTGCCGGCGGCTCTGCTGTGCGAGGCTATTCTTCACGCG…
lg2	marker_3823	CGACACCCTGACAGGGTCTATAAAAAAACTCCACAGGGTATACATGCTGGCAAGGTGTGCGGCAGGGTACCCAAGATGGCCACGTGTGTAGCTATATCCGTCATTGTTGTTCATCCTTTACACATTATCTCAACGAATCTGGAACAGCAGAATCTATCATTTTGTAAACATCTATCGAAAGGAAAATCGTGAATTATCCGGACCTTGTGTATCACACCTGCCGCCCACGGAGAGCCCCGTAGACTCGGAATTTCGTGCGCGGCTGAGTTCTGTATCACTAGGAATTGTTGACGTCTTACACTTTCCCCGATTTCCTTCCAGACTGGTGGCATATGCTTGATGAAGCTGCTGTGGTTGCGGTACCGTAAAGAGCGCTCAAGATCTAAGCTCCTCGCTACC…
lg2	marker_31800	CGACGTACAGCTCAAGGACGAAGCACATTGCTTTACAGTTCTTCTTCCTGCGCGAGCTGGTCAAGAATGGCAAGATCCCTATCAACCGCGTGCCGACGCAGGAAATGCTCGCCGACTGCGCAACCAAGCACCTCGCTAAAACGCAGTTCGGCTCGATATCCTGCAATGGGCACGTTCGGAAGGCTGTCCGTGGGATGCCGACACTTGCTCTGAGGCTGCCGCGGGTGGATACATTGACATTCTGAAATGGGCACACGCTAATGGCTGCCCATGGAGTATCACAGTATGTAGCTCGGGTTCTCGTGCAGGGCATCTAGATATCCTGCAATGGGCACGTTCGGAAGGCTGTCCGTGGGATGCCGACACTTGTTCCGAGGCTGCTACGGGTGGACACATTCC…
lg2	marker_42262	CGACAAGCTTTTCAAACGCATTTGGATCTGAGTCAGCAACAAAGTCCGCAACATCCTCGGGCGTCGGCGGCAATCCATGAAGATTAAACATCACCCGCCGAATCAGATCGCGTCGGCCAGCTCGCGACCACGCTTACCGTGGACGCACGAGTTGTTGCTTTTCGCCATGGGACTGCTCCACAACAACGATTTGTCTCTGCCGTCGTCAACCTCCCACAACGTTGAATCGCCCCGCGCCTCAGGTGAACAAAACTAGGTGCAGTCCCCCCGAGAATGTGCAAGGGCATGTAACCTGGTTTGTATCGCAATACGTGCAAGGTGGAAGAGGGACACGCGTCGTGTCTAGATTTACTAACGATTAATCGTGCTTAAAAGATATTCG
lg2	marker_43020	CGACGTGCTGCGCAAGGCAGCGGGACTGGGAATGGGCGGCATCTACATTCGCGAGGATGTGGGTGGATCGGGTCTGACCAGAGTCGAAGCAGGCGAAGCGGTGTTTTACATAGGCAAATTGAAACGAGGCGGGGTGCATGTTTTGCGCCACGATAAAAAGGACATAACCAGACGAGCATAGAGAAAAACAAATAAAATGCTACGTACAGGCGTTCTGTCTTGGAAAATCATTCGGTTTGCCTGTATGCTGTATGTAGAAGTGGAGGCCGTTGATCGTGTGACCCGCACATGGGCTACGTTGACGAACACGGCAACGCTTGAGGGATGTGTCGCCTGCGACTCTACGCTTGAGTTTCGCTTCGACGGTGCATGTGTGGGCAGTATGCCTTGTAGGGGTGG…
lg3	marker_34793	CGATCTGTTGTTTCAGCAACGTATTCCGGTCCGGCTCTGCTCCCTGGGCAGTGAGACTGCAGAGACAGAACAGAATAAAAAATAGTATGAATGGGAACGGTCTGGTTCGCAGATGATTCATAAGCTCGCTGTCAGTATGTGTATGCTTCGATTTGCCTACATCCTCGGTTATTACGGACATGGGCGGTGCTGTAGTTGTTGCTATTTGTACATTGACTTGGATCCCAGTGCTCCCTTTCTCCGCAGTCAAACGCGATTCAGTTTTTATCGCAGCCTTGGCAGTACTCTCGCATTGACGGTCTCGGTGTGCCTACACAAAAGGTATTCCCGTGCATGCGTGGGGTCACAGCGGGTGTCATCAACGGCGAACACCCTCTTGTAAACAATATAGCATTGCGC…
lg3	marker_1951	CGAGGCAGAAGGTGGTGATTCTCGTCTGAACGCTAAGGCTTGGTCCAGCTCCCGCCGCCAGTCTGCATGTTCTTCCCAGGATGCTGGCAGGGCTGTCGCCACGCCCGGTAGTACGGTTTCGGGTTCATCCTGGGCGAAAATCGCGCCTGGGGTGGCATCGCCCCACCCTGTCGCTACGGGTGCTGGTTGGTGGAGGTGCTCCGAAGGCCCTGGTGGGCTGGCGCTGGAGCTCCCGCTGCTAGCCCCCGCTGGTCTTAACATGACACCGAAGTATGTTTCGCCTTTTTATTGTACCAACAGTAGGAGTTCG
lg3	marker_32922	CGCGAGACTCTTTGGTCGGTCCGTAGAAAGGCGAGTGAAGTGCTGTGGCCCGAATAGAGCGACTTAACTATGGGCAGCTTTGGCGTTATCAACGTCTACGAGCAGCGTCAGCGCCAACATGCCAGAGTAGGATCATGCCGCGGCCGCCCCGTACGACTCCTTGAATTTTATCTGGGACACCAAGGTTGCATCACACACCCCAACTAAGCAGGTGCGGTCGCTGAACTCGTCCATGTTTGGCATCAGCGTTTGCCTATGATGTCCGAAGAGTGTTCTAGATTCG
lg3	marker_45300	CGAATTTTGCCAACTCACGCTCTCGCGCTTTCCGCTAGTCAAGATCTTTTTTGCGAGAAAAAGTCCCTACGAGTATATACGAGGGGGCTCGCGATGACACAAATCGGATCGTCGCATTACACTGCACGCACACTAGGCGAGGCCTATACCGCTACTAGGACGGAGGGGGAAGATTCACTCTGCCACCTTACACCGTTGAAAATACGTCGGTGACCCCCTCCCACCCCCGCCCACGTGTCACCGCCGCATGCACCAACCGAGCGTGTTTCGCTGGCGTCGTCTGCAGCGGGTGTACGCCAGCTACAAACTGACCGGCGACTGTTACGCGTTGATGGAGTGTCGCGGCTGTCG
lg3	marker_20548	CGATTTTGTTTGCCTGGCCGGGGCGAACCCGGCACGGAACACCCCGGCATCATAGGGGCACCAAGATAGAATCAGGAGACGTATACCCCCGATTGGTGATGTTGACCTTTCCAGTTTTAGTTTTACCTTCACATAGCGTGTAGAGGGGAGCGGAGGGCTCCAGACTATCTGTTTTTGACTGGCTTTGATCGCTTTGCGGACCCTTCGGGTTCCACTTTCATTTCAGTATACCTTTTTTGGGTAAGTTAGCCTGTGACCACGGGAATCGACACACGGTGGTGAGAGAGAGGGTGCCAAAAATTGAACAAATATACCAGGTATGTGTTTTCGGCAAACTCTCCCGACCAGACGATTCTGCACCTTGTGGGCGGGGAGGTCACATCCGGGTGCGATCAGGCC…
lg3	marker_31414	CGAACAGCGCCTGTCAAAGACGTTAACCATGCCGTCAACAGCATGTTGCTTGCAGTACGCCGCCGGCTTGCAGCCATCCGTGTTAGAGGTTGCAGGCTTTGTGCATAAACTATTTAGGCAACGCTTAGCCTTGACATTAACGATGACGTGCTCAGCATGTATCTTGCAGTACGTCGGTGTCTGGCTGCCCTGGTTGTTGAAGCTCGGAAGCTTCGTGCAGGAGCTATTTTTGCAACGCCTGGCTATGACATTAACCATGCCGTCCTCGGCATGTTGCATGCAGTACGTTGGCGTCTTGCTACCCTCGATGCGGACCTCGTCGCTGAAAATTGAAAATGTGGTTCCAGGTGCTTGAATTTGTGGATTCCAGTACTGTAGCCAAGTATTTTTTTTTCCCTG…
lg3	marker_41982	CGCGACCTCCAAGAGTTAGCATGACATTGTCATGACCCGCTCTGGCATATTCATGGTGTGTGGTCGCAATTCTATGGCCACCCATGTCAGTTCCTGAGACTGCAGTGGCAAGTCCATGCGCATGCCGTACAATTGAACTGGATCACCTTGGACCGTTACGTCCCATATTGGAGTTGTAATGAGGCTATTCCGTGGCAATACTACAGAGCAGAGTCATATAAACTAAATGGTGTATTTCATGTCATAGCACCACAGTAAAACACGTGACTTCG
lg3	marker_44360	CGAAATGAGTGCTTCGCATATCGGTCAGACAGCCCAGCCTCACGGGTACGAATCGGCCACCAGTAACGCGGCTGTCACCCTACGCAGTGTCAGCGCTAGTACTGGTTGTCGCCCATTGTTTGGTCGCGACCGATTCCGAGGGCAAGCCGGATATAGTGTGTATTTCCGCAAAACGCACGGATTTAAAGGCCACCAAAGTTTGTCTACACCACCACTTAATTCCTGGACCTCCGGAGCGCCTTACCAAGTTAGTAGATAGAATTCAGCCCCGCTGAATCG
lg3	marker_41891	CGATGGGGGCGACCTCGCGCGGCATCGTCGGGGTCTTCATTCTCTACGGTGGCACTCTCGGCCTGCTCGGCAGCTTGCTGGGAGTCTTACTCGGGGTAGAGGTGACGCTGCACTTGCAGACAATTCTCGATCCTCTGCAACGAAGACTACCTGTAAGTCGCGTCGTACGTAAAATTAATTTACGTTCGTGCTCGCAGCGACGGTGAATATTTCGGTTTGGTAATCAAGTTTTCCTCAGATGAAAAGCGGACGTTCCGCTAAGGGACAAGCATTGGCACGAGTGGACAGCTCTTTGTCTGGGTAAATAATCCGTGCCTTTGAAGGCAGAGAACACGAAGTGCAGGAATGACTCCAAAACCGTTCTAGTATTACTAGAACTCCCGTACTGGCAGTGTCGTT…
lg3	marker_22248	CGAAAAACCTCGGTGCTGCTGCTGCTGACACTGAATACCCTTGCTGCCAGCTATTGCTGCAGGAATCTAATGGTGCAGGTATCTGCTGCTGAGTATTGCTGCTGCTGCTACCGCACGTACTTCTCCTGTAAGTATTGCTCCTGCTGCTGCTGCTGCTGGAGAAAATCTGCTGCTGCATTGCTGCTGTTGTAGGCGCACTGTTACGAGCGCTGGGGCAATCACGAGCAAGCTTTGCTGCTGCTGCTGCCGCCTCTGTAAGTACGTGCACCCTACGCACGCTCTTGATCTTCGCCGCCTCGACGGTGACGCGCTCGCCCTTGTTCAGGACGAGGAGGTCGGCGTGCTCGAAATCGGAAACGGCCGACGTTACAACGAACCCATGGGTCGTGGGGTGCCTGT…
lg3	marker_41843	CGAAAAACCTCGGTGCTGCTGCTGCTGACACTGAATACCCTTGCTGCCAGCTATTGCTGCAGGAATCTAATGGTGCAGGTATCTGCTGCTGAGTATTGCTGCTGCTGCTACCGCACGTACTTCTCCTGTAAGTATTGCTCCTGCTGCTGCTGCTGCTGGAGAAAATCTGCTGCTGCATTGCTGCTGTTGTAGGCGCACTGTTACGAGCGCTGGGGCAATCACGAGCAAGCTTTGCTGCTGCTGCTGCCGCCTCTGTAAGTACGTGCACCCTACGCACGCTCTTGATCTTCGCCGCCTCGACGGTGACGCGCTCGCCCTTGTTCAGGACGAGGAGGTCGGCGTGCTCGAAATCGGAAACGGCCGACGTTACAACGAACCCATGGGTCGTGGGGTGCCTGT…
lg3	marker_44049	CGATGCCTTGCGACAAGCGGGCGGGATTGGTCACGAATAGATCGTCACCGACCAATTGCACCTTATCACCGACGGCATCGGTCAGCAGCTTCCAGCCTTCAAAATCATCTTCCGACATGCCGTCTTCGACGAATTTCAAACGTCGCGGTACTGTAAGACGCATGCTGCAAGCGGCGTAGAGAACGTCACCGCCAGGCGTTGGTCGCATATATCGTGCGTGAAGCGACCGGTGTATGGTTTGCCAACCGACAGTCGGCGCACTAAATGCCGTCGCCATAAAAGCGATATCGTGGGTGGCCCGGTTGTCAACTTCATTGCAACGTGCAAGGTCGTGGGCTGTAACGGTGTAACACGCTGGGGTTTGGAAGGCAAGCAGCCTATGCACTGCCGTGCTCACAG…
lg3	marker_42094	CGATGAGTACCGCGGAAGCAAACACTGGGAGGGGCTCGTCCCATCGGCAACGGCGCCCAGGAAGTGGGACGAGGGCTTCCAATCTTTCCTTGTCAAGTACGTGTAACAACGTGAATGTCCGTTCGTGTAATCATAGGTTGTCTTTGAACGCTGTCAGTCGGCCTATAGGACTGAGGAGTTGTTGTTGTTGTCTTCACATTAAAAACCGTGCCGGTCTCTCTATCAAATACCTCCATCTGTCCGTACGAATCCAACACTTGACACGGTCGACGCAGAGAAAGAAGTTGCGAATAAGGCGGCGGTTTGGGGGGCGGGGGAACAGAGCGACGGGGCGGTGGTGGTCGTGCACGAGCGACTCCCGGGCCTGCCGCTCAACGAGGCCGTGCTGACTCG
lg3	marker_42998	CGATTTTAATTTCCAACTATTGACTTGCTCTCGGCGTGCAGACAGAATAGAGTATGACGATTGTTATGTATATTTCATTTGCAGAATTATCGGCAGCTGCAGTCAGACTGGCAAACTGTCAGGGGCTGACAGGTCTGCATACTCAGCTAGATATACTCGTACTCGTACAGTGTACAATATATAGAGCATGCTATCAAGTTGTCGTACGCCTGATCGGCGGTTGTTCTTGGGTTCTCTTAGATTTTGCGGTACGGCGCTAGGAGCAAACGCGTAATTACTAATGCTATAGATATCCCTCTCGACGTGATCGGTAATAATATTGCGAACTCCAATACGGTCGGCTTTAAGACCTCGGAAGTTGTTTTCGCGACTCAGTTCTTGCGCACCCAATCG
lg3	marker_39685	CGCGAAGTTGATGACCGGACCGCCCAGGATATCGCCCCTATGGTGCAGGCAGGTAGTGGCCTCACCGTCGGCCAAGACACCCCCCCTCGGTCGTTTAATGCAGGTGGTATGCAAACATCGCTTGATAAGGTCGTTTACCCTGCGGTCTTCAGCATGTTGCTTGCAGTACGCCGCCGTCTTGCTGCCATCAGCGCCTAAACGCACCCTCGTTGTGCGGGCATGCAGGCAACACCTGCTGCGGACGTAAATCATGCCATCAGCAGCATGTTGCTTACAGTACAGCGGCGTCTTCCTGCCCTCGACATATATCCCTATGTAGTCCATGGCGGCATTGTTCATTGGGTTGCAAAAATCGTGTTTTTCTCAAGGTCGTGCGTGTTGGGGTGCGGCATAATAACG…
lg3	marker_14026	CGACTTCAGAGGGTATGGGCGTGCTTCAGGCGTTATAAGATGGAAGCCTATGACCGCCCGGGCTCTCGTGGTTGACCCAGTCCTTTACAGCAGCAGTTAGGGCTGCAAGTATACCCAGCACTTTCTCTTCTGTGAATTTAGTGTGGGTAATCGCGAAGACGGAGTGCATGTATGTGCAAATACCGGCAAGGAAAAACCGGGGTTTGATTGGTACATAAAATGAGGCATACCTATGGGCTCTGCTCTAGAGCCGAAGGATTGAACCAAGGCCGACCAGTGGTTTTGACGATTTCTAGGCTCGAGTAGCCGAAGGTCTCGGCGAGCGGGACCTCGGCGATGATCACCGTGACGTTGTTGTTGGTCTCGGTCTCAACGATCATGCCACGCTTCG
lg3	marker_38500	CGACATCATGCTGAGCAGGCTCACGTCAGCGCCTGAGTTCAAGTTCGTTCGGGAAATGCACTACCGTTAGGAGTTTACGTCGGTGGACGGCCTTCAACAAACTGCCAGTCAATTCTACATCTACCAGCGTTCACGCAACGCATCGGGACCGGCCGTCTCGGGCCGTGGGGCCGCGATGGCGGCGGTCGCAACCAGCTCCGATCAGGTTACCGATGCAAGGAGTACGGGAACTTCAAGCGCGACTTCCCCCGCCAGGCGCAAAAGAGCGGCTCGACTACGCTACCCCACCTTATTCCAGCTCGCCCTTTGGTTACTTTCTCTCATACAGCTTTATCAGCTATGGCTGGCAACCTCTTATTTGGCATGTTCTTTACTTTATATTGCCATTTCAACTTACGC…
lg3	marker_41135	CGAGAAGTTCGGGTTTTCGGACTGCAAACCTACACCCACACCTGGCTACGGTCCGGAGCTTTCAAACGAGCAACCGGAGGACACCGTACTGAGCGCGGAAGACAAGAAGACCTATCAGAGCATTGTGAGGTACATTAAATCGCCCTTATGGCGCAGGCACGTAGTGGCCTCACCGTCGGTCAGCACACCCCACCCAGGTCGCCTAGGGCAGGAGGTGTATGAGCATCGGTTGGTAAGGACGTTCAGCATGCCGTCCTCAGCATGCTGTTTGCAGTACGCCGCCGTCTTGCTGCCCTCGATGGTTGGTCAAATCGCCAAAATCGCCGGCTGCCGCATCATCGGCATCGCAGGTGGCGATGAAAAGTGCAAATGGCTCACCGAAGATGTCGGCTATGATGT…
lg3	marker_42786	CGAGATGTGTACCTTACAGAGTACAAGGACAATGCTGTCGTGGTTAAGGTTTTGCGTGAAGAGCGAGACCCCCGCAGGCGGAACGCGGCTATACGGCTGCACAAAACGGAAGCCCTCGCCCTTAACGCGGTGAGTTTGGTGTGCTGCCATGTTCGCATGTTGTTGTGCTGATTCGTTTGGTGTCGCGAGGAGCGTCCGAGTAGTAGCCTCTACCGGCAATATTAGGCTCGTCCGTTCACCGCATTCTATTGCTATTGCAGTACTGCAGTGACCTTTGTCAATTTACTGTTCAGAGTGCGTGCATCCTGTTTCTTTGCAATCTTTGAATCAGTTGGGTTTGTTATATTCCGCTCTCAGTGATCTCCCCCCTGTCTACGTTGCACTTCGTGAAAGGTACGA…
lg3	marker_26001	CGACAGCTTTTCTTAGACGTTGATTTGAGCCTTTTTCGCCATATCGCGCGATGAGGACCACCTGGTGGCACGCAACTCCCTCATCGTGCTTGCCGACCCCTGCTCTGCCTACTCGTTCAAGGGCGGTCTCGGCGGTTCCCAACACGAGGATACGGGGCTACGTTTGTTTTAGGATTTCATGCCTCTTTGTCACAGGCTCGCCATACGAACGTACGCCGTCTTTTCTGACAGTCCCGTGCAGGACGATTTCCTAGTGTTTTAGACCTTGCGATCG
lg3	marker_42151	CGATGTAGAAGAAGCAGAAGCACGCATCGCCTGGGTGTCGCACGCCCGTTGCAAGGGCACTGACCCGGACCAGCTGTTCGTCCGGGGTGCAGCACAGCGCAAAGCTGCAACCATCTGCAGGCACTGCCCGGTGCTGATGCAGTGCGGTGCGGATGCACTCGACGCAATATCAGCAGGATACCCTCAAGACCTTGATAGCACCGTCGCCGTTCCTGTCTCGCCCGTGGCGTTTCAGGCATCCCTACGCCCACCCAGGAGACCCTGTCAGTAATAGCTTCCTAGCCTGGGCGACCAAAAGCAAGAGTGGGTTTGCGTCTGCGCGCACGCGCCGACCCAAGCTTCCGCTCTCGTCTACCCTCGTCGGATTTGTTCGCCTGGGCGCTGTGAGGCGTGCTGCGT…
lg3	marker_32421	CGAACAGCGCCTGTCAACGACCTTGACCATGCCGTCAACAGCATGTTGCTTGCAGTACACCGCCGGCTTGCAGCCATCCGTGTTGAAGGTTGCAGGCTTTGTGCACAAACTATCTAAGCACCGCTTAGTCTTGACATTAACCATGCCGTCCGCAGCATGTAACTTGCAATACGCCGGTGTAAGGCTGCCCTTGTCGTTGAAGCTCGGAAGCTTCGTGCAAGAGCTATGTTTGCAACACCTGTCGCGGACATTAACCATGCCGTCCTCAGCATGTTGCATGCAGTACGTTGGCGTCTTGCTACCCTCGATCGCCGGCCGCATCGCCAACCACGCCCGTCGCACCCACCTGCGACTATCCAAAGATGCGACTTGGTCCGACCTGATCATCACCGCACTGAC…
lg3	marker_31831	CGAGCTGTTGTGTTTACTCATGATCGGTCCTGAAATTAATTTCGTTTTCCTTCTTTGATTCATCCAAAAGAAAGTGGTGCTTTGCGCATCGGCGACCGACGATAACTATTAATAGTCTTGGACGGAACCTGATTGTGTTATTTCTGCGTGCAATACTATCGTTCCGTATCCTCGCAGTGTACGCCGGAAACACCTCTTCTCTAGTGTTGAGTATCGGACCAGAATCGACCCATTGGTACGGCGGTTTCCGTTGCAAGTGGAGCACAGCTTCAGGTTGACCCATGCAGTTTGGGCCTTACGGCACCCAAACGTTACGGGAGGGAGTGTCCCCTCTTGTTCAAATGCATATTTTTCGCATGGTCTGCTCGGATATACCAGGCAGACTGTAAGCGCTAGAAA…
lg3	marker_41462	CGATGACGGCCCTATTAACAGGCCACGAGTACTCTGCGCGCTATTCATACTTATTATTGGTGCTGCTACTGCCACTTCTCGGCTGTCTGTTGACGACGAAAAAAGAAGTGCAACCACAGTAGTTATCGCTCTGCGATAACAACTGGCACTATAGCGGGCAGCCGGAACTATGGAGGGAGCACCTATATATCTGAGTGAAACTGTACCGGGTACAACGTACCTATCTGCTCATGCTGCTGTAATTCTCGCCTGCCTATCG
lg3	marker_33020	CGAACCGTGACTAAGCTTGGTCCCAATGTCGTCGCCTGCTCAGCGGACGTGTAGTCAGTACCTCCCTGGTTGAACATTTTTCCAGGACTTTTGAATGCAGCAGCAAACCAGATGAAGGAGTCTGAACCAGGGACTAGGCGTCACAATGCGGTCCGCGAACGTGGCATTTCAATGTGTCGCAGAAAGGGTGCCTCAGTGTGCAGGTCATCTAAGTTGGACTGTCTGTCGGCTGTAGGTTGTCTGAGGGATGGAGACTTGGCTCAGACCGTTCGTCG
lg3	marker_42622	CGAAAGGGATGCGTGGCCAATGGTCAAATGACTAAGGCAAGCAACAAATGAGTACGCCCCACCTCCCTAGAGGCATGCGTGGTCAATGGTCGAACACAACAATATTTGGGCACTCACTAGAGCCAGCGCCGATAGCCTGAAGCCCTGCTGGGGGCTGGGAAGGCCCCGACGCACCGGAGGGCGCCGTCACTGCCAAGAGGTCGTCGTCGTCTGTATGGGGAGATACGCTGTTGATCGGATGTAGGGTGGTCAACAGGGAATAAATCATGACATCTGAGCTCCTCACACACCACTGCTGTGAGAGGTTGAGCAGGATCTGCATACATAATTCAGATCAAACACATTAATATTGAGGTACATCATGCAACCTGCGATTGTCCCTCGCTTGTCG
lg3	marker_38093	CGACGAATCTGCGAGAGGAAGGCTCGTGCACCGGGCCTATCTGGCGCTGAACCTGGCCACTGGGGACAGCTTCACCAAGGCGGGTGTCCATCCATTGAACTTTCGGTCAACCTGACGTCCTCTTGGTCTTGTGAACGCCTGATTCTTGAACTGCGAGAGTTTGAAGTTCGAGGAAACGCGTCGGCTTCAGAAGTCATGGGCGTGCTTCAAGCGATATAAGATGGAAGTATATGACCGCTCGGATATGAACCTGCGATTGACGATGCGTCCGATGAAAGCTAGGGTACTCTAGACGACGCTGCACGGGCGCGTCACGTCAAGCCCGAGACCAGCTGATCACGCCAAGCTACGGAAGGTCTACCACAGCATGCCACGTCAAAGGGCGAACACCACAGTCTA…
lg3	marker_39449	CGAATCCCGTGAAAATGTTCCTGTATGTTGCTCATTCTGCAGACCCCAATCCGTACATCCACGTTGCCGAGCCGGTTGTATACGCAACGCGGGACTCCGTTAGATTTTCAATCGGTAGGTACATGAGTGGCTGGCATTACCGCTAACGTTCAATGCCAGACAACCTCGGTGGCGAATCGTCCGTGTTTCAGGCTGGCCAATAGATGCCGGGGTGATATTCATAGCGCTTGTTTATGAGGCGTCGTTCAAGTTTTTTAATGCATCG
lg3	marker_14045	CGACTTGATAATCTCGTACATTGACATGTACCCTGGTGCACATAGACACAGGTCCAACCCGAGTGACTGACCTGCGCTTGCCCCCGCTGTCTTGGCAGTCAGTCTTCTGCTCTTCTTGTTGTTGTTCTTGTTCTTCTGTCTCAGGCGTGTCAACCTCCGCCCCGTCTATCCCAGCCATTTCGCACATCCTATTAATAGTGCATAATTCATCAAAACAAAATACGAAGTATAGCGAAACGCAACTTTAATCGGCGAAAAGGGTATGGAAAGTAACTACGGTCGGCCATCG
lg3	marker_32644	CGAAGGATCTGAACAAGAGACTAGCCGTGGGGATGCGGTTCGCGAACTTGACATTCAAATGTGCCGCAGAAAGGGTGCTATATTGTGCAGATCAGCCGAGGTGGGCTGTCTTACTCCTGTACGTTATCTGAGACACGTTGAGTTGTCTCAGACCGTCCAATGGTTGCTGTTATCATCACGATTAGCGTCTTCGGGTTTTACTACAGCGCTGTGGGTAATAGCTAGGGCTCCACCGATGTTTGATATATGTAAGCTAGTGGTGGATGCGGTGTGAGGCGCGCGTTCGGCTCGTAGTCTAGTCCATCACTCGAGGCCGAACGTACACGTCGCCAGCAAGGGTTGGTCAGGTTCCAAAATTAGCGTTGGGAATGAGGCGAGGACCTCG
lg3	marker_41605	CGATCAAATTCGCTCAGAACATCCAGCGCGCGATCGCGCGAAGTTACCAGACCGATAATCAGGTATTGCGTTATTGCCATGCCGTAGCAGACCCAGCCCACTGTGTCGAAGTTTCTTCCCTTGTTGGCACGCTGCCAATCGTTCCAAGCGTTTGGAGCTCGTCCCCCACCATGGCATGCAGCACCCCCGTTATGATTGTGAATCGGAGGGCACCTCTCGTACTGTCACGAAAGCAAGAATGGATTGTGGGGTGACCTGTAACGTAACATCTGTCCTATAGCACCTGCCAGGAGCTCAGGTCCCTGCAGGGATAAACCAACATTCTCCCTGATAATCAGGCACAGGTATTTTGCAATAATGTATGGCGTTCAGTACAGGATAGTGCGCGACAACATTGTA…
lg3	marker_28951	CGCGAAACCTTGGAGGGATGCGAGGTCCAACACGCCGAGGTGAAGTCGCGAGAAAGCACGGTGCGCAAGGCCAATAAGTCGTATGGCGGGAACGTCCGAAGGGTGGCGGACATGGCTCGGGTGGCCGGGGGCTGCAAAACACCCGAGATTCTGGAACAGGTGTACATGGGTATCATGGGGCGCCTCCAGGTGAGGGAGCCGTTTTTTCTTTCCACACGTTGGACAGATGGCACACGCTCTGCTGTGAACTACGGCTGTGTATGCGCGAGGGCACGAGGGATGCGGATAGTAGCCTCGACAGACCCAGGTGGCGAATCTTGCCTGCCTGCTTCAGTTCTGCCATCGCAGCGACGGTCTCCTCTATCGGCGTCTCCTCGCTGCGATGATGCAGGTAGTAGA…
lg3	marker_41725	CGAGCACTTGTTGGTGATCGCCAATGTGTTGAATGTAAAATGCTGCCTCACAATTCCTCCCGCGTTACACCAGCTAAACGGTACGCAGTGTAGGACCGGCAGCGTAATGAGCATGCACCGACAGCAGTCCAGCAGCAGTAGCAGCCAAAGCAGCCAAGGGTCTAACCTATCGGAGGGCGAAAGCGAGCCCCCACAAGACTTCGCCGGTGTGTTAGCACACGCACGCAAAAGTGCACGTTACGAGGCAGGAGGTTACAATGTTTTGTAGTTTTGATCGATGGGATTAAAATCAGGCGAGTAAGGAGGCAGGTAAAGTGGCGTAGCACCAACGGCTCGCAAAGCCTCTTCAACGCCCTTCACTTTGTGAACGGCAAGATTGTCCATCACAACGATGTCGCC…
lg3	marker_41066	CGAAGGTTCTTGATTATACCAGCAGCTCGTGGCAACGGGAGATCAGTTGCCCCGATGATAAGTTGGTATAAATAACTACTGCTGTAAGCTTGAAACCTATGAGCACGCGGTGGGATAGATTACGTTTGCGTATAAAATGAGGATTTGAGATTTATTATTGTAGTTTCAGAGTCGATGGGTATCTCCAACGGCCCACAATTCAAATCAGTCCTCCATAAATTTCTTAACGACATTCAACACCAACCTGTTGCACAGGGTAAGTATGCCGACGCCGGGCCTCTCTATCAGCGGTCGTTGGCCATACAAGCGAAGGCCCTGGACCCGGAGCACCCTGCCTTGGCAATGACGCTCCACAACGTGGTGGGGTTCTTGGAAAGTCAGGTAACAAATCCGTTTGCC…
lg3	marker_43157	CGAAGGCGGGGAACGGGATTTGGAGCTTGCTGGGGAGCTGCGCAAGGGCTGGTTTAGACCTCGGGTAATAACGGAGCTCTCGCGCTCACGGAGCATGACTCTTCAGCGGTTGTAGTCAGCAAAGCAAACGACAGATTATTATGACACTGTAGTGCCTCCTTGTCCATACCCGAAATTCATTCTCCTATCGCTGTTGCTTCTGCTGGGCGGCGACAACACGTGCGATGTTGGCCAAGTTATTAACGATGTTCTCCCTCTCCGCGATGGTCGACGGTGTTGCTGTCGGGACCGGCAACGTTGGAGTGGCAGTGGAACCACTGCCGGTGGTAGGCGTAAGGGCAAACGTTGAGGGGCTCTCCGTGCTTGGCATGGGTGTAGGGCTAAACGTTGTAGAGGTGG…
lg3	marker_43296	CGACGTCGGCAAGAAGAGCGGGCATGTAACGAGTCAAGACCGAAGTTGACAACAGGTCCCACTTGACGCTCAGCACTCGGATCCGTGGCACGCGCGTTCCATCAGCCAACCCGTTGTTGTTGGGGAGTGCTTCGCCAGCTACCCCGTTGTTGTCGGGAAGTGCTTCGTCAGCTACCGCAATCGGCAGTAGTGAGGGGGGGTGTTGTCCAAAACGAACAAGTTTGCGCGAGGCAAGCTTCGCACAGCCGCACACACACACTTGCAAGGACGTTTCTTGGAGCTGCTTCGTCGACCTCTCATGTGTAGACCAAGCATCGCCCAAGAATGCAAAAGCCACCCCACTCGCGGGCAGCTCGCACAGGGAAAAGACAAGACACCTGTACTATGACACGACACACA…
lg3	marker_25963	CGATCCGGATATCTCCCGCCCCTCAAAATACTCCTTGACGCACCCACAGCAGTGTGGCAAAGTGGCAGCCGATTCCGTGGCCTCTACAGTACGCGACCTCGTCGCTGAAGTTTGAAAATGTGGTTCCAGGTCGTTCTTCTTGTACTGTAAACAAGTTGTTTTTTACAGCTCAAAACGAATATTTTTCTCGATTCGTTGCACATAAGGCTGCCCAATATGGCAACGTGTGTCGGATTGGGACTGGCTGGATGGCAAACGGCAGCCCTCCCCATCCAACCACAGACTACACCGGGTTTAAGGGCGGGCTGGGGGGGGGCGGGGCTCTTGCCCCGACGTCCCGGCAAACCCCTTATTTAAACAGTGTAGTACAAGAACCAGTAGAAACTTCCACGCCTTCCC…
lg3	marker_44247	CGATCATCAGGCAGTGGCCTCCCTACGAGCCACTCCCACCTCCATTTCTTCGGAGCCCCTCAACAGTCCTTCGTCTACGGTCGTAGCAGTTTCCACCTCTGCCCTCTCACATCGGTGCCAATGTTTCAACTGCAAGGAGGGGCGGGCACAACGAAAGCCGCAACGAAGAAAACCAAGCGCCGAGGCACCTCTGCGGAGAAATCGCCGACCATCCGCCTCCAGCATTCGCCCCCGAGGTCCTTGTCCTGCCCCGCACCCGTGCTCTCGATTAGGAAGAAGGATGCCAACAGGAAGAACAGGATTGGATTCCATGTGCGGTATTCATCTGCAAGATAGGGCAGCGGATTGAAGCCGTGGAGAAATCCAGAGCCTACAATGTATGCTTTGAAACCGCCTTCG
lg3	marker_19006	CGACTGACAGAGTTCATCGCTGATGATTCAACAGACAGTCGCGGCGTCCAGTCCAGCTTGTGTAAGACATGAACGTACACGTGCGGTGATTATGACAATGGTACGTCCCTGTCCCCCGTTCATGACTGGTCCATTCCGTACAGGTCCTATTCCCGAAGAGCTTGGCGACCTAGTCGCAATTCGTCAGATAGATTTCGCCAACAACAGGCTTAGCGGTGAGGATGGGGTTTCGTTGAGGTATGGCTTTCTTTGTCGAGCGTCAACCAGTCGGCGTAGGCCGGGCCGTGGTCGGGGAAGGCCCAGCTGCGATAGGGGGTCGGCAGGCCCAGGCTGCAGAGCGCGAACTCGTCTTCTTGTGGGCGTTCCCAGCCGGTGGCGACGTTGTCCATCGGCCGCTTC…
lg3	marker_39408	CGATTCCGATACCTAGCAATCTTCCTTGCCTTGCGGAACGGGTGACGGAACCAAATCTGGAACGCATCCGAACCCTGCATGTATTACTGGTACAAAAGAGAGTTTCATAACCACTCTTGTTGCGTCTCTTATCTCCAAACAATGTGGATTCCCACGTATTCTCAACTCTTCGTTCAGTTTTTGTAAAAACCTCCCGCACGCATATTCATCAGAAAATAAGTTCTGAAACTGTTCGCTCTACGGACCTAAGGGGTGGGGAGGGGGACTTGCTACTTGGCACAAGCATGTCGACTGAACGTCGGCGTCTGATTTTACGCTTCTTTCGTAGAAAAAAACTCGCACACCCGCCGCCCCCCCGTATGTGCCGCCAACTTTGGTCATTTTGAGCTTTTGCGGGCA…
lg3	marker_27775	CGACAGGTATATCTGTTGCTTGACGCGGACGAGCAGCGTTGTATTGTTCCAACGCCGAGTCCGTAGCCAGCTGGCGGCCTGCTTCTACGGTACGCCCCCGCCCGCGTGGTGTCGTGCCACAATGCTTGTAGAACACGACAGCATGATTGCTCGTGTATCAGTTAAGTTTCATTTTGCTACGATAGCAGCAGCAACAACAGCACCGGCGCCCCGTCACGGTCTACATGTCGGGCAACGAGCGTGCTCGGAGCGAAGGGCGCCGGCGTGGCTGCGCGCGCGAGCCGAGCGCAGCAGCAGCAGCATCGCACCGCGTCAAGAATAGTGTATCCTAAAATCG
lg3	marker_35884	CGATAAACGCGCCAACCTGTCCAGGACGGACCTACTTCGGCTCTTCCCGAACCCCCCAGGTGTCGTAATGCTTGGCGCTGGCACCGGACCAGTGTGGAGACGAAGACCACAACGGAGCGGTCGGCAGGTGACTCTCCCATTCGCCCAACAGCTGAAACATCGAATATCCGTCTGGGAAACCTTCAGAAACTACGATCCTAAAGAAATATGTGTTAACTGTCGGCCACTTGAACAATAGGTATTTGCGGCTCTCTGACCCATAATAGGGTAACGCCTTGTCGTCACACTCTGTCTGGCTGGTAGAGCTGTTCAACATATCAACCTTCCAACAGCATGTTCTTTCGCAACCGTTTTCGTTACAGACCAAGGTTACGGGATGGTCCTTCCGGTTACGAGTGT…
lg3	marker_27219	CGACGCAGGTCAGCAGAAGATCGCCGGCGACGCGCTCCAGGGAACCGTGGTCGAGTATCTCCTGGGCCGACCGCAGACTGATGTGCTTGCGCCAATCCGGTGCGCCGTGTGGATCGTCGTACCATGCTGCGTCTGGAATGCCCTCTGCCAGAGCAGAAACCAGCTCGAAAACTCATGTTTGCCGGACCCTCATATTCCGTCGCGTTTCACCCGTCTACCACTAACCGCAAGTTGGCACAGTTCATCCTTAACGTTCCAGTATTTGCCCGTCTCCCTTGCCAAACTGCCTCTGGCAAACCTCCGCAGTCGCAACGAACGACAACAATATCGTGTTGCCGTTATGACTCCTGCAAGAAACGACCGTACTCTAACGTCGTCGTCGGCACGGCACCGATCTAC…
lg3	marker_40864	CGAAACCCATATAGACCGTTCTCGTTACTCAAGCAAACGAGCGTGGAGGAAGTAGACGCCTGATTTCACGATAAAAAATCCCGGATTCGACGGTGGCTACCACCATGTTGTGGTCTGAGTCCGCCTTTACTGGGCGTACCGGTTGGGGAACGACGACTACGTTGGACACTCGGCCGCGGTGTGCCTGTCGCGTGAGGATGTAATCGACGTTGAAGGACGGCCGGCTTGAGCAGGCGTCATGCATGCATTTCTTGGCGCGCACGTTCACCATGCCGTCCCCAGCATGTTGCTTGCAGTAGAGAACAGTATTGCTGCCCTCGATGCTCTACCCTATAAAAAAGAACTGGCATTCCCGTGAAACTAACTCCTCTGCAGGAGTACTGTACGGACTACTGCCGT…
lg3	marker_42948	CGAGACGTATCTCACACGTGACGGGCTTTTGACGACCACTTTTTTCTCACACGGGGGTGCTCGGATCTCAGTCAACGCAGAGGGCCTTCTCGCCCGCAAACTTTTGCAACCGGGCACTTGACCCTACGCAATGGAGGTAGAAAGGCGTAATTGCCCGACGTGTTTCTGCATCCGTGTACGGTCATTGGGGCCTTGGGTTCATAGTACTTAAGATTTTTCAAGGTAAGTTGCCGATGTTTTACTAATGAACGTTTCGAGATCAAGACTCTGCACTGAGGGCGCTGGTTTCGCCGTCAACTTTGATTCTCGGTGAAACTCGCCGCGTGCATGTCAGAATCTCTCGCTATGCGCGACCAACTCATAGTGACCGCGATCGTCGCTTCGGTTCTTGCCGGAGTT…
lg3	marker_41377	CGATGACTGAGAATCAGACGTACTGTCAAGAGTTGGCAGCGCTCTGCATACTGCCCCCGGAGAGTGACAATCGTAACCGAACTACGTGCGATACTGCTGCTGTTATATCAATACGTGTGTGCTCGTATGCATCTTCGTCACAAACACGACCCTTGCGCATTGTATGCTGTACAGCTCTGCCTACTGTGCGAACAACGACGACAACGTGAACAGCAACTGATACAACTGATATGTGTGCATTTCTTCGACCATATGTTGTATCGGCTATTGCAGGCGTCCATAGTAAATAGGACTCACGGTACATACAAAAACCTATATATTTGTCTAGTTTAACCATCAATATTCGGTCCTATACGAAGTATACCATAGTCCCCCGTAATAGACCTGGTGCAAGTATAG…
lg3	marker_44554	CGACTTCCTGAGCTGCGTCCGGATACCCGATTTGAACTTCCATCATGAAGCGGTCAAGCTGAGCTTCCGGCAGCGGGTACGTCCCTTCCTGTTCGAGCAGGAGTCACGCAAGCATGGCTTGTGGTACACGCTCACCATGCCGTCCTCAGCATGTTGCTTGCAGTAGATCGGCCCTGTGCCGCCGATGACGTTAAATAACGGTCGCTTCTTGCAGGAGACATAGCGGCAACACACCATTGTGGCCGTTCGTTGCGGCTGCGGAGATTTACCAGTGGAAGGTCAGCAAGAGAGAGGACAGATAATTGAACGTTAGAACTGAACTGTGAAAACGTGCCGTTGGTGGTACACGGGTAAAACACGACCGACTACGAGCGTCTGGCAAACGTGAGTCATCG
lg3	marker_24263	CGATTTCACGTGCCCCGTCGCTTCGCCTCAGCGTTCCCTGAACCTGAGCACCCTGCGCCCGGTTTGAAAGTTAGCGAGAAAAGACGGTGGCCGGCCCAAAGTCTATCATCGAGGAAACAACTACCCAGACCAGTACAGCCCAGATGGATGTGCCACTCACGTACGGTGTTTGCTGCTGCTGCCTGTGGGCAGCAGCGTTGTAGAACCGTCCTCTGTGCGTGTTGTCTGTTGTTCATCTGGTACATGTCTCTGGGCTGTGTGCACGAGAGAGAAAAAACAGACAAAATCTAACCAGTGTGATACGTACTTACGTACAAAATAAGGCATCATGCAGAGAACCCAGGAAGTCGTCTCATTCACTCCTGCCGGAATGGAAACACTTGAAACTCCGGCCACTCA…
lg3	marker_39383	CGAGTCCGTTCAAGCAAGCAATGTTTAGCTCCCAACGACCCTATATTGCGTCTAGGACGTACTCGCAAAAGCGTTGTATAGTACCGTAACGGAACATTCCCTGTGACTTGCGTCACTGGGTTACATCAGACAAGTAAAGCGTTTTACTTTTGTAGTGGTACCACTGAACTATGTCAGGGCGTGTTAAAGATATCTACCATACATGCTACCTGGTACACAGCCGACTGCTGTATTAGCTGGTACGTAGGCTATCGGTTCG
lg3	marker_44817	CGATTTTATTCCATGGTTTGGCTTTGCTTGCCTCATTGCGATGCTTTGTGTGTTTTCTTGCTGGAGAGTGTGCCTTTGATTGGGGCTCATTTATTGCGTCAGGGATCAATAATCGACAGCAGTGTGCCACATACACACCGGCGAAACTACCGAGCCGGGCCGAAACCAGCTGTTAACTTAGATTTTAGATCCGTTGCTCTCAGGACCTTGTATAATATAAATACGGCGGGAGGCGACGCTCTTGCCGACGCACTCCTTCACAAGAGGGCGCATGCCTTGAGGGCGATGCAAAACGGGGTGCACATGGGTACTGCACCCTTAGGGAGGGCCGCCTGGCCTCCAAGCAGGCACGCAGCCCCACCGCTGTGAAAAATGCAGGGGCTGCTGCGATAGTGATAC…
lg3	marker_45238	CGAGGTATGAGCCATCGCTCCAGCGATAAACTTCGGCTGCAATAACGTTTTCTCCTTCTTTGACAAAGTCGGTTAGGTCAAAGCGAGCAGGCGTACGGCTTCCTTGCGAATAGCCTACTTTCTTGCCATTCACCCAGAGGTAAAAAGCGGATTGAACGCCATCGTCGAGGCAGCCGAGCTTCAACATAGAGGGCGACAAGGAAGCCATCTACTGCAAGCAACATGCTCAGGAATGTATGGTGAACGTTGGCGTCAGGCGTTGCTTACACGACTCCTGCACGACGATAGCGACCTTCTATGTTGACGACCGAAAGACGGCGGTGTACTGCAAGAAACATGCTAAGGACGGCATGGTGAACGTCTACGGCAAGCATTGCTTGCATGATTCCTGCAAAACAT…
lg3	marker_32968	CGATAAACGGGACCAAAGTGTTCATTCACCAGGGCGACGATCACGTGTAACGGGGTCAAGCGCGTAAATAGACCTACCTAGAGCCTTCGCGCAATGCGACCACGTGGTAGCCTAGGCTCCTGTGAACGCATTAGGGGTAATCTTAGTTGTTAGCGCCCCTGTCCAACTAATTGTTTCCGCCGATATCCCAACATTGTTGGTGCCGGTCAATAATATTTTTAAACAATTAAACTGTAGCTGTTTTGGGATTGCAGAATCATCGTCTTCGAATGGCCGGTCGTTGTGAACGCCGGGAAATTTGCCGGGAAATAGTTTCGGTAGTTCGTTCTCCTTTTGTTGTTCATTAGCTCCAGTTAACCAGTAGTAGAGAAAGCGACCAAACAATGGATGTGCAGCGTT…
lg3	marker_41967	CGAAGGCAGCAAGACGGCGGCGTACTGCAAGCAGCATGCTGAGGAGGGCATGATTGATGTCCTCAGCATGCGTTGCTTACATGAGTCCTGCAATAAGCAGCCGAGCTACAACTTCAACGAAATGAAAACGGCGCGGTACTGTAAGAAGCATGCTGCAGGCGGTATGGTGAACGTTGCCGCCAGGCGTTGCTCACATATACCTTGCGTAAAGCGACCGGGGTATGGATTGCTAACCGACAGTCGGGGCACTACATGCCTTCGCCATAAAAACGATATCGTGGGTGGCCCGGTGGTCAACTTCATGGCAATGTGCAAGGTCG
lg3	marker_38621	CGAGCCAGAACACGTCGTTTGGCTGGTCAGATGGTCTTGTACGGATCTAAATTATTGGAATGTTTCGTGGTTCGTTTCGCGGCTTGTAGCGACACGTGCTGCGGCATTTCGCGACATGCCGCGACGCGTAGGGTTAGGGTTGGGCTTAGGGTTAGCGACACCCGCCCCGACACGTCGTGAGGTGTCGCGGCATGCCGCGACATGCCGCGGCGTGCCGCGACAGCGTCCGTGGCGTGTCGCGGCATGTCACGACACGTTACAGGCGTGCCGGGGCGTGTCGTGACATGTCGCGAGACGTGCCACGAAACAATCAAACGTTGTCCCTAACCGAAAACAATCTGCTGCAGTCTCGATTGCGGTGGAATTCCTGGGCCAGCCAAGCAGAAAAGGTGGCGCGAC…
lg3	marker_45339	CGAACAAATCACCGATATCTTGTCAATACCGAAATTCGTTCAGAGACCAACCCAAGGTTACTAGCTCGCCGGATCTCGGCGTTCAGCCACCGGTCAATATACATATGTGGGCGGGCGGCATTCGCACGCTGAGACCGACGCTACGCTGTCATCGCAGAATGGCGTGATCCCTTTCCCGGAGAGGTCGCCACCAAAGTAGATCATCACTTAGTACGCGCCGGTAGATCAGCGTTGATGAAACCATTGCCGGTATGGGCCTATGTCAACTTGAAACATGTCTTGTTTCGATGACGCATGCGAATGTTCGCGGAGCCAGCTTGTTGGCCATGAGTGTGACGTTGCCTCCGCCAGACCCGCCGGTACAAAAAATCCGGCCATCGTCATAATCG
lg3	marker_14216	CGATGTTTTCCTTCGTGAAGGCTGCAACTCTCTCGCCGGTGTAAGGTCAACGCCGGGATCAAGTGTGCCCGACGACCTGACCCCCGCGATCATGACACTGGTCCGCATCATAACCCCCCCTTTCATTGAAGGGTGCCATAGTACTATGCTCTCGCGATCGCTAGCAAGAGAGCCGAGCACTCCCTTACAAGAGAGCATGGTCGCTCAGTTTTGTATGGGTTGGGTTTCATAGCGGTATGCCGCGCCGTGTCACCAGTCGCCTAGGATATCGCTACTTGTGTTCGAGAACACGAACCCGTCTGTGTATCTAGCGATAACGTATTACCGGTGCAACTACTGCACACAACACAGCAGCCCATGCCGTAGACACTCCAGAGACAGGTCTGGTGTCCTGCGATC…
lg3	marker_18495	CGAGTTCAAATGCGGGGGGTCGTACGGCACGGGGGCAACATGACCTTACCCGTACCGCTGGGTACCCACGCTGCTCGTATATGGCTGGAAACACCGAACTTGTACATTTGGTTTTGTTGAATTCCATTATATCCCACATATACCTCATATATCCTTTACCCTCTCTATCCCATGCATCCCTTATACCCCTTGTATCCCTTAAATCACCTATATCCCTTGTATCCCGTACAAGGGGTCCGTCGCACAGGGGTACAGCCCTCGTCGTTCG
lg3	marker_43321	CGAAACCCTGTTGATGATCCGCGAATTATTCCGCTTACCTTATCGCCAAGCCGAAGGTCTGGGACGAGCGTTAGCGAAGCTGATGAACGCTAAGATTTTAATCCCCCATCATACGAGTCTCGTAAAACGAGCGGCCAAGATGAAGATTGCTTCGCGAAACTGAAGCGTGGCAATGTTTTGCAGGAATCATGCAAGCAATGCTTGCCGTAGACGTTCACCATGCCGTCCTTAGCATGTTTCTTGCAGTACACCGCCGTCTTTCGGTCGTCAACATAGAAGGTCGCTATCGTCGTGCAGGAGTCGTGTAAGCAACGCCTGACGCCAACGTTCACCATACATTCCTGAGCATGTTGCTTGCAGTAGATGGCTTCCTTGTCGCCCTCTATGTTGAAGCTCGGC…
lg3	marker_36671	CGATAGCTTCAGGGTTTACTGTATTTTATTTAAAACCACCGGAGCAATACCAATCGTTTTCAGCTAATGCCTGATACATTGCTGTTTTCCAACTATTAGTATGTTGTTGCGTTGCTACTGCATGTTTTTTTAACAATGCATTCATTACACCTGTTTGCTGATTTATTTGAAAATCTATGTCTAATTCGCGACGACAAGCGATGAGCCAAAGCGTTTCCAGTGTGCCAGGGACCCCTCGGCAAGAGTGATAATCCGAGTAGAATAGACGCCAACGTTCCTTTGTATATGCCTGTTCTGCTTGGAGCCTACCCAGGGCTGCTGCAGGTTTTTTGTCAGGGTTTCGGATGTTCACGCTGTCACGGCGCCCATTGCCGTACCCATACCGCCTCACAGAGACCG…
lg3	marker_39661	CGAGAGTCACCCGGCGCACCAGGTGCGAGCGAGCTTCTCACCTATGTGCGTGCCTGGACTACAGCAGTCTCACTAAGCATGCCACTGGCAGTATAATGCTGACATATGGTAGAATCATGTGGACATATGAAGGCTCGTGTGGTCGTCGGTCGCGTCATCAGCACCATGGTATCTCTCTTCTCTCCCCCGTCAATCTTCCACTCTCTCACCTCACCCCCTGCCGTGCGCGCGAGCGTGGTTTCGCCTCTGTTGATTGTATATCGAAACAACGCCACCAAGCTCTCACTATTTCCGCAAATTCCCCCGCAACTTGCTCCAATCCAATCCAATCCACCCACCCGCCGTCCCTTCG
lg3	marker_35859	CGAAAACTCATGTTTGCCGGACCCTCATATTCCGTCGCGTTTCACCCGTCTACCACTAACCGCAAGTTGGCACAGTTCAGCCTTAACGTTCCAGTATTTGCCCGTCTCCCTTGCCAAACTGCCTCTGGCAAACCTCCGCAGTCGCAACGAACGACAACAATATCGTGTTGCCGTTATGACTCCTGCAAGAAACGACCGTACTCTAACGTCGTCGTCGGCACGGCACCGATCTACTACAAGCAACATGCTAAGGACGGCATGGTGAACGTGCGCCACAAGCAATGCTTGCATGACTCCTGCTCGAGTAACACCGCGGCGGAAATTGTAGATATTTCCGGTCAGCCGTTCCTCATCGCCTTCGCCAAGAAAATCAATATCTGCGATGATCAGACCTGATTG…
lg3	marker_33540	CGATATTCATCAAATTTTGGACCTGTGCGTTCTAAACTACCTGAAAGGAACCGTCTCCGCAGGTACGTAAGGAATGCGGGTCAAGAAAGACAACGGAGGGAAAAGCAACACTAACGTTTTGTCGACGGCTCCGATCCCGGGCTCAGCCCCGTTCGGAAGGGGTGTACATCATTTTTTACTTTTTCGTCCCACTGCCCAGGACTAAAGCGACATATGTCGCGCCTGTCGCGCATGTCGCGGACAGTACCACGAACAAGCCAAATAATGCGCATCTCAGATATGCCGCGACATATGCCGCAGCATGTTGCGGCATGCCACAGCAAGAACGACGCGTTGGGGATAAGGATAGAGTTGGGGTTGGGGTTGCCGTGAAGTTTGCCGTAGTCCTTACCGCGGCAG…
lg3	marker_13488	CGACTCCAATGTAGATGTCTTAGTGATCAGCAGCTTTATCATGAACCTCTTCTTCATGTTTCGGCTACGATGTACAAAGTACGAGAGCAAAAACTAAACACGTGAATAGGCACGCGTTAGCTGTTGAGCCACAGAGCGAACAGTTTACCATTTCACCACATAAATCTAGATATTAAACAGTACTCGGTGGGTGTTACTGCCTGGACTATATGGTGTCGGCGAGTAATTGGCATCTGGGTTGGTAAGGTGCAGTCTACGATAGAGAACATATGAGCCACTAGATGATCGAAAATGAACAAGAGAAGTTCAACAAGGAAATGGAACGCCATACTGCTTTGTTGGATGAGTTGAGGGATAGGCAAACTTCAATCATCAGGCATCATGAGCAAGAGATGGCTG…
lg3	marker_43353	CGACGATTAGTTGACTTGTCGCTCATTGCGTTATTAATACGGTAAAAGAGACCCTACAATGAGCGCTGGCCTGGTTCGGGTTCCACTTTTATTTCAGTATTCCTTTTTTGGGTAAGTTAGCCTGTGACCACGGGAATCGACCCGGCATACGGACTCCCGTTAGGCGGAGTCGTCAGCAACTCCCGTACAATATGGTTGAGGACACCTTTTAAGGTAGACGTGCTCCAAAGTGTCACTGAGGGTGGCCAATTCGGCAGCTCTACACCACACACAAAGCTGTTTTTTCAAGACAAAATAAAACTGCCAACGCGACAAACAATTCCATAGTCTAGGTGAACTTAAAATTCTATTTGCAAGAAAACGATGGCATTCCGAATATTGTTTGGCGTAACCAGCCCG…
lg3	marker_34218	CGAACTCCCCTGGCGGGCCGCTCGGCAGCACCACGGTCGCCGCTAGGATCGTGGACTGCGCGTCCAACTCCCACTCGGGCGGGCCGGCGTCGCGAAGAGGCGATCGCGATGCAGCAAGCATCACTTCACACTTTGCGCATAACAGCTAGAGTCTGGTGCCTAAGGTTTTGTGTCCGCCGCTCGTGTTTGGCAAACCCAATTAATACGATCTGCAGAGCGGTTGGTCCTTCGTACCATAAGCGCTATAGCAGGTGAGCCTCGCAACATGGTCTTTGTTTGCAAAGCAACAATTACGAATGCTCGTCGTGTATACCTATCCTCCATGTGTACAAGGGCTCCGCATAAGTAACGGCACTCGCCACCACCCGCGCTTCGGGTAGACCCTCAGTGTATATCATG…
lg3	marker_35740	CGAAATTGAAGTTCGGTCGCTTTGTGCAAGTGTCATGTAAACAGTTCATGCTACAGACGTCCACCATTCCGTCTTCAGCATGTGTCTTGCAGTACAAGGCGTTCGTGGTTCCTTTTACGTTAAACACGGCTTGCTTCATGCAGGAGTCCTGTAGGCAACGCCTGACATGGACGTTTATCATGCCGTCCTCGGCATGGTCCCTGCAGTACGCTGCAGTCTCACCCACGGTGTTGTAGCTAGACGCCTTCGTGCAGGACGCATGTATGCAACGCTTCCTCAAAACGTCCACCATGCCATCTTCAGCATGCTGCCGGCAGTACGCCCCCGTCCTGATACCTTCGAGTCCGGCTCACCGACGGGAAGGGCCGCCACTACACGGTGGTGCTCG
lg3	marker_42233	CGAAGACAGCGTTGGTGTTTCCCTCGCGGCATGGCTCGCGGATCAAGGGATGAACGAGGATGATCTGCAGAACATCACCGATCAGCTCCCGGGAGTGTTCGAGAGCATGGGAAATCGCGGCATTTTTATGTGTCTGTGGGCTCGTGCCTCTCTCTCTCTCTCACGTCTGCCGCGTGCTGCTAGAGGGAGGACAGGAGGGAGAGTGTCCAAGCTCGTGATCCTACGGAGTGGGAGAGGGGTGGGGGAGCTGGTGTGGTGGTAGGTTTCCTGGAGTAGTAAAAACGCTGCTGCTGTGCTCCTGCTGCTGTGCTGGTGCTGGGCTCAGGAAGAACCAGCGATCATCATCACATCAACGGTTCGCTGTGGCTTTTGTGCTCCGTTTGGCAACGGTTGATCG
lg3	marker_44409	CGAAGTACGCGGTCATCTTGTTGCCCTCAAGCTTTAAGCAAGGTCGCCCCGTGCAAGACCGATGTGAACAACGCATATTGTAGACGCCCACCATGCCGTCCTTGGCATGTTACTTGCAGTACCCTGCCCTCCCACTGCCCCCGACATTGAAGTTCGGTGCCCTCGTGGATAATTCGTTTGAGCATCGCTTGCTGTTCACAGAACCCATTCCGCCCACATCGTGTTGCTTGCAGTACGCTGCTCTCGTACGTCCCTCGATCCTCAAGCGGGATCACTCGGAGCATGTCTATACCCTGGCAAATGTGCTCGCCGGTCGACTAGATAGGCGCGCTGTACTGCAGCCGACACCGACCTTGGTCACGACAATAGGCTGCTGCTGCTGCTGCTGCTGATGTTATT…
lg3	marker_29001	CGACAGCTGGCCAGGTAGTTACAGTAGCGACTCCGTTTAAACGAGATCAGCGAGGCTTATTTAATATGATGTGGTTGTTGGTGGTGGTGGCTGTGGTGGAGCAACGAGGCCTACAATATGATAGTGTTGTTGCTGCTGTTGCTGTTGAGATTGATTATCGTTCTTCTCCCATTAAGTCACAGCCAAAACTCAGGTGCATGCATGGTCACGGGACGGGCTCTCTCAAGAACGTTCAAGTAGAAGAATACCCCACAATAATACCCAGCTACGGGTAGCAAAGATGAGTTTCGCGACGAAATTCATCGCGTTCACCATCACGACAGTGATCAACACGGTGACGAGGCCGGCCTGTAGTTGGTCCAGGACGAGAGTGCTGCCACCGTCCGGCCCCCACGGGAG…
lg3	marker_41522	CGACTGGCACAGCATCAACCCGAAGACGTTGCGGCGCATGCCCAAGAGCGAAACCCTCGTGATGGTCGCGACCGTGGCGGTCACCGTGATCACCCACAACCTCGCATACGGCGTGCTCGTCGGAGTGATCACCGCGATGGTGCTGTTCGCCAGGCGGGTTGCGCACCTGACCGAGGTGATCGAGGCTTGCCTGTCTAGGTAACTGGGGTATCGCATGGTTGGTTTTAGTGATATGGGGGACCTGCACGTAGCCATTGCTTTTGAAAAGGTACCATGTGCAGGTCAGCATCCCCACGTCGGGCGCAAGCAAGCACGTGGCTCCTGCTGCAAGCTTGAGCAGACGTGAGGCAGTCACTGGTTGGATCAACCAAGCCAGGAGTTTGTGCCGGTTGTCTACAG…
lg3	marker_38394	CGAGCGCCCCCGCGTCTGGCGTGCGCACCTGGATGCACCCGATCGCAGAGGCGATGTTCGTTGGCGTGCAGAGTGTGTACGTCGCGGTGTGCACGGGCTGCGTCACGCGTCGTCTTCGTCGGCACCGGCATGCTCCGTCGCCGCGGCCGCGGCCCGGTCGACACGTAAAGTGGTACACACGCTGGCGCTAACCTGTACCCGTGATGCGTGACATTATCCTCCCTTAGGGACCCCGACTTTACGACAAAATTCGTAATAATTTTCAGCGTGAGCGCACTGCAAGTGCGCCTAGGTTTCACAATGCGGCGGCCGTAGTGTACGTCACCTTGAATTATCAACACAGACAAAGAAATGCCCCTTTTAGGGGTGGCGGCATATTTTCTGAGCTTCTCACACGAG…
lg3	marker_40425	CGAATACTACTGTTATAGCATTGGTACTCGGTGAGATTTTGACTTTATTTGCAAAAATAAAAAGGAATCATTTGCTGAGAGCGCCTTCGTAGCGTGGGTTGGCGGAATTCGCGACGGCCGCGATACTCGTCGCGAATACGCGCCCGTGTTCGCCTTGAAGAAGCACAACATCGTGGTTGACTGACGCATTGCATGCACGCTGGAGCTCGCGGGGGCATTTTTCGTGGGTGAAACCACCTGTGTGATACCGGCAACGTAGCCTCTCAAGGCGAAACCATGCGTGAAAGCACACACCGTGACCCTCACCAAGGCGAGGGCAGATGATAAGCCAGACATGCTCTCCTCGTTCG
lg3	marker_23820	CGAGCGCCCCCGCGTCTGGCGTGCGCACCTGGATGCACCCGATCGCAGAGGCGATGTTCGTTGGCGTGCAGAGTGTGTACGTCGCGGTGTGCACGGGCTGCGTCACGCGTCGTCTTCGTCGGCACCGGCATGCTCCGTCGCCGCGGCCGCGGCCCGGTCGACACGTAAAGTGGTACACACGCTGGCGCTAACCTGTACCCGTGATGCGTGACATTATCCTCCCTTAGGGACCCCGACTTTACGACAAAATTCGTAATAATTTTCAGCGTGAGCGCACTGCAAGTGCGCCTAGGTTTCACAATGCGGCGGCCGTAGTGTACGTCACCTTGAATTATCAACACAGACAAAGAAATGCCCCTTTTAGGGGTGGCGGCATATTTTCTGAGCTTCTCACACGAG…
lg3	marker_44874	CGAGACGGAGAGCACCGCCGTTCCTACTCCTAACAGAGACATACCTGGTAGGGGGTGTACTTCATTTCCATGCATGGCCGTAGTCGTATGACCATAAACTCTCGCATCCCTACAATGCCGGGACGGAGCATGTCGTCGGGTTTTCACAGACCAGGCAGACATTGATTGCTTGCACCAAGCGCGCAGCAGCGCCGACAGATGGTTGGCGGCGAATCGCATGAAGGGTGGGGGGTGGTTTATATGGAAAGCTCGCTCTGGTCG
lg3	marker_37025	CGATCACCAAGGTGTAATATTGTGGTGGGAGACAATATGTAAACGCAACGGCAAGAGCTTCGTGTAGCGGTTGAAGGTCTACACGTTCACGCAACATGGCAAGATATTGCCCCAGCATCGCAGTGAACCGCAGCGACAGACGGATGGATTCCACTGCGTGCCGGGGAACACGAATTAGCCAAGGGGCCCTGTTGCTGATACGACGGCCAGCTGGAATTGAGGAACCAGTTGATGAAAACGACAATCATTTATCAATCCCACTTTAGTACGGCTTCAAATTCAGCCATAGCATGGCTATCGACGGTTGGCAGATGCGGCCACTTCGGCTTCCCGAGCCGCCGCCGAGGTCTCGTGGGCGAATTGAACTGCGGTACTCAGTTCGCCGCGGCGACGATCG
lg3	marker_44485	CGATGATATCAATGATCCGGGAACGATTCAGATTGTTGATTCCGCGATTGAAGTCAATCCCTCCGGTGACGCCCGACCCGGTCGTGATGAGCCAGATGATTACAGTATTCTGGATCCGGCTGACTTCGGCCTGGTGGGCGATCAGCAGATTCCGAATGCGTTTGGACCTTTCGATGTGGTGCTGTTTGAGAGGGGTCTAGAGATGGAAGCAAGAGGAGGCAAGAGGGGTGATCAGGGTGGACGACAAGGATACCCGGTGATGCTTTCGGGAAGGAAGCGTTGCGGCCGCCGCACGCGTCCAATGCTTGTGCCGCGACCATGGACTGACTGGCACTGACACTGCTTGCTGCTGTTGTGTGTCTGGTGGCTGATGGCGATGCACCTGCCTATATAGACTAT…
lg3	marker_45092	CGAGTCGAACCTTTCGCCATCTCAGAGCAGCGATATGTCGGCCCCGTCGCAGCTCATCGGCTCTCTCGCCCTGCTTGCTCCTGGACGAAGAACGCGGGTATGACGATGTTCTTGGTCAGGACACGGCCGCCACCCGCCGCAGACTCATCACATCGCGTCCTGATCGCCTCACGCGTTGTTGGTCTGGATATGGCCGCCATCCGCCGCCGACTCGTCACATCGCGCCCTGATCGCCTAACGCGATCGTACACGACTGGACTGCGCGCCAATGTGCCTGTCATCGATTGTGATGGGAAATGAAGCGAAAACGCGTGTTTTTTTGCCCTCCGGCCGCGCCTCCAGCGGGCCCCCCTCAGCAGTCGGGGGTGATTGGCCGAGCGTATACTGCTGAAATTCAGT…
lg3	marker_40282	CGATGATACTGTAGAGCATTGCGCTGGCGTTTGCGCCCGTGGCGGTTTGACTAAATAGCCAGTTTTTTCTGCCTATCACGAACGGTTTAATCGCGCGCTCAGCGCGATTATTATCAATCTTTAGTTGGCCGTCGATCTCACAGCTTTGTTCGTCTGTTTTTTTCAAATAGCGGTGTATCTGGTACAGAGAAAGGCAGACACGAAGACATGCAACCCCTCAACCCCTTAACAATACAAGGGCTCCGCATGGGTGCCGGCATAGTGCTACCTGGACCCCCGCTGACGCCGCTAAGTGCCCCGATCACTTCTGTTTCGGCGCCGTACCAGGTGACGCGGTCCAAGATGTGGATGATAGGGCTCCTGCGACGAAGGGGGTTCCTCGGTGTTTTTCTCCTCTCG…
lg3	marker_37668	CGAACAGACCAAGAAAGCTACAGTCCCGTAACCGTCATACATGAAACCGCCACTTTGGGGAGAGTCTCACCGAGTTAGGGGAGAGTCTCACCGACATACGTAGTGGGTTTGGTTTTACTTATTTTAGCGTTTGCCATGCGACAATATGCAGCACGAGCTTCAACCTTGATCACTCATGGGCTGTTTTTTGGAGACGAGTCTTAGGAACCTCGTTGCCTTGGCACGGTCGTCCGTGCGCCCTCTGCTTAGGTCTTTTCGTCTGGAGACGCCACCTCGCGGAGGTCGTGGTCGAGGCCGCGCCGCCGCGTGCCTGCCTTATTCCACCCCCAATGCAACCAAGCCCCACGGTAGCCATGCAGATGCAGCTGCTTTTGATCACGGCTTGTTCCACATTGCTCG…
lg3	marker_43331	CGACGTCTATGTACGTTTGTGGTGCGGAATGCACCGGGGCCACCGGGACAGTGCTCATTCTGAGGGGTCCCGAATGGTCCTGACGGGGGGGTTTCCGGTAACGAGTTTACGCTAGCCGTGTGGGAGGCACGGCAGGTAGGCGGCGTAGCCTGGGTTTTTGTTCGTGGGTGAGCTTCGCGTGCGTAAGTTCGAGTCTCTGCCTGGCCACTAGCGGGCGTCCATACTCCCGCTCAAACTCGGACATCCACGTTTGCCCAGGAATACCGGAGGAGTTGACATGATCATGGCCAGTGCTACCGTAGAAATCGTCTGTATCGGCGTGACTGCTCGCGTCGTTGGCTGTCCCCGGCGACTTGTGTTCAGGCGATGTGGATGAAAGGCGGGAGCCTCTGATCCTCG…
lg3	marker_44456	CGATAGGGTACAAGAACGGAGTACGACGAAGGTAGGGTTCAGCCAAGTACCAGGCTGATTCCACTATCCACGTATCTTCAGACATGTACGATCTACGGAGACGTTTCGGTATCTAGCACGTCACGCGATCTCATACACCTTCGTACGTGTTTGTATATCTATACGTACTCGTTATAATACGCTTTGCACCTTCTCATAGCTACGTGATACCATCACATTAGCCCACCCTGAATTGTCGTACATGCAGATCCCACGACGATCG
lg3	marker_32731	CGATCATGCTCTACGAGTTCCCTGCCAGTTGGACGACCAACGGGGTCTCCACGCAGGGGAACGAGGTCCTGTCTGACACGGACAAGGCGTTCATAGGCGGCAAGAAGGGTTACCCCCAGCCGAATGAAGTCATAGAGATCGACTATTGGCAGAACCCAAGCACGTGCGACTACTGCAACCGGTGGGTTGACAAAACGTACAAGGCCGCCATCACAGGAGGTTCTGGCTTGAAGCCCACGGAGAAGTCCATCCTTTTCGCGGACAGTCTGCACGGGCAGACGACAGAAGAGTTATAGAAAAACTCAGAGAGGAAGGCAACACCCTGCTTTGGCTGCTGCCATCAGGGTACACGGATGAGGCGCAGCCGTTCGGTGCAGGATACGGGAGGCTGGGCAAGTT…
lg3	marker_36099	CGATCCACACAACGGGGGTGTCCAAAGATTTGCTCCTTTCTTGGGTCTTTTCGCAGCTAGCGGCTGTCCGTCCCCCGTTTTTCCGCTATACTCGTACACGGCGGGGGTGGGTACGGTTATTATACTCCCACCGTACGTAGGACGTAAGCTGCTGCTACTCCCTGCCTACATCTGTTACACCGTAGGGCTTGAGCTACTGCTGGATAGCATACAGCAGCAGTAGCTGACGACGCCAGCTCCACGGCATCGAAGCGAAGCTGGACGTGGAAACCATCGGGCTTTATCTGACCGCGGCGGCGGTGATCGCGAACATCTGCATGGTCGCGGTCGCACTGCTCTTGGTGCTCCGGCCGTTCTGGGGCGAGTTCCGCGAGACGCCGCACAAAGCCCACGAGTTGC…
lg3	marker_35017	CGACTGCAGCAACACAGCTATCCCAACGCTGTTTGAGAGGTTCCGCACAGAAACAACACGGTACGCGGGTATGTGTAGTGATGGCTCGTTGGCGATAAGGCGCTGTCTAACGATAGGTGAAGAAGCTGACGCTGAGTGGAACGTTGCCCGCGTCCCAGTGAACCGGAGGCGGGTCGTCTACGAGAAACAAATTACGTAGTACGTGTTGCGGCGGGTGAATGTACGACAGCACGAGTATAGACGTGGCAGTTCCAACGAGAGGCAGAGGCACAGGCACGGATGCTCGTCTCG
lg3	marker_43314	CGATTCATTATCAGGTGGGAATTCGCTCCGAAATGTGGGCGTGGATTTTGCCGCATGGTGTGACTGAAATGGGGGCGATCATGCTGTGTGGCGGAGCAGGATTGGTGCTTGGCCGGGCGGTCGTGCATCCGGGAACGCAGTCTCGCAAACAGAGTCTGGTGACAGCGGGGCGGGAAGCGGCTCAGGTTTGTCTGGGCGTGGGCTTTATGCTGGTGCTGGCGGCGATTATCGATATCAAGGCGATACATACGGCCCGGCAAAGTAACGCAGTAAGCCACACTGTCAGAGTTTGAGAGTGCTTTGTATTGAGACGATGTTGCACGAACGCGGTTTAAGATCGCGTTAGCACAACACAACACAACACTGCAATCACACTTCACACGGCGAGAAGAAGCCTTT…
lg3	marker_34844	CGACTTGAACTGGACGCGTGACTATCCCTTCCGTTCCCCGCAGAGTGCACCAGTTCGCTCATGCCGTGGTCGCTAGTAATGGTCTAATTTGGAGGGCTGTGAACAAAATGATGTCATCCAGAAAATTGGTCGCCGAAAGCCGAAGCCCGGTCTCATTGGAGACTCCCTTGGCGAAGTCCGTCCACGTCTGTTCGCCCTTACGAATGTCGTGCTTGGTGGTCCACTGCCGGGGGCCGATGACGCGGCACGTGATATCAAGAGCGCACCAGGGCCACGGCGTTTCG
lg3	marker_36896	CGACATGAGCAGCGGCGACCGGCACAGCACAACCTCCTTGGTTGTCTACCGGCCAGTGGAGGCTTCCCGTACGGTGGACTCTTTGACTTGTTCAGCTTTTGTGCCTGAGGGCAAGCTCGCCCGCGCTTTCGCTACGCTTGGCATCACCGGTGGAAACGTCGCGAGCCTGGCGATATACTCGGAGTCGCTTACGCCCCGCTTATAAGCGTCTTGTTGGCCACTCTGTAGCACGACCACCGAGCCGCCGAGAACTCCTCCGCGTTACCTGACGTGTCTCAAGTCTCTGCGGTAACGGCGTCACCCCTCGCAAGGGTAACAACCCCGGCGTTACCCTCGCCGGCCGTACTTGATCTCTTATCACAAGATCAGGGCTCTTCGTTCCTGCGCGTCTTGGCGCGC…
lg3	marker_35187	CGAACGCTGAGCGTCGGAGAGCTTGCTGCCCTTGCCCTTCTTGCCGAAGGAGCTCTTGCCCTGCTCGTAGAAGGCCTTGGCCTTGAGGTAGAGGAGACGGCCATCGGGCTTGGAGCCCGCCATGCCCTCGAATGTATGGCCGGTGTGACAAATAAGCATTTACGGAGAAATATAGCATGTAGACCAACTTGTGTAGACCAAAACGTCATGATTAGTTTCAGAACACGTCTACCAGGTACCAGGTACCAGATATTTCAAAGAACTGCTCTGCTGCTTGATGTAGTGATTACTACGTCGTATGAGATGTACGTGCAAAGTCACACGCACACGACACAAAGAAGCCGGCTTCTCCCCTTAAGCTTCCTCTATCCTCCGTAAACGGAATAATCACCAGCAGCA…
lg3	marker_45100	CGACGTCTATGTACGTTTGTGGTGCGGAATGCACCGGGGCCACCGGGACAGTGCTCATTCTGAGGGGTCCCGAATGGTCCTGACGGGGGGGTTTCCGGTAACGAGTTTACGCTAGCCGTGTGGGAGGCACGGCAGGTAGGCGGCGTAGCCTGGGTTTTTGTTCGTGGGTGAGCTTCGCGTGCGTAAGTTCGAGTCTCTGCCTGGCCACTAGCGGGCGTCCATACTCCCGCTCAAACTCGGACATCCACGTTTGCCCAGGAATACCGGAGGAGTTGACATGATCATGGCCAGTGCTACCGTAGAAATCGTCTGTATCGGCGTGACTGCTCGCGTCGTTGGCTGTCCCCGGCGACTTGTGTTCAGGCGATGTGGATGAAAGGCGGGAGCCTCTGATCCTCG…
lg3	marker_25329	CGATGATTTAACACCTCGTACAGATAATTAACCCCCGCTTGAGGATCTAGCTATTTCCAGGCATATATTTCCAGGTCTGTATCGTCTAGCTCACGTGTGCCGGGTGGGAGCCGCATAGTCTGTATTGTTTCAGGCACATTGTTTGAGGTGTATTTGAACGATGAAGGTCGTGCACAAGCATGCACAACGACAGGTGGCGAACACGATAATCTATATTCTAACCAGTTCGCCGTCGGACACATTTGGGTGTCACGGAATGTCCCACTCAGCGACTTCCCCTGGCGACAAGATGTCGTCG
lg3	marker_44820	CGAACACTGTAGAAACATTGAAACGAATACGTAAAAAGGATGGAGACTGTCGTGCAGCAATGCGGTCACCGTTGATATCAAATAACAGCAGAATATGTTATTTTTCCACTACGCGTGAGGTAGTGTAATATATCTCGTGCCCAAGAGGCGCCGTGGTGTGACGTTCGTAAACACTGTCTTGCGCGAGACGAGTGACTCGCCTGGCATCTGAGATGGTGTAACTGTATTGCGCATAGTTTGTGTCGCATGACACAGTCGACCTGTCTCCAGATTCCGCTTGCGAAGTGGTAAAACGTTTCCTCGGGGTCTTCTTCCACTAGCCCTATCGCACATGGCACCAAGCGCAAGTTGTTCGGGACAATACAGGGCCGCGGGGATTGCTCTTGGAAATTTCTGGCG…
lg3	marker_45325	CGACCCTCAAAGCCCGTTCTTGGCATACAGCAGCAGCGTCGCGCTAGTTTTTGCACGCCTCGACGAATTATTCCTTGCCAAAGAGAGCGTGAACCCCTGTTTCAGCAAGGTTTGGACTGTTTGAGCAAGCTGCTGAGGCCGGTTATGCCCCTAGCCGGACAAGCACTTTTTAAGCAGCCAGCCATTTTCTCGCGAAATTGGCTTCGCGATCTTGTTGGCCGTCCTTGTGTCCCCAACCCAGCCAACGAAAGCGGTGCCTAAAGCCAACGTTACCCAGCACATCTGGTACGGCCATCTATGGCGATCAGTCAACAGTTTCGTCTACACGACAAATAGGTTGGCAACGCTCACACGGCAAGCCGCAAGTCAGCTGGTGTAGACACCGGGATGGTACTTTGA…
lg3	marker_40606	CGAGGTCGCTTCCGCGTACCATTTCCCCCAGCTACTTGTGTAGTTTTGTGACAAACTGCTTTCCAAGCACAATCTGAAAATATCTGATCATGACACGGTTGCGATCTGAAACACTCACTGGTTAAGAAGCCCGATAGTTCGAGTCGTTCAAGATCTTATCGGCAGGAGGGTTGATGGTAGACCTTTGAACTATGAGGAGATAAGCGAATCCGGCCGGGATGCCGAGAGGGTCTGCGCCCGTCGCATCACGAGCAAACAGCAAAGCCGGAAAAACGATGAATAAAACGAGGGGACGAGGTCATTATCTACGACTGGCGTAGCAGTGAGATGGAAGAAGACGAGATGCGTGCGAAGTAGACGATGTGTTCTGCGTAAAGGGTAGCATTGGTTTAGTCAAAC…
lg3	marker_32332	CGACGGCCACCACAGCGATGATGCTGCATTGACGTACTGCACTACTACTGTGTGTCGTCTGTGTGTCAGTGGGTCTACCCCCTTCATCCTGCTGCAAAATGATTTGGATTCGTCGAAGATGGTTTCTCTTGGCATGAGCCAGTCAGAGCTACATTTGCTCACGTTTTCTAGCTTTGAGCTGTTGATACTTTATCGCCAATCACATGACACACGTGGTCTCTATTTGTTTACATCGCCACTACCAAACCAGACACATGGACATGTGATATACACCCTGGTATACAGTAAGAGGTATACAGAAAGGCAGTGGGTCTACCACACACCGCGTCGCAAGGTCGGCTCCTCTTTCTTCAACCGGTCCCTTGTGGATGATTGCGGTACTACGAGAGGTCGGGGCCT…
lg3	marker_41602	CGATCATTGCTGTCTTGATCTGGATATCCTTGTATTTGGCGTCGCGTATACGGCGACAAACAGCAGCACCAAGCATGGCGGTACTTTCAGCCGCAGCACCCCCAGCTACAACCCAAACACTCCTAGCCACCAGGGCGACCGCTTCCGCAGCGGTTACACCACCGCCATGGATTAATCCACTCCAGGTGCCCCATCGCAATGCTGCATCATAGCGTCCCATGCTCCTTGATTGCGCACCGACATTCTCAGTTAGTGTTTGGTTGTCTCTCTTCAGACGCTCGACCTCGCAATCACTAAAGGGTTGCGATAGTTTAGCGACGTGTGCTAAAAACTTGTTTTTTTCGGGCCTTACTGGCCCCCCTCACCAGCCGGGAGGACGCAATTGGAGCTCGCTTCGCT…
lg3	marker_45332	CGACAAGGTAGACCAATCACAATTATCCTTGCATTTTGTCTTGTCCAATCGGAGAAGTGTGGGGTGTGGGGGCATTTTTCGTGTTTGTCTATCTTCGGCACTTGCACCAGGTGGACCACCGCCACCAACTATTATTAATAGAGGTCACCACCCCATCGATCGCGCGTACTCACGGATTTTACATGTCCTATATACACGTGCAACGCAATGTTAATATACTAACCGGTACTTAACCGCTGAGGATCGCAACTGGGGTCACAACATATTAAGTCGGAATTCACCGCCCCTACAATGCGAGGAGTACGAGACGACTGTATGAGCTCCGTGTGTTGGTCCGAACCTACTGACAGCTCATACAGGGTCTGACACGATACGTTTGGTCTGGCGTGCGCGGAACAA…
lg3	marker_20982	CGAATCAACGAAAACCTGCGTCGCTTGTCTGTTTAGTCTACCACCGGTAAACCCCAGATCTACGCTGCATTCCGAATCGGATTGCCGCTTTCTGATTTTTCCGGGCTCAGAAGTAGTTCGAACAGTGTCCATAGTGCAGCTAGAAACCCTGACTTTGGAACAGTGCCTGCTGCTACTCTGTTGAGAGACAGTTTGGAAATGCGCGAATGACACTGTTCGGTTGAAACACGCGGTAGGGCTCGTAGCCCGTCCTGTCGTGTTAGAAGTGCTTGGACTCAACAACCTGACTGGCAGTGCTGCACCTCGCGGTTCCACAATTTCAGTAAGCGCACATGTACTGAGTGCAAAGGCTGAGGTAAACCATTTGGACACCGAGAGCGCTGACAACGCTGTATATCA…
lg3	marker_41892	CGATGTAGCCGAACATATATGCACCGTTCAATTTCACTATTTTCGCGCGAATGTTCCATATTTCGCGTCTAGATCGGCAAACAGGTCAACGTGTCACGACAAGCGTATGTTTTATGTACCCGTCGCACCGAGAAAAGTATTTCCAAATATGTTATAGCATACCTGCTCCCGTGGAACGCATCGCCACGGTCTAATACCCAAGCTGGTTATATTGATAGCAGCTCCAAGAAAAACAAACAAGAGCAATGTGCCTTTCGATTTTGTAACCCCCATTCCCATTCCTGGATTGGTTCCATAAGTAATCATTGGCTCAATATCTGAAGCTTGATAAGTAAATTCCTGATCAAAAACAGCATCCTCTTCTGTATATAAAGTTTGCCAATAATTCATGGCTTTGTC…
lg3	marker_40027	CGAAGACCTGCTCCCCGTTGGGAGACCTGCGCTTTCCCTCCACTCCGGAGGATCAGGTGGACTACGAGGCCCCCAGCACTGAGGACGCCAGACTGCAGGCGGAGGACTTTCCACTACAACAGCAGGAGACTCGGTCGCCGCGGTCGCTTAGCCTCGAGGTCATGATTCGGGTGACCAATATGGAGCTCCAAATGCGAGGAACCCGGGCAGGATATTCACCAACCCTACTGCCGCCGTGCTTCACCGCTAAACCTGGGGCAGGCTGCAGTTCAGGTTCTGCATACAGTGTCTGAAAAAAACAAGTAGGGACACCAACACATTTATTGCCACTAAGACCGTACTGCGCGCCGGAAGGTGCACGTCCATGGTCTTAGTATTCGCTTAGAGTTTGCATAGGAC…
lg3	marker_36421	CAAGATTTCTTTGAGTTTCTTCACCGAGCGGTAGTTTCTGCCTCCCAACATCCACAATGTGAACGGGTAAGTTTCCGAAGACCTGTGAAACTCGTCGTCACCCACCATAAGTATCAGCCCGCCCATTTCATCTCTATCGCGAGGTTTTCCTCCACGATACCGACCTAATCATTCGTACCACTGGAACGACACTCCACAAGAATGACGTATGTTCCCTTGTCCTGTCGCATTAAACGGCTGGATGATGGCGGCGCAGGTACAGAACTGCTGGTTGTTTCGTCTACTGTTCGACGCGTGTATGGAACGTTCATATGCATTGACACACCTACCACTGTGTCTAACGTTGCACTGCCCTGACGGTGTCAGCGACATACCAATACGATTCCACTTCCGACACAG…
lg3	marker_43792	CGAAGCGCGGCAGTGCCTCCAATCCCTCCAATAGCTGCTTGGGTGCGTCGGTCATCACGCACATCGGGCGGCCAAGACCGATCAGATCCGCAGCCCCGCTTTCCAGCGCACTGGTCATTGCCGCGCGGGTACGGAAACCGCCAGTGACCATCAGCGGGACGGTGACCGCCGCCTGCATCGCCTTGGCAAAATCGCGAACGCGCAGGAATACTGCAACGACGGCTACGAAGGAGTGGGTGAGTTCATCGCTTTGTGTACCAAGAGGATGTTGCTGCGCGTGCTGCGCTTGCTGTTTTGTCCTCGCTGGACTGAGCGAGATGGCAACAGCCTTGAAGCGTTAACCATCCTTGGTATACAACTGCGGATGTACATTACACGTTTGCCTTTGCTTGGAACGAA…
lg3	marker_35501	CGAAGGCACGTACCGTAGTGGGGAGGGGGGGAATTGAGCCCACTTACGGGCCCCGGATCTGAGCTTATACGACTAAAGAGGGAAAGAGAGAAGACAAGGATCATAAATGGGATAAAGTAAAAGATAGTATAGCTGTCGCTAGGAACTCGCGCAGCATGATATTAGTGACTGTCGTCAGCTTGTGTTCAATGGTGGAGAAAACACCAGCAAAAACATCAACGACGTGCCCCGAGAACCCCCTCTGCTCTCCCTTCAGGCGGTACACGCGCATGATGGCGCAGACTAGGATCACGGGTTCGAACGAGACCCCTCCCGGGACAACCGCTGCGACGAGGCGTTCTCGCAGCGTCGCGGTCTTCTTCGCGCTCGCGAGGTCCGCCTTGTCTGTGCCGCTGGTGG…
lg3	marker_29832	CGATCTGCCCCTCGGTCGCCTTGATTACCGCTTGCGTCAAACGGTCGGGGTCAACATTTCCGCTCGGGGGTACGTCAGCGAAGTCGGGTTCCGACCACTGGGGTTCATCGCCGACCACCGATTCCGCGAAATCTGCTGCCGTGTCAACACTGACAGCGTCGTCATCGGCGGAATCGGTGTCGATTTTCTGCCACCCGTTCTTCCACATTCCGGGCGGGCACTTTATGACGACCACCATTGAGTCATCTCGGTGGACGTACCTCAAACATGCGTTCTACATCGTCACCTAAAACAACGAAAAACCAACGCCAAACTATTTATTCCGCACGTTAAAAAACGGCACCTTACCGTCCTTTATATTAATGCTGCCCGCAGAGTTGTTAAAGAAGACCGAGCCCC…
lg3	marker_43064	CGAATAGAGGTATGCTTCGCGACCCTGAACTACGCTAAACGCGAGGCCCCTACGTCCACAATCAAAACAATCACTATCCACAAACGGTGGCTTTTGCACATGAAAACAGGAACTTGCCCCTGTTCGCATGTCACACCCCTCTACAACCTACCTCCCCTACGGTGCTGGAGAAAAGCAAGTTGAGCATTCTTATATTGTCCTGTCCACAAGGTCGTCGGTTTATTAGATGAGGTTGCGATTGAAGTCGGGTGTATCCGTCGCGAACCGGGCGGGGTTGATGGATCGTGGACGCAGCCGGTTCCGTTATTGCATACGACCCTTGGCAAACCACAGACACTTGCCATGTCCGTGGATGGCCAGACCATGGCCCTGGACGCTGGCAAGGATATTTATGTCTCC…
lg3	marker_42297	CGATGTAGCCGAACATATATGCACCGTTCAATTTCACTATTTTCGCGCGAATGTTCCATATTTCGCGTCTAGATCGGCAAACAGGTCAACGTGTCACGACAAGCGTATGTTTTATGTACCCGTCGCACCGAGAAAAGTATTTCCAAATATGTTATAGCATACCTGCTCCCGTGGAACGCATCGCCACGGTCTAATACCCAAGCTGGTTATATTGATAGCAGCTCCAAGAAAAACAAACAAGAGCAATGTGCCTTTCGATTTTGTAACCCCCATTCCCATTCCTGGATTGGTTCCATAAGTAATCATTGGCTCAATATCTGAAGCTTGATAAGTAAATTCCTGATCAAAAACAGCATCCTCTTCTGTATATAAAGTTTGCCAATAATTCATGGCTTTGTC…
lg3	marker_42092	CGATTGAAAACAGCTTCTTGAAGCACAGCAAATGTCCCTACAATATTTTGCCGCAAAGTATACCACAATTCGGCTAAATAGGGGCTGGCAATAACGCCTGCTAATCACTGTTAAGGCGTGTCGTGAGAGACCCAAATCAATTTATTGGTATCGTAGCCGTTCTGTGTAGCTTGGGCTAAAAGGGCATCGACTTCCAACTCAACAGGCTTCGTGGTTACCTGCTGAACCACCGTGGCGACCGGCCATATGGGCCCCTGCAGTTGGGTAAAAACAACGCCAAGAGAATCACCGAGCAGTTATCCCGGTCGGGTAAACCACGCAATTAGAAACAGGTACGCGCACGTGGAAGAACGTGCATGATGGAGAGCATCATCGGATATATCCACAGACGCGCCTATC…
lg3	marker_42138	CGATCCCCCTATAGTGCCGGTATGGCCAGCCAACAATTCCTGCACTATGTAAAAAATGCAGTATTGGTCCCTCCATAGTGCCGGTATGGCCAGCCAGCAATACCGGCACTATGTCTAAAATGCAGCATTGATCCCTCTATAGTGCCGGTATGCGCCAGCCAACAATACCGGCACTATGGTGGTAACCTGCACTATCCCGCGCGCTGCCCACGCTGGTCAATCCCATCTGTGCTGAGCGATTTCACAGGCACTAGATAAATCGGCCAATCGACCGAAAACGTTCACCGCCTCGCGAGCAAATATTCCGACATGCTCCTACGGAACGCATGCAGTCGTAATTCGTGTGTGGACCGCAAGGCCTAAAGATCGTATGATATGATACGAACAGAAACAACGAAC…
lg3	marker_42619	CGAGTTCGGGCTGCGGAAGCGCCGACCCACAGTACTTGGCGCTCACTGCGCGAAAGCGCGATGGTATCTTCGGAACTACCCGAACGTCTGCCCCTTTGTAGTACCGGCCCGCCCGAAGGCAGTTCTAGCACTCGGGGTACATCATGCGACGAATTATCTGTAGTGTTTGCCCTCTGCAAAGCGGGCCTTGATCCATAAGGCTCTGTCTTCTGGAGTACCTGCGTATATGATTGAGATCTGCGTGGTGCGTGTCGACCCCCCGTACATCTCTAAGTGTTCTTCCCCTTCCACCTTTTTTCTCAGTGCTAGCCTTTCCCTTCTTTCTATCCTTTCTCAGAATCTGTCTTGTATCCGCTGAATTTCTCTATGGCCAGCGTCTCTTTTTGGTTTTCTATATCC…
lg3	marker_38158	CGACCCACCGCTCTTCGTGAGCAATACTGTGCCAAGCACCCGGTGCACGAGTTGTCCCCTTAGAGAGAGAAAGGAAGGGCGAAGATAATAAATGGGATGGACAAAAAAAAAAAAAAAAATTGTTACACATCGATGATCTAGATCGCTTGGAGAAAAACACATTATTAGTGATGCGTATGGTGTCGCCCACGTTTCCATGGGGGAGTCGCACATATGGGCTGCATGATCTAAGAATCTAGGACATGCGAAGGTTGGATCTGTGCTTTCCGAAACTTCCACTGCAAGTCATAACGACAACGTGGGGGGTGTCGTTGATTTTGCACAGCTTATCAACACGAGCCTCCCGACGTTTGGAGGTTGTTTCCTCGTTTGTCTCACCGTGCGGTAGAGCTGAGTTTC…
lg3	marker_40175	CGACGACTCATTCCCAGACGATTCTTCCACCAGGTCCACATACCGAGGCCCCAAGGGACCGGTGCTCGACGACATCCAGCACACCCAGTGTCCGTGCCGATTCTGCGTCCTACGTAGAGAGGTACCAGGTATGTGGTCATAAAACTGCGACATACATATACATACATCCTCTGCATCCTTTCAGGTGAAAAACCGCGTGCGTGCGTAAACCTGTCTATATATTGCCCACATATGCACCATCAATGAGGAATGATGGGTACGTAAAACAGCAATCTTCTATGCCGACACGACCTGATCAACGGGACTGGAATGGACCGTGGATCG
lg3	marker_42758	CGACGAACTGACTGCATGTGACCAATTTCAAGTCGTGTTTAAAGCCAAGAGTAGATCCTATACTGAAACGAGGCAATGCCTTATTTTTTGCACTTTTACCGCATAAAAATCCGAATGTCCACGCCTTTCTGGAGATTGGTCCTGATTGTATGCACATGTGTTATATGAGCCCCTGCCAAGCCGTTGACGAATGGGATTGACTGATAATTATACGACTGGCGTGTGGCGCAGAGGTAGCAAACGAAGATCATAACCTGCTCATGAATAGCCTTGCATGTGTGCAGAAGCAAGAACTCG
lg3	marker_30526	CGATATCTCCTCAACAAATTGAAAGGTGGAAATACAAATTCGTTGCTGGACTAATGACGACCAAACCGACGAGAAAAACTTTACATCACCTGCATCTGTTCAGCTGAGTGAGGATTGAGCGACACTATCCCATATGAATAGGGCAGTATACGGTACGAGTGTATGCAGCAGAGCCAATGCCAGCCGCACGGGCGTGGTAGGACGACGACGCAAACATCTATCTTACGGGGTACATATGTTCATGGGCACACGGAACTAGCGTTAAGCCCAGGCGTCGAAGAATCCGCCGATGCCGCCTGCACCCTTCCATTCGGTCGTCGTGGTGACCGTGGTGCCTGCGCCGTCCGGGGCGACCGACCACGTGGTGACCATGGAGGAATTGGCGTCGCGTTCGGTGAT…
lg3	marker_45161	CGAGGAAGCGTTGCTTACATGACTCCTGCACGAAGGCTTGTAGCTACAACACCGTGGGCAAGACTCCGACGTATTGCAGGGAACATGCTGAGGAAGGCATGGTTAACGTCTGTGTCAGGCATTGCCTACAGGACTCGTGCATGAAGCAACCCGTGTTCAACGTAAAAAGCACCACGAACGCATTGTATTGCAGGAAACATGCTGAAGACGAAATGATGGACGTCTGTAGCATGAACTGTTTACATGATTCTTGCCCGAAGTGACCGAGCTTTAATTTCGAACAAACTTGTATGCGCGTGCTCGTGTAACTGCCGGGTGTGCAGCTTGATTCAGAATGTAGTATACTCCATCGTTTCAACCACATTAATAATTTCTTCATGTATGCACCGCATTTTTTTA…
lg3	marker_27066	CGACCAACAGCTGTCGGCCGAGTCCTTCGCCCACATAGCGAGATTTCTCTGCATGTCGCTGTCCGCGACCGGCACCGGTAGGTGTGCGTTCGCAGATGGCGTTGATGATTGCTCGGCGCGTTCGGCGGTCTACGATCTGGTCTTCTGGAAGGTCCAGTTGCAGCAGGCTCATCGAGCCAATGACGCTCTGAGGGTCAAGAGTAATACACGTTTAAAACGCGTGCGTCCGGTGTGTGGTGTCATTTAGTGTATCCAGTGAAACACACAGGTGGAGCCTGTGACACGAGACCCGTTGAACACGGGACGGCACCGACAACAGGGGTGAGATACGCCCTTATTTCTGACGCCGCATCGCGTGTTATTTGTCGCTTAGGTAGATTTCGCGCGTTGCTTCGTACT…
lg3	marker_39614	CGAACGCACGATCTTGACTGTCACAGGCTTCGTGGTTACCTGCTAGCCTACCGGGGCGACCGGTCACTGGAGGGGCCTGAAAACAAATGATTGAGCTTACTAACTACGATACTTCCCATTATAACACTAACACTAAGCCACAGAGAGCATCAGCTGCAGTTGGACATATTGACACCCGACGTGCAGACCACCGCACCGGGCAACCCCATATTGGTTAGGTCGCGTTGGATCATTCCACCGCTCACACAGTGCCATCTCACGCATTGGCCGTCGTCTTCGCACCCCGTCAAAAGCAATTGATATGCCTACAACCACAACAACTATAACACCAGTGGTTTTAGGACTTACCGCACGGTCATACCCAGCATATTGTTTCGCGCAATACATCGGGCATTACAG…
lg3	marker_43663	CGAGGATCGGCCGACCGGTAGCCTCTTCAAGACACCGCATACAGTAGATACGTTGGTCTGTTCTGGGCCATCAACATGCCCGGATGGTAGGCGAAACGTGTGACTGGTCATGGCTTACCGGTGCTCGTTGAACTCGGGCCACGCGTCGATCGGATATGGCTCATGCTCCTTCATGCTGCGTTGACACTGTTAGTTGTGTCGTCTCGCCCAACTGTGTCTTCCCACCCCCGTGTGTGTCTCGCGTGGCGTTTGAAGTGTGCTCCGTGTGCTCCAAAGGCTACGGTAAAAGCGCGACCGGCAACTGCCATCTGTGTACGGCACAGTTCCTGGGTGCGATGTACTTCGTCCTTTCCGTGGCAGGGATGCTCGTGCTCGTCGTGGCTGCGCTGCTCGCTGTGT…
lg3	marker_44216	CGATGTGCCCCCAAACAATGCCTGTAGATATACTTACAGTAGTAGCGAGAGCACGAACCCGTCTATACAACAGGCGGGAAGCGATGCCCGGCGGAGCTACTGCATACACCACCGAAGTACATGCCATAGAAACGTTCCAAAGGAATCTGGTGTCCTACGGTCGTTGCGATCGCTCGTGGCAGCGTGCTTCATGTAGTCTGGTGTCGGAGGTACTTTTAGCTTGAGGTGCCCCCCAAGCAATGCCTCGACCGGACTGGACGTATCTATGTCAGCGTTAAGAAGTCTGGGATCTACATGTCAGTGGTTCAGATGGTTGTCATATCACATGCCACATGCTGTTTTTTTTTAATGAAATTCGTGATGAAGATTTTACTAAAATTGTTTTCAAAAAGTTTAAAC…
lg3	marker_44854	CGAAGGGAGACTGCTTGGTCGGTCACCAGTCCTCATCGCCACTGAACCACGCCGCTTTCCACACCCCGTGAAAACTGGTTTGTTGCTCCTCGTGGGCGCAATCCTCGCGGCGCCGACGAGCACGGTGTTGCCATGGGGCTCGGGGGTGGGCTTGGGGGTATTGGCGGACCCTTGCGTTTCCGGAGCTACAACAACCAGCGCCGCGGGAGGAGGAGCGGGAGCCGTACGAGTCAATGTCACGGCCGACTCTGGATTGGCCCCCGCGAGGGTCTATGGTCATATGACTACGGCCGTGCACGACATGAGTACGACTACGGCCGTGCACGGCAGGAGTACACCCGCCTATCATGGAAACAACGTAATGAGCGCCCAAATGTTGGAGGTGTCTCTATTCGGAGT…
lg3	marker_42816	CGAGATAGAAGCGCATTCATTAAGGGGTGTCACCTTTTTTTTATGTGTAATCACGTTCAGATATCAAACCGTTTTCATGTTGAATCACATTCAATCACGTTCAGATATCATCTATTTTTCATGTTGAATCCCATTCAATCCGACTTCGCGCACGCTACCCCGCGTGCGCCATGCCCCTTCGGTGGCAGTGGAGCAGGAAACACCTGACACTGCCCGACGAGCCCGTGGTGACTCCACGGCCTCCGGTCAGGCCAACCTGATGGAATTCCCGTTAAATTCGGAAGAATCGCAACTCTCGTCAAGCAGAACGGGCTCAGAGCCCCCTGCCCCCCTTGGCTCCAGAGAGAGACCATCGGGCGCAGTAAGAGAACCTTCTGGCCATTTTTCGCCTTCG
lg3	marker_37734	CGATTTAGGGCCGTGAAGGGTGAAAGGATGAAGGGTCAGATGAGGCGTGAGCGAGGTGGGATGCTCTTGTTCATTTTCCAGACTCGTATCTGGATCTTACGCAAACTGGTATATCGTTCCGTAGAGCGTCCTTTTCTTAGACTCTTCCATAACGCGTTTTGGAGGCTTAACCCCTTCACCTTAATGTCCGGTTCGCCTGAAACGGCCACACGCATATGCGTGATTCAGGGGTGGTGGCTTATTATATGAGCTCCTCGCGTGAGGAGCCCAATGCACTGCCCGAAACATGACTTCGAATTGGAAGGCGCAAGACGCACTACAATTGTTAGTTCAAAGCAAAAAACCGGGCAATTTAGTGGTAGAAAACAACAAAGCTAAAGTGTACGACAACCGGCGTAA…
lg3	marker_39843	CGACGCCCTCGTCCGCGAGACGCTTCCGCACGCCCTTCCAGACGTCGGTGAGCAGCGGCATGTTCTTCTCAACGCTGACGCGACCCACGTAGAGCACCTTGACGGTGCCCGCCCCGACCCCATGCCCGACCCCGATGTTGTCCCAGACCTTGTCGTCTCGGTAGCTGGTGTGGAAGAGCTTGGCGTCGATGGAGCAGGTGGGGCTTGCTATCGCTAGGATTGACCCCCGTTCTTGCCCGAACTTGTGTGCGTGATGGGAGCTTTTCCTCAAGAAGGGGGCATGGCTGATGCTACAAGAAGAACCCTCCTCCACTGCTGGGCCTGAGCCGTAGATAAAGTTTGATTGAAACACCTTTGGCGATGACGTCCGCAGTGCTCGCGTGTGTAAGGTCATCGGGG…
lg3	marker_44713	CGAGCCAATGACGCTCTGAGGGTCAAGAGCAATACACGTTTAAAACGCGTGCGTCCGGTGTGTGGTGTCATTTAGTGTATCCAGTGAAACACACAGGTGGAGCCTGTGACACGAGACCCGTTGAACACGGGACGGCACCGACAACAGGGGTGAGATACGCCCTTATTTCTGACGCCGCATCGCGTGTTATTTGTCGCTTAGGTAGATTTCGCGCGTTGCTTCGTACTAGTCGTGAGTACCACTTCAGTTCGCGAGGGCCTACGTTATTGAACCGCAAACGCTTCTCAATCG
lg3	marker_35977	CGAATGTGTACACTGGCTATTATTGCTATGGCTGTGTACGAGAGCGTGACCTGGAGTGTTCGTAGACCTATGGTGGGTACTCCACCTCTGTCTGCAGAACACGTGGCACATTTTGCAGATCACCTAGTCATTACCTCAACTCCCCCGATCATCGTTTAGGTGCTTCTCCAGGGTTTACGTGGAGGCAGAGGTAAAGGAGGACGGCCTCGTCTACTTCCAGACGGACTCGGACGATTTTCTCGCCAAGGGCCTTGCTAGACTTCTTTCGATTTTCGCCGTCGGAACCTGGTTCTGAATCTCTTTCTTTTGGCTGAGGCAAGATTAGCCGTACAACATTCTTAGGGTTTGCTAACTGCAGCTTGTTGAGTAGCTCCGTGTCAATCACGTCATAGGGTGGTG…
lg3	marker_35635	CGAGACGAGCGGCTTCAAGCTCCCGCTCCAACAAGTCGCGGGCACCGGCGACTTCTTCTCGTTCAACTTGGAGGTGGACGCGCCAAATGTGGCACTACCGGCCAAGGCGGACGCGGATACGTGGCACCGCCGCATGGGGCACATTAACGGCAGGAGGTTGGAGCTTCTTAACAAAACCGACGACAACGGGGTGAGCTTCAAAGGGGGAGTGTCGTCCTGCGACATATGCGCCATCGGGAAGAGCACTCAGCAAGCTCATCCAAAAACGGCAACACTCAACTTCAAACAACCTTTCGACGAGGCTGCGATGATCGGACCACGTTGCATCGCTGGATGTTCCGCGTCCGACGGTCCTGACGCGAATACCGCGATCTTCGTAGGAGCGACGCAGGTACCGCC…
lg3	marker_45367	CGAAAAGATCGCGGAACTATGTGATCGCTATCAACCAGCCATGGTCTCGGACCATCTCAGCTGGAGCGGCAACGCCCATGACCGTTATCCCGATCTGCTCCCCATTCCCTATACCAAAGAAGCGCTGGACCATTTTGCGCTGCAAATTGGCAAGGTCCAGGACCGTTTGAAGCGCCCGATCCTGATCGCCGAGGACGTCGGCAATCCATCATCACTGCTGTCCGTTGCTCAAGACAGCGTCGTTAACGATGGGCTGCAGCACCAGCACCAGCACCAGTACGAAAAAAGTGAGCCAGCGAGTGCCACAACAGTAGTAGCCCACGACGGACGGAGGAGCAACCTGACCATTGACCAGGGCGGTTACAAGTATGTTGTTGGGCCAGCAAGCGCGGGCACGCG…
lg3	marker_39540	CGACAGGCGGTGACGAGTATAACTTGCGAACCTCGTGCCTAACTTCCGGACTAAACCTTAAGAAGCGCATTGGCCAGAGGCGCTATAGCCAAGTTTTAGTCGCACCCAACGCCGAGCACGTGCTTTGAAAATCCGAATAAATCACGCGAAGCTACCTATACACACGCCGTATCTATGCATCGTGTAGGCGGACGCTTGGCCGATATCTGACAACGTCTCCTCACTCACAGATGCCGATCATGATGGCGGCGTACACTATGTACACCATGTGGGTGGGCGTGTTGCACTCGAGAAGGAAGCCCCATAGAGGCGCAATTCGCCTCACTGGTCGCCAATTACAGACCGACTAGCAGCGAGGCCGTTTGGACGTCCTGTGGTGGTACTGCTGAAAGGGTTTCC…
lg3	marker_34300	CGAACTTCCCAAATCGGAGGGAACCGTAAACCCCCGGCCAAACGACCGACCGGCCATCTCCAGACTTCAGGAATCCGGTGAGACTCTCGCCCACCGGGAGCGAATGGTTGGGCTTCTTCACCCAGTGGTCGTTGTGGGGAGAAGAAAAAACAAATGGGCTTTCGAAGCAGGTCTTGCCTTCACCAACGCCATCCTGGGGGCGACGCACGCGATGAGCCACCAGGTCGGCGGACTGCTCGATTAATACGTGTGTGGTGTCACATGACGGCGAGGTAGGACAGATCGTTCGGTGTTGTGGGGATCTGTCTACCAAATACCTCTTGAAAAGTCTGAGCGGGCGCTCCCAACTCTATCGCCGGTGTTAGCTCCAAAAGGCACAACCTGGCGATCAGCCCGAAT…
lg3	marker_32887	CGAACTTCAACACCTAGGGCAGCAAGACACCGGCGTACTGCAAAACACATGCCGAGGTCGGCATGGTAAACGTCGTCACCAGGCTCTGCTCACATGACTCGTGCACGAGGTAGCCGTGCTTCAACGCCAAGGGCAGCAAGACTGGTCTCTACTGCAAGCAACATGCTGAAGACGGCATGGTGAACGTGCACAGGACGAAATGCTTACACGACTCCTGCTCGCTGCACCCAAGCTTCACTACCAAGGGCAGCAAGACTGCGACGCACTGCAGGCAACATGCTAAGGACGGCATGGTGAACGTGCGCGAGAAGCGATGCTTGCATAACTTCTGCACGAGGCGCCCACGCTTCG
lg3	marker_32727	CGACAACACGAAGCCGTCTGTATATTGCGCGAAACGCGATGACTGGCGGAACTACAGCACACACCGCAGCAGCACCATGCAGTAGACAATTCCCAGACAGGTCTGCTGCTCTACGGTCGTCGTAATCGCTCGTGGTGATGTGCTTTGTAATCAGCCCCAATTCCGGGGGCGCAATAAGCTAAAAGGGCCCCCGGGGGCGTCGTTAAGAGATGTTCCCCCGGGGGCACATTCATCACTCCCCAAAAAATATACATAAAATGCATTTCGAGATGCGGTTGTTCGGAGATCCCCTGCTCGTTTTCCTCCAGGGTATGGGGAGCATGATCCGTGGCAAGGTAATCCAAAGTTCCATCGCGTAAGGCAGCCAGCATCGCTTTACGATCAGAGATGGTCCGTAGT…
lg3	marker_35968	CGAGTTCCGGTCTCCAGGCTTCTCCCCTCGCTTCTCCCCTCGCTTCGTGTGTATAGACCGATAACGGGGTTGTTCCTAGCGGTACACGCAAACCTGATGCTGCTGCGTTAATCACACATATCGGTAAAAACGCGGAGATCGGTCCTTGCGCACGCAACGCTGCAGGTCGCGACATATTTTACTACACGTAACAAGCTCATAGCAAAGATTCATGCGACCGTTGGGCCGAGAGGTCGGCACTCACATATGGATACTTCGTACCAGGTATCATTAGTAAACTTATCTGGATCCTCAGTTTACCCCCGATAACTTGCCTCTTGTATCCTAAGTGCTTGGATCTTGAGGCCACGGGAGACTGCGAGGTCATACGGCGTTTGCAGCCGTTTCGTCAGTATGGTC…
lg3	marker_1957	CGACATACTCGTATATGTTTGTTCTACTCCTTCTCCCCACGTGCGAGTACTCGGCGCAACGTGTGTCCAAACCGCGCATCAAGAACATCGATAAACGCATTAAAAGCCTTGTTCTGTTCTTCTCCCCACGGAACTTTGTTTTTCTTCTCTGTCTTGGTCCTGAACCTTGAGTCTCTCCGCAAGTCGGAAATGGGCGCCACCACTGTGCTATAATAGGGTACGAATTGGCGTAAGTACCCTGTCATGCCTAACAGCACTCGTACTTCCTCCACCGTGTTCGGCCGTGACTGCTGCGTGATAGCATCAATCTTGCTCGGGGCCGGCCTGGTACCAAGCCTTTTCACGATCATGCCGACGAACTCCATGACCGACTGACAGAAATGCGATTTCTGGAGATTG…
lg3	marker_41263	CGACTCGCCAACACGACCCCGCCCCTGCCAACTCCGGAGCGCCCTCAAAGCTGGCGAGACGCCCTCCGTGACCTCTGTGGATCTCGGTGCCCTCTGTGACTCAAACAAAGCGCAGCCCACGACCCAGCTAGCGTGGAGGACAGGCGTCGACACACGCGTCATCCTTTCATACAAGAGAAACCTCCTGGAGACTTTCAATTAACAGCGACCCAGGCGTTTTTGGGGGGAAATATAAGCGCGAGCCGACGAACAACCCCAAGGTTGAAGTAAAATATGAAACATATTGCAACACAAAGATGAAATACCGACAGCATTGGGGTTGTAGAGCCCGGTCATTCAGAAAGCGTTTCCGCCTACAACGTGCTCCCTCTATCGTAGCAGCGGCCTGACATCG
lg3	marker_28641	CGACTTCCTTATAGTTGATCAGATGATCGGCGCCGAGCGCCTTGAGTCGCTCAAGCTTTTCATTGGACGAGGAGGTCGCAATCACCGTGGCGCCGGCCGCCTTGGCAAATTGCAGCGCGAAGATCGAGGTCTGGTCAAATGGACGGCACCGAGGGGAAGCTGCGCCCCGGGAAGCTACGCCTCCCTCGGAGACCTCCGTGGTTTAGAGCGATGTCAAACAGCAGCTGTGCATGAACGATTGAAAACGTCTAAACATGTTCTACTACAAGACATACAATCATTCTCCGGTGTTAACGAAACGCTGTGGGGCACTAGAAGCCTGTAAGCATATCAGGTACACACGATTGTTGGGATGGTTGTCGGGTGATAGCGAATATGGTAGCGAATTACTTGGCGAGG…
lg3	marker_32348	CGAACCGAACACAAACAAGTAGCAATATCCTAGACGACTGGTGGCACGGCGCGGCATACAGCTATAAAACCCAACCCACGCAAAACTGGCGGACCATGCTCCCCTGTAAGGGGGTGCCCGGCTCTTTTGCCAGCGAACGCGAGAACCCAGCATTATGGCACCGTTGAATGCAAGGGAGGGTTATGATGAAGACCAATGTGATACTCGCGGGGATTAGGTCGTCGTGTACAGTTGATTCCGGCGTTGAGCTTATACCGGCGAAAGAGTTGCAACCTTCACGAAGGAAAACATCGACGCCCCTTAGTGTCACCATAGCAATTCAGACGTTGACCTTTGGCGCCAAAACCGTTTTTTTCCCGCTGAATAGTCCCGTTTTTCAATATTCGCCGCCCCCAAGAA…
lg3	marker_19222	CGAAGCGTGCATACATAGGTACCTTGCCAGCCTTGTGAGGAGAGGTTTTGGGTAGTCGCTGTATCTTCTGTTCCGAGCGCAGCTTCAATAATTTCACGTTTGATTGAGTTCAGTCGCGAGTTGTCGCGCGCATGATCGCCTTGCGGAGTACGCTACCAATATTTAAAAGCAAACCATATGCCTGGTCTTGTCTGATGCAAGATAAAGATAACGAAACCCTCTACAGTACGTACCCTCTGCGAGTGCAGGATGCAGGGTTTGTTACCCCCTCGTGTCAATTTCGAAAAGCGCGCCCACAAGTTGATTGATAGTGTCATGAGAAAGGCTATCTAGGCCCTGTTTCAAATCTTGAGTGTACTGTTCAATGATGCTCATGTTTTTCCTCATGCTTCTTGTGAA…
lg3	marker_42655	CGAAGCCACCGCAAAACTTATCGGTACCGCCATACATCACCACTGCATCTGCTTTTTGTTCAGCCTCATCTAATGCGTTATTCAACGCATCAATAAGGGAAAAGCCTACGGCGTTAACCTTCCCGTCATCAAAGGTAATTAGTGCTACCTTGTTTTCAATCTTTAATTCGAGCCGACTGAAGATATTGTCCATATGTGACTGAAACGACCCCGGGTATTGCCGTAAACTTATGCAAGGTCTGGGGAGTTTCGCAAGAACGGGAAACTACCGAGCCCCTGCAAGTCGTAGACGGAGCAGAGCTTGTGGCGGATCGCAAGGTTGTGCGTTTTTGGAGGTAACACCGGCGATGGAGTTGGGAGCGGCCGCTCAGACTTTACGTGAGGCATTTGGCGGGACCA…
lg3	marker_41259	CGAATGGTGTTACCGTTAGTAAATCGGACATTGACAGGTGACGATTGTCGCCGAGCTTCCGAGCTTGCGGAACGCCTGCCACGGTTGGCGTAGCACCTCATATTCATGAAGCGCCTCAAATACAGAGCTCTGCGTATCCCACCCGAATACTGCTTTTGAGAAACACTACAAGAGAAGCGCGATGAACACAGTCCCAGTCGTAGCTTAGATGTGTCACGAAACACGAAACGTGAAAGACTAAAGACACTCCAACGAGATTGCGTTCGAAGGCAAGCAGCTCCCGCGCCCGCTCCATTTCCGTGCGGGCATTGGCCACACTCGCTTCATTCTGGTTGATTTGCGCCTGCGCCTGCGCAACCGCATTGCGGAAAGTCCGCTGGTCTATCACGAACAGCAATT…
lg3	marker_43385	CGCCGAACCGACATCGGTAACGATCACCCCCGGCTTCAGGTGCGGTCCGATTTCCCGGGCGACGGACTCGGAGGCTCCGACCGGCACCGAGACAATCACCAGATCCGCATTGGCAACCGCATCCACATTCGCGAAATCGAACGACGGATCCGTCACGACGGATCCGTCTCATGCGAGAATGCTTCAAACGGTTCGGACCGGAGTTGTACGACATGACGGCCCCACTTAGCCTGAAAGTACGAATGTTGAAAGCCCAGGTGATTGAGACCCTGCTGTACGGATGTGTGACGTGGACTCTCAGTGCACAACCCTTCGCCAGGCTCCGATCGGTACACCACGAAGTCCTCCTTCATGCCATTGGCTGCCAGCGTCGGCAGCGTGGCGACTATAGGACCCTCT…
lg3	marker_45170	CGAGCGTGGTGTGTCTGGGCACACGCCCAACACAGTACGCCGTGTGCATGCCTAGTCAAAAAACTTTGGCGGGTGGCGTCGGTGTCTGCGGCAACCCGCCGTTGTTCTTACATTGTTTGGTATGGGCAACCGTACTTGTAATAACTGCGCCAGGTGTACGATTTTTCCACCGAGTGCATCTTATCTGACTCTAGTGCTTGGACTCCTGGGCGTGCAACATAGTTAGGCAACACGGCAGCTGAACGAACTGCAAAGCGCGTCGCGACACCGATACAAGGCACGTATGGTACTACTGTAGTTGGGACCATGAGTATGCGCCCGCACCGTGATACCGTGATACATGGATGGACTCACTGCCGGTGTCAATCAGCACACACATATCGCTAGCAGCAACGCAAC…
lg3	marker_43751	CGATTTCGGCGGAGTTGTAGCTGTCGGCTAAATATGGACTTCAACAAGCTCAAGGGCTGCGTACCGGCAACCTCAGACCGTAGCACCTCTACCGACGGCGTTAGTTTACAGGAACCAAGCGGAATGAGTAGTGCCAGTAGCACCTGCCCGCTAGTAATGTGGGCTCGGGAAGGCGCCCAGGAACAACAAGAAAAGTTGTGTTTTAGCTTCAATCCACGATCAAGTCGGGGGCCAATGCTGTCTTGTCCGGGTGTGGCGGAGGACATCGACACGACGTCCACACCGGTCGGCCCACGACCGGCGTTCGGGCAAATCGATGAGGGACACTATCCGCAATTATTTTACCGGTTGGGATGCATATCCCAGCAGAACATCTGTCTTTTGTATAGTTGATGGTTC…
lg3	marker_40938	CGAGCCTCACTCAGTTCTCAACAACGGCGGCACGCACCCGCATGCAATCTGAGCTATCCACAGCAGCAATGAGGGCTACGAGCAACTGCAGTACTCCTGCTGTAGGGCCTACACCCTACACAAGGCTTCTGCGTGTGGCAAGTGCACGCAAGGCTGTGCAGAGGATCTAGTAGCCGCGTACGCCAGATACACCCGTCGGGCAAAACATATAAACTGAGCAAAACACTTCTGACGATGTCTGATGATGCATCGCGGGGTCGATCCGTTCAGGACAGTAATCCTCTTTATAGACACTGGCCCCGAATTTCTTGAAACAGGAATAATCATCGCGGTAGGGAAGAGAATTCAATTTTTGCCAGCCCATTGAAGCAAGAATTGAATCAATGGACAGTTGATTCC…
lg3	marker_44346	CGAACCTGCGCGTGAAATCACAATGGATTCGGGAGTGGCTTTGCCGCTTCCACGGCACAGAACTCCCCAAGGGCGCTCACTTTCGGTACAAGGGCGACGATGCCTTGTGGTTTGTGATGGCTCGGCAAAATCAGCGTCAAGACGCCTGCGGATGACGTCTACCTTGTCCGATTTTTGGACAACCCGGGGCCAATCAAGCTTCCTCTTCCTCCAGCGCGCTACACGACTTCAACGGGGGCCGTACTTGGTTCCTGGTGTCTCCAGGCCCACATAGCGAGCGCGCTTCCTCG
lg3	marker_40716	CGACGTTGAAGGACGGCCAACGTGTGCAGGAGTCATGCGAACATCGCTTGTCGCGCACGTTCACCATGCCGTCCTTAGCATGTTGCCTGCAGTGCGTCGCAGTCTTGCTGCCCTTGGTCGTGAAGCCTGGGTGCAGCGAGCAGGAGTCGTGTATGCATTGCTTCCTGAGCACGTTTACCATGCCGCCCTGAGCGTGTTGCCTGCAGTAGATTGACGTCTTGCTGCCCTTGGTGTTGAAGCTTGGGTGTGTCGTGCAGGAGTCATATAAGCAACGCCTGGAAACGACGTTTACCATGCCGTCCTCAGCATGTTGTTTGCAGTATGTCGCTGTCTTGCTGCCCTCG
lg3	marker_32188	CGACCCGCGTTCCATTCGCAACGTGCGGACCCCGGCGCTGGATCTCGACTGCGGAAGGCGAAACCGGCCACGCGCACGGCCATCTGGAGTTTCTGGAAGCTGTTGGTGACCCGGCAACGGGCGAGCCGATTGGCAGCACAGACCTGAACCTCAAAGCGGCGATTGCTGGCGAAACCCATGAATATACGGATATGTATCCGGGCATGGCACGCACAGCACGCGAAGAAGGTTTCGATACCGTGGCCCTGCATGTAGCATTATCCAAATGATGGCCCGAGTACCCGAACCTTGCACCACACGGTGAGACTGCCTATTTGCCGACGTTATGTCGTGCCAACCCCAATTAAACATCTCCATCACCCAGCAGTTGCTAGAGGAAACAGTTTGCCACGTTACCAC…
lg3	marker_45482	CGCGATTGTGCAGATGACCCGTACGGCTCCCACCCAAAAACATGGGCTAGATCATTCAGATTCAGGCAGATGAGGGATCTATCTGCTCTGAAATACCTAGATCATGAAGTGGGAATTATCTATCTGATCTACCTGATCTACCTGATCTACCTGATCTGTAGATGTTATCATGGCTCGTATTTATTTTTCGACGAGCACCCGCTCTAATCCATGCAGCGCCAACCCGCCAAGTATCTCGTGGATCTCTAGGTTGCACAAAGTGTTTAGGTGTTGCAGCAGGCACGCTACCGGCATCAAGGAAGGTAAACGGCACCGGCGAATCAGCAAGCACCACAGTAGCGGCGTGTCCTTGCTGATGTGCTGCCACCCCCCGGCCTTGTGGTCGTTCCTCCCGCGCAG…
lg3	marker_44505	CGACCGCAGCGCCGCGTACGCAATGCGCTGGGTCGCCAAGAACGCTGTCGCGGCTGGGCTCGCTGATCGCATCGACTCAGGAATCACCAACGGACCGACTGCGATCAGCGCAAGCATGACCGGAATGTTGATCAAGAACACCGATCCCCACCAGAAGTGCTCGATCCTCCACCACGGCCCTGTCTCCAAACAAAGCCCCTCCAGCGCATCCCCCGAGGCGTCGCCAACGGAAGGGTGGTTTGCGGGGATGCAACCAAAAACGCAGCAATGGAGCGTAACGCGTCCCGCCTTGCCCCGGGCCAGTCGCCTTTGCTACAATCCACCGCCAAAACGACAGGTCCTCGTGAAACTCGCCACCAAGGTGAACGTGCGAGCAACCGGACAACGAACATGATAGAC…
lg3	marker_34575	CGATCAAGACGTTTTGGGGCTTGATGTCGCGGTGGAGGAGCCCCTCCCCGTGGACGTATTCAAGGGCCCGACAGGCGTCGAGGGCCGCAATACTGCTCTCTACTGTAAGCAACATGCTGCTGCCGGCATGGTGGGTACCCACACCAAGAGGCGTTGCGCACAGGATTCTTGCATGACGCAACCGACCTTCAACTTTCTCGGTAGCAAGTCAGCGGGGGTTTGCAAGCACCATGCAGAAAACGGCATGGTGCACATTTACCGCAAGGGTAGTTGCTCACATGACTCCTGCCTTAAGCGGCCGTCGTGGGGCGTGCTTACCGACGGCGCGGCAACTGTATGCACCGACCATAAGGGTGATATATTGGTCGGCCCCCCAATCAACTTCCATCACAGATGCTA…
lg3	marker_32751	CGACACCTACCACTGGAATAATTCCAGCTTGTTTATCAGGGAACGCAAAAATCTCTTTGGTGAAAGGGTTCAAGCCGTACTGATCTGCAACCACCAAGAGCGCCATCATCTGCTCATTGGTCGGTGCACTACCGTCACGTTGCTTGAATGCTGTTGCTTTTAGGGTATCGCCGATATGCGTTCACTGGCAGGCCTTGAACAAAGCCTTGACAAACAAACTGTGTTTACCCCGTGTTGGGTGCTTGCCGAATTGTTTCACACAATGTGGACAACCTTGTGCTGCGTGCGGGAGCTCGTGTTGCTTTGGGAGCATGTGGTGACCTCGTCTCGTTATACGTATGTCAGCTACGGCCGTTCACCGCATGCTGTGGATTTGAAAGGCGGACATACACGAAGTTA…
lg3	marker_44205	CGAACAGGATAATTTGCCGAGATATGCGGCTCTCTTGGAGCAGTTTCATATTGTCCGGGGCCATTCCTGCGCTCTTGTCCAGAATCTGTCTGATGCCGATGCAACGGTCCAATCGAGGCCGCAGAGCTTCGGACTGATCGCAAGGTTGTGCCTTTTTCAGCTAACACCGGCGATGGCGTTGGAAGCGGCCGCTCAGAATTTTCAGGAGGCGTTTGGCAGACAGATCACCACAGTACTGAACGATCTGTTGTACCTCACCGTCATGTGCCATCACACACGCAATAGCCGGCAATGCGTTTGGAAAGAGGCGCACACGGTAGTGGTCCCTATTCGGTACTTGGGCATAAAGGAGAGAACAACAGTTGAAAACGGTTAACGTATATCCAAAATCGTTTGCAA…
lg3	marker_43236	CGAGGAACGTACTCTCCCTGATCGGGCGCGGGGCACGGGGCGTCTTCTTCTCGGGCATTGCTGTTTCTACTCTACGATAATGGCTGTGCGCAACAGCAGTAAAGGGCAGCCCGCGCTCCGCTTTCTGCTCTCTCTCCTGCTTTCAGGGGAGGAGATAGCAGCAACCCCGGCAAACCGCACGCCCCCATACGTTTTTGAGGGTGTCAAGCACGTCAAGGATATTTTCGGTATTATCATCCTGTATTTAATGTACATCAACGGTCAGTCGAAAATACTCTAATATTACTCCGAGGTAATGGGAGCATCTGTGAATTGTGAAATGCTATAAACGCCAGTCACATGCTCCCAGAACTTGGGGGGAATGACGGCCGAGTCTTTCAAATGATGCAAAGGTGCTCC…
lg3	marker_45403	CGACACAATGGCTGATGCACCCTGTTCACAAGACGAATACTACTCCCCATACAAAGGTTGAATGGCTTCGGGTTTGACTGAAGGTGAGGATCGGTAAATAATGGCATTGTACACAGTGTCCCTCAATCATTATGTCGACCTCCTCCGCGCGGTTCAAGTCCAGTGTAACAGCCGGCACCTTCGGAGCTCAAGGACCGGCGCCCAACGACAAGATGTCCACGGGTACCTACACCCCCATCTCCAGGCCGACGGACATAGAGCTTGACACCCAAAGCAACTGGGTGCTGGGTTCCTCTGACAATGACGCGGAGAGGCCGGCACGAATTCCTATCCCGCATCCACATACTAGGGACCGATCCATCGGCGCTTCTATTCGTTCTCTCCGAGCCATCTCG
lg3	marker_28554	CGATTTCACGGAGTCCGAGTTCTAAGTCAATAGAGCAGTCAGCCGCGTGTAAGATTCGCCGTCATTATTCCATGCGTTTCACTGTAACAGCAAATCTGAACGGGAACACAAAGGCGATATTGCAACGTAGAGCTACACAGACGTTGGTTTGATTCCGTTGGAAGTCGCGTTGTTTTCCGAGAAACAACGCATGGAGATATTTCAGGTGGGCGGGAGCTTATCTGACAGCTTCTAGGTTCCTTACCCCTCATAATCCACCACTTCGGGGCGGCACCACCAACAGCTCGACGTGGTATGTCGTTGGGAGGTCGCCACAAAGCATGGCGTCGTAGTCCGCGAGATATTGGCCGTTGGTCATGTCAAAGTAGTGCGCGGCGAATGCATTGCCGGTGTCATTCA…
lg3	marker_23767	CGAATCCCAGACGTGACCCGGCCATGTACAGGCCCCATACGCGGGCTGTTCCCTCGCCCGCCTCGGCGACGCAGGCGTCCCAGTTGTCGATGGCGTCAAGGTGGCGGCGTACTGCAAGCAACATGCGGACGACGGCATGGTCAATGTGTACCACAAGCGTTGTTCATATGCATCCTGCTCTTCTTATCCGAGCTACAATGTAGCAAGCAGTAAGACAGCGGCCTACTGCAAACTACACGCTGCAGCCGGCATGCTAGACGTTCGCAGCCGCCGCAGCTGCTTGCATATATCTTGCATACTGCGGCCGGCGTGGGGTGCATTGACTGACTCCGTTGCCACGGCATGCACCCATCATAAGGGCGACATCGTGGGCTGCCCCGTTGTCAACTTCATAGCACG…
lg3	marker_40418	CGAGGACCCCCCTGTAATACGTGCCCACTTTAGTTGCTGCAACGGTCCACACTGCGGTCTCTACTCCAAACACCAACGGGACCTGTGCCGTGGGCCCCTTGGTGGCTTGAAACACCTTGAGGTCTTCAGCAATGCATTTCTGCCAGGACTTTGGTTGTCCGCCCGGTCTGCGTCCCTCCCCACCCGTCATGGTCCCGAACATCACCCGACTGGGTAGTCGCCCCTTGGGTTGCCGTGCCACGGCTCCGGCAAAGAACAGCCGTCGTTTACGGATAGTCGTTTCG
lg3	marker_42912	CGACTGGTCGGTTGGATGTGCACACCACTCTTCAGTGTTGAGCTGCTGCCCATCTGTACAAGAGCTTCGTACTATTGGCTACAGTACAGAGGTACCGGTTTGTCTAGACTCGGCTTGACGATACTTTCCCCGCTCTGCACGGCGTCGTGGTAACCGCCATGCCTATTACTCGTCTTTACGGCTTCAAGCCTGTGTTGCCTAACTTCCTGTCTTTCCGTGCTCTAGGCTGGGGTGGCGGTTAGCAGGTTGAACAACTGTGTTTTCCACAGCCAATTTGAAGGCTTACGATCACCACTGTGCGTTATGTCG
lg3	marker_30549	CGAAAAAAAAAAAACAATGGCTTCGGTTACAAAACTAACAATTAATGTTTCATGAAGAGAGTGCTTGCTATAAGGTTCAGCTCACAATGTTGGGCTGAACTGGGGGAGCTCTAAATCACGCATGCATGTATGTATGTGATAGCTTAGTCGGTAATCTGGGACCTCGCCCTACGGAACAAATGGCAACCAACCGTTTGTGTGGAAGGCACGAATGAGTGGCACAGTGCGTCTAATGTCCCTGTTTTGCATGATGACTACTACTACTACTACTACTACTGTGGGTGAATTGACATGGCTTTCGTTGGCGTGTGTCGACCGGTGACGACATTCAAGGCGATGACGTATCTTATCGGTGGTGCGAACTCAAGGGCTTTCGCATGCCGTCTGCAAGGTTCTCAA…
lg3	marker_42886	CGAACTGTTGTGCATATATTGCAATTATTTGTCCCCTACGTTTAACAGGCCGCCAGCCACTTTCTTGACACAGGCCGTGGGGCATTGTGGGGTGCCCTAAAAGTACTCGCAGAGTTATCAACAAAACTTGTCACACATGCCTACAGTATGCATGCACAATGAAGTGTTGGCTGCACGGAGAAGTCGTCAAGCGTACATGTTTCGTTGTTAAAGAACTCACTGAAACCTCTCCACTTACCGAGCTTGAAATTTGCCAGATCACTGCCCTCGACTTCGTGGTTTCTTGAGTCCTCGTTCGGCGTCGCGTCCACTTTTGTCTTACATTTCAATACTCTGGATGCTGTATCTGTTTTGTAAGACGGGAGCATTAGTTTGTGTTGGGGGTAATACATGGATGAC…
lg3	marker_4028	CGATCTCCACCCCGCCGCTAACACCGCAACCCCGGACACACACACGCACCGATTGGGGGGAAGACGAGCAGGGTGGGGCAGGAATTGCGTTCAAACTAGTTGCATAGCTAAGGTACAGTAGTTCCTTCAAACAAAGAGGTTGGTAAACTTGAACTCCAAAAAAAGGGCCGTTCCCTGCAGAAACCTTGTTCCCTGTATGCAGGACGCCTTGTCGTATCTCGTTGTCGCTACCCACAAAGTGATTGCAAAACAGTCCTAGATACGAAAGGCGAAGGGCAATTATATTCGTGCCAAACAAGCATGATCGAAGAGACCTAGTCGGCGACTTGAGACACAGGAAAGATCCCGAATGCGGGGATGACGCGACTCGCCAATCTCTCGAGACCCTGTTCGGGCTCG…
lg3	marker_37506	CGACTCCCTGTAAAGATGACGTGCGGTTCAAAACAGATACGATGCACCAGAGGCCTGCTACATACAGCACTCCAAGTCGGCCAGCGTAACAGATGCGTACTACAGCCAATGCAGAGTAATATAACGTCGTCGTATCAGGAGGGATGGATGCACTACCCGAGCAGGGCGGGGCCGATCATATACGAAATACAATGTAGCACGGAGCAGACAAAAGTTTGAACTGCATGTTGCCTCCCATCCTCGGGGAATTCTGCGCCCACGACGAGGGCGTTCGCGAATAATCAATGCCCTGCCTGTCACCGATGGCCTGGATATCCTGGTCAACAATGCCGGTGGACAATTCTATGCGGCCGCGCGGGATATTTCAGACCGGGGCTGGGACTCTGTCATAGACCTCAA…
lg3	marker_40186	AGATCCCGTATGCCCGATGGTCATACTTCTGGCACTTCTCGTACGTCTTGTCGTTAACCGCGGCAAGGCGCTTGACGTCGGACAATGTGAGACCCCGGGAATCCTTCTGTTGTTTCCCATAGTTCTTCTTCCTTGTCATTCCGGCCTCCTGTCGCCGCTCGGCAGCCTTATTGTCGACACCAACAAGCACACCAAGATATTGCGACAACCGTGTTTGTTGGAGTGTAAACTACAGCAGTAAAACTGCAGTACCAGCATGACGGTAGCAAGCAATAAGTCCGCATGGAAACATAAGCCACCTTTGGCGGACATAGACATGATGACCTGTCTGTCTGGAGTCTACAATCTGTCCTCTCAGCTCTCCAGCAGCACACCACAACATGTGCTGTGAGCTGTGAA…
lg3	marker_27075	CGACACAAGACGTTGTGCAGCAGAGTGTGCAGTAATAGCTTGTACAGCAGAGTTCCACAAAGGAATTTGTGGAGCAGATTGTGCAGTAAGAGCTTGTACAGCAGCGTGCGACGCCTCTCGTGCCATGCGGCGGGCACTACGAGCACTGGGGGTGCGAGCTGGGGTCAAGGGAAGAGAAGTTATGCCTCCAGCCTCCGTACCTGCACCAACAGCAACGGCCGCTCGGCCTTGTACGCGTTCGGTACTGAAAGCATTATTAAAAGAATATCGCTCACGAACGGCTTTGTTGAAAATCTTATCAGCATCGACAACCGCGCTGGTTGCCTGATGACGGCGGAAGGGACAGGTGACGAAAACACCAACCTGGAGGGGCTGACAGAGCCTTTGCCATTCACGGAC…
lg3	marker_44015	CGAGCTATTCCATAGTTGTGGTTGGTATGGAAGTTGGTGGAACACTACGACACCTCAGCGGTGATTTCTGTGTCTGCGCTGAGCACGATCATCACCGAGGCTGTGTCTGCCCAAATATTGCACTCATTACGTTTGGTAGTCGAGGGCGTCAGCCGCTCCTAAATTGGGGTGCAAGACATAGCAAACCCTACACGGTGGGATTAGTCCCCACTCTCGGTCCGGTAGGAAGACCGCTATCCACGACGTTTGAAGAAATACACTTTTGAATGCGCCTATACATAGCGCAATGTTACAAGCATCGCGTGAACGCCCCGCATAGTCTGCGTTCTCGTCGTCGCGACTCCTGCGCCGAACGAAAGGCGCGACGTAGCGCCAAGGGCACATCAATGATTTCATCTT…
lg3	marker_44839	CGAGTCCTACCGGACCGTCCGGATTGGTGGCGTAGTTCTGGATGTAGCCACCCGTGGTCATGTACCCGACAGCGCTGTTGCCTGCGAATACGAGCGCCGCGACGATGACCAGCTTCCAATGGCTGCGGAAGAGTTCGAATTAGCCGGTAGTAGTCTTCACTCGGCGCGTGTCGTCTTCACTAGTACGTGAAGGTACTTCGCCTACGGTAGACCTGTACTGCGTCCCCAGACTGGTGTTTCGTCTGCATTTTCCGTCTGAAGTTGCAGCCGAAGAACGGAATCTGAGCACGAATTAATGTGTCGGGGAAAGCAGACGGGCAAACTCAGCAGACGGGCAAACTACAAGACTAACCCCTGCCACGTTTCCTTAGTTCTCTACGAGGACGGAAATTGTGGTTT…
lg3	marker_41330	CGAATTATCTTGATGTCTGCGGCGATGAACTGCTATTTGCACCTGGTTGGCATGAGCAACTGACATTGCCAATACCGTGCAGTAGCACGTAGGAAATGGGATGCCGTTTTAGATAACTATGGGTTGGGATCCTTTAGAGACCAGCAAACTGCTGTACCACGCTAGTACAACAGTTGCGATAGACGGCAACGCTGCAGGTCCTCCAGGGGCAATGTGCGAGTGAAAGCAATCACAACGATTTACAAAACTTAGTTGACGGTCGATAGCTCCGTACCAAAGAAAGTGGCAATACCAAACGACACACATGGTAGGACAGGCCTCGGTTTAAGAGACATCTGTCCAACCCCCACCCTTTTCGGCGCTTGCTTGACATTCTTCGCTTGCTTCTTGCTGCGGAGA…
lg3	marker_38854	CGAGATCCTTGCCGAACTAAAAGATCAGGGGTCGGTCAGGGTTACTGAGCTAGCTAAACGATTTAGTGTGGCAGAAGAAACCATACGTCGAGTTTTCTATCCCATCTGTTAGTGTGTAAACGTCCGTCAGTGGAATGGACACTGCTGTCATACATGCGCCCTGTATTTACCCCCGAGCCAATCGCCCATCAGGTGGTACATGACATTCAAAATATCAGTATCCCATGCCTACGTTAGCAAATAGGTCGTCCGATTTGATACATTGATCCATGCCGTGATTCGTAGTATACCCTGCCTGTATTCTACAGACGCCCATCGCTTGATACCGCGATTTTGATGCCCTACGCCCCCTAACTGTATATTACCCTTTTCCATGGTTTCAGGAATCCGATATCTTCG
lg3	marker_43803	CGAAATCCGTGTCCGAGATTATCGCGATCAAAGTGGCCCAACGCGACATGGGCAATCAGACGTAAGCGAGCGTCTTAGCTGCCTGCCCAAAGCACCTGTGGGGTATAGCGCGGGCGGGTGAAGATAAAATTGGTGATCGTCCGGGTTTTCAGGCCCGTGTTGAATGGCGGATCATAGTAGACGAATGTTTCGAACTCAGCTGGATATTACTTCCATGCTTTATATACTCACCAGGTGCGTAGTGTAGTGTGCGAGTGAATTGCAAGGCGGTTGTTGAATCTACGACCTTGACCGATGAGGCTCCAAAGAAGACTGCGTGCGCTGTCACAACACGATGGTTGCGAACGGTAGTCAGTTGTTTGTATCCAATCGTACTTGCATGTTGCGGTTTGAGTGTCT…
lg3	marker_45345	CGAAGGAATGCGGAGGGGACTACGAAGTGCAAATGTTCGGCAAGAGAGTCGTCGTGTTGACAGGACTGGCTGACATTCGGCGAATTCTTACCATTCGCCCGTCGACCGGTGTAAGCGGTTGGCAGGGGTCAGCAGCACGCCGCCAGCGGGATCGTCGTCGCGGGGCAACAACCGCCGTCGCTCTCCCTCGCCGGACCGTTGCCGGCAGATACAGGGGGACACCGTTCGGTGAGTATGCGCGTGTGTTCACACCCTATGGCTGGCAGAGCTCTTGAGTTGGCTACTACTACTGCTACTAGTCGGATTTTCACCGACCAGGCAGACATTGCTAGTACTGTGGTAACTCTTTTGGGAGGCATGCGTATTTTATCG
lg3	marker_25675	CGATGATTGCGGCCCTTCAGATGGCAGCAACCGCCGTTTCCAATCGGCAGAAATACGACATTTGAGCAAGCTTCCTCCCCTCCCTCCCCTCAGAAATGTCATTAAAGAACATGGCCTCTCAGCCAACAAGGCGCTGGGTCAGAATTTCCTTTTCGCGACGTTTTCTCCTATCATTTTCCCCACCAATGAACACAAGTGGACAATATTTACTAATATCCTGCTGCGCGAGTCCCTAGCGAGAGCTATACTATCTTTCTATACTTTATCCAGGCCATGGTATTGTTCACCGCGCAGTACTTTTAGTTTCCTCCTAAATCCGTCTTTCGGGTGACTTAGACGCGTGCTACGGTAGAGGTAGCACGTTTTTGGCTGAATCGTTTTCAGAACGATCGGAGATCA…
lg3	marker_31784	CGAAAGATCGCTGTACTTTGTCCTGTTCTTGCTGTTAACAGCATCTCGCTTGATCGGCGCTTGGTAGTGTCTGTCACCCATCTCCGCCACCCCTTTTAGGTGTTCGTTTGTTTGGACGAATGTCGGTGCGCGGCTTCAGTTAGCAGTACAGCGGAAGGTGCTGCTTTAGCCACGATGTGTATGTGCGTTCTCAAACATTTATTTTGTCCTCTGACGTTTCCATCTCCTCTCTTTTTGCCTGGCCGTTTGCGTCTACACATGCATGCCGCCGTTGCCGATTGAACCGTGTGTGTCTATGCTTGGTCAGATTTAGAGCTTGCTGACGCCAGCTCGCGACGGCATCGCCCTGCAGCCAGATCACCCGGCGCTCCGCCTCCAGCTCGCGCAGCTCCGCCTGAA…
lg3	marker_41779	CGACCTGTGCGACGCGAAGGACGACGAGACCGTCGCGTTCTCGTACATCACCTACCGCGACCGCGCGCACCGCGACGAGATCAACGCGAAGGTCATGCAGGACCCGCGCCTCGCGGACATGTGCGACCCGGACAACGCGCCGTTCGATCAACAAAATCTTGAGTTTTTTCAGTACCGGTATGCAGACAGGATGGTCGTGGTGTGGTGCAGGACGGGGTAGCCTTGGTGCGTATGCATTTTCCAAGGGTATGTCAGGTAAGGTACGTACTTAGGTATACCCGGGCAAATTACCCGGGAATGTATCTTACCTTACCACTTCGGTACGTCAGGTACGGATCCCGATACCGTATCCAAGTTTTAGAAACGATAGGTACGCCGCTCAATACCTTACCCGGGTAT…
lg3	marker_43584	CGAGCATAGGATAGAATAATATCTGCGACCTTGGTTGCACGCCGCGCTGATCAGATATCCAGTGAACCAGGGACGCAGCCAGCCCGCCGCCTGCGCTATTGCCGCCAATGGCGAGTTGATCCTTTTCGAATATATTTAACGCATATCCCCTCGTCCCAGATTGCGACACTGTTCGCGTGTCACAACTACATTCAGAGGAAGTCATTGTTGCACCAAGCAACAACGTCGTATCCGTCTCTTCGTGCCGCTTGTCTTCCGTGATGAAGTACACACCATATACCAGGTACGACATAAAAAAAACAACAAAGTGTCACGTTGTACACGCTACCCCTCGTAGCCTTCCGCGATGGAGCACATCCTATACCAGGTACCTGGTATTATTCG
lg3	marker_43163	CGATCATACCATTCACATACACCTATCACGATCGTCAATCATCCCTGAACAGTAGACAAACGTACACCAATAATAATGCCGTCCCCCTTATGAATGGCTTTACCGGCTCCTCGCCGATGTTTCACCAATCAAAAGCTGAAATGTGACATATATTTGTGCCTTTCCAAGGCCTTTCAGTAAAATTTTATGTTCCACTTCTCCATGCAAAGATCGACGGAGTGGATGTATGTTTGGAGACCCCGTATCTCAAATGTGTACTTACATTATTAATGGGATATGTCACGACCTTCGTCGTGTGGTGCTTCGCATGTTTTCCTTCGGTTTGTGTTCATATTCCCTAGTAGTTGGCGTGGAGTACGTTTCGCGTGTGCCAGCTTTCATTTACTAGCTTTAACCCTA…
lg3	marker_36813	CGATCATCTTCATCGTGCCCTGTCCGTGGGAAGAGCATTAATCTGTCCCCTCCACAGGTCCTTGCGTTCGCGATACAGATGCCGACGATGAAAATACCATCAAATTCACGACCGCGAATGAACCCCGCATACCTCGTTCACTTGCCTCCCTGCTTGTCCCCTGGACAGGTCCTTGCGTTCGCGATACAGATGCCGACGGTGAAAAACAAATCCAATTCACGACCACGAATGAACCCCGCATATCTCGTTCACTTGCCTCCCTGTACTGCGATTGGTACTCGTTCGTCCACCTTCTTTCGAAAAGCTCTCGTCGGTTGATCCATCGTCAACGATGATCAATTCAAAATCACCGTCTGTTTGAGACAATACGGATTCGACTGTCGCCACCAAATGGGCGGC…
lg3	marker_34620	CGAGGATTTCGCTGTGTACATATGTAGCACCCAATGTATGCGTAATTCTTACTACCGAAAGGAATTCTTGAGTCAGGATCTTTTGTAATTGTGGTGTGCTTGGCGGAACAAAAACGTTGCAGATCGCTACGAGTACTACTCCTACTACTACTACTGTAGTTTGGTTCCTGGGCAGAGGGATATAGGTCGATGCCTGGCGGTTCTGCCCCCCCACCAGCCGATCGGTCGTGGTCAACGAACGCGCAGGAATTTGCTTTTGGTTGTTCGCTGTGCGAAGGTGAGAAAGAACACGTTGAACCGCCCGAGTTTTTGCTTGCCTGTAGTACCGCCCTAAACCTAGGGAGTTGCAAAAGCTGGGACATACCACCATCCGCCGAACTGCCAAAGGTTCTTGCCCCC…
lg3	marker_31321	CGACGCAGTAACACGACGTGTTCTATTGTCTGCGCGTCTGCACTCATCGCCGCGTCGTGCAGGTCAAGATCCTGGTGGATTAATACGCCCATCACCTCGGAAGGGCCTGCACACCATCAAGCAAACTGGAACACAAACACCTGTCGTTTTGTGATTGTTCCACGTCGGTTATTGTCCGTCGAGTCCGTGAACGTACATACGTTTGAAACGTATAGGAGCACAGATCAGTTCCAGGGAACAGGTAGTATGCAGTGTTTACGGCTACTGGTCTGTTACTGAAATCGCCAATAGGAAAGAGGGAACACATCAAAAACGTCAAAGTAGGCTCGTGATCTCGTGTCGCCGGTACGCATACGACCTCAATCAACAGCATCAGATATTTTCAACTAAGTCAGTAAT…
lg3	marker_37033	CGATTTAAAAGGAAAGAACATCATCGGCATGAACGGCGTGGTGCTGTTGGCACTGCTGGTTCTGGCCGTCGCCTGCGCCAAAGCACTGTTTGTTCTGATTTATTTTATGCATCTGAAATTCGACAGACAGTCGGACAGAATTTCGCGAGCAGCGTACAGCCTGGATGGTGTTTCTTAAAAAAAACCTTCATGCAACATCTAAGGGCACTGTAAAACCAATCCGTTGTTTCTCTAGTTGCAGTACTGTTTCTTGTATAATTTCATACTATTTCGTGACTCCCTACGGGAAACGGCACTTCTACAGATTTAATGCTCTGACCTAGTAGTCCCTGTGATACGTTTGGAACAGCGTAGCTTACGGCAACTGTTTTATCTCAGGAGCCTGATCG
lg3	marker_41784	CGATGTCCACCTTGTCGCGCACGAGGTCGGTCTCAACTCCAACTGCACGATGCTCTACGGGCATGTGGACAAACGACGCGAACGCCTGCGGCACATGGAAATCCTGCGCCGTTCACAAGACCAAGCGCTCGCGCGATTGGGATACGAGGGTGAAGATGACGCGTACATCGCAGAAGGGATCGAACCCCGAAATACTCCGAGTACACGAAGTACCTGAAGTATTTTATCTCCAATACTCTTTACTTTACTCCAATGTACTCGGAGCATCTCTGGAAGGCTTCGCATTCCACCGTATGGAAACACAAGATATGTAGAAAATGGAAATGAAAAAAATTGCACGAAACACATCTCGGAAAGTTTAGAAATTCGCTCCTCTGATAAGAACGGCGACCATCTTAT…
lg3	marker_37037	CGACGCCTTTTACAAACGAAGCAGTCTGGCGCTTCTTTTTCGTAGGTCCCAAGAAGGTATCAACGGTGTCCTCGCCAACGACGTCTACGCCCATTATAGCGCCCTGCCGAGGTCATATTAGGAGGATAAGCGGCAAGGCACCAACAATGTTGTCGGTGTGGAGAAACGTTTGTTGGCTTTCCCACACAGACTAACAATCAAGCATGGATGATTTTGTTTCAACCAAGACAGGCTTGCTTGCGCTTCTGCTCTACTACAGATATCCGGGACCGGCCACGGTAGTGTCG
lg3	marker_40883	CGACTAAAGTATTTTGTGCGGTGTGTTTAATGTTGGCCCCGCGCAGGAGTAATGGTCGTATACCGCACTGCGAAAACATGGTAGGGCAACCACGAGGCAGATACATAGCACATCCATCGCTGTCCATGGACAGGTCTCACCAGCAATGGAATTGGCTCATTGGGAGTTGTCATCCATATGCAAATCCGCCTCACAAGCGGTTATTGGTAAGATGTAGCTCGTTTATATGACTCGCCAAAAACCTCACTGCCCTCGGAACTTGATGCAAGCGATGCCCGTCTGGTTAGTCGATGAATTCACCCAACTCACGGCAGAAGTAGCCACGCCAGCCGATGGTGATGTGGCGATCAAGGCTCATTGCCTTGTACTGTGTAAGCACAAGCAAGCGGCGGATGCCAC…
lg3	marker_15162	CGATTTCACACCCTAATCTGTACGTTTGGAAAATAAAGCACGCGTACTCAGATGGTCAGTACACCATGTCCTAGGGGTAAGGCGGACCACGGAATAAAACCATAATCAGATTCCGACGATACCGTGGTTGAGTTTTTCCTCAGACAAGTCTCCACCAAAACCGGCGTAATCCCTTCGTATCACGCGCCTACTAAGGAAACCACGAATCAGCCTTAACTAACTCGGCTGACGTTCGCAGGGCTAGCTACAAACTTGCGAAACAGAGTACCGACCGTAACTACTTGCGTAATTTAAGACGATTCGATTGCAGAGTAGGGAGGACGTTGATTGTGCTTGCATTAGATTCAAAATGCGACAACGGTTAGAAAGACTGTGGAGTTTCATCGGTATTGGGATGTT…
lg3	marker_43154	CGATCAATCTGTTCGTTTGTGTACTCTCAGCGTAATAGGTGCCTGGTATCCGGGATCAACTTTTGCCAACAAGCAGTGTACACCGCTGTCTAGAGTTTTCGCCAGGCTGCGTATAAACAGGGACAGGGCCTCTGCCACCTAGTTAGTTATACATAATGCTTACCACGTGGAACAAGCAAGGCCTACACACGAGACACATGTCCGCGCACCTCTTTTGTGTCTCTTGGATATCGTCAAGGTCCTCAACGCCCAGCGCGTCGGAAGTGGAGCCAAGCTCGACAAATTGCTGGAGCGAAGCAAAGAGGCAGGAATTGAGGTCGTCAAGAAGACCAGTCTCATCTCCATCGCCAAGGAAGGTAGCGGCTATTCGGTGACTCTTGATGTCGACGTGAGTAGCTC…
lg3	marker_24732	CGACGTCGGCAAATTCAAATATGAGGCCCAGAAAAAGGCCAATGCGGCGCGCAAAACCCAAAAGGTTCAAGACGTCAAGGAAATCAAGATGCGTCCGAATATTGACGATCATGATTATGATGTGAAGATGCGCAATGTGAACAAGTTCATCGACCTGTGCAGGGGCCACGTCCCACCTCATATGGCGCTTGAAACGAAGTGTAGGAAACGACGCATCACACCCATACGCCAACGCATCTGACCGCTGTTACCTTTACTGACGCCTCGTATTCCGCTGCGTGTGTCCATTGACTTTACTGACTTCCCGTGTACCGTGCGTTCTTACCACTGTTGATCGGCTCCTCTCGGTTATTGCCCTCTTATTGTCATCTCGTTGACAGTGGCAGGGGGGTGCCGCAT…
lg3	marker_45344	CGATCAAGCGACCGGGCCAGGAAAACATCAGGTACGAAAACCATAGGGCGAACCATCCCTTCTCCGTTGCTCCAGAGATGACGGTGGTGGGCTGGTCACGGTAGGCGGGCTTCTCCCATTGTGACGTGCGAAGTACCTTCGCCTGTTCCGCACAGGTTGGCGACGTGACATCCGTGCCTGCCTCGCCCCCATGACATTGTTGCTGTGTAGACGGTGACGATCCTAGCCTGGTGCGCCACCTTTGTTTATCGGCACGTCCGTCGTTCGAAAAAATTTCGGCTGGAGATCTTGAAGCGGAAGTTCCGTCATTCAATAGTTGTGAGATGAATCAGTTGTCGTCTGCCATTAATTCTATGAGCCAGACGTTGTATGAAAACGACCGCGAACGTCGAGCGATGC…
lg3	marker_39686	CGATAGCAGCTGCTGGTATTGTTTGGTTGGTCGCGCTTGTGGGAATGCCAAGTGGATACCGCACTGAACGTTGCTGGCAGACTGGTAGCACACGCGAACAGACAGGGCTGTTGTTTACAACTTGACGACAGCGGTCGCTCTCTGGACCAGATAATTCGTGATGTTTTCGTGATTCTCGAACGACGGACGTGCCGATAAACAAAGGTGGCGCACCAGGCTAGGATCGTCACCGTCTACACAGCAACAATGTCATGGGGGCGAGGCAGGCACGGATGTCACGTCGCCAACCTGTGCGGAACAGGCGAAGGTACTTCGCACGTCACAATGGGAGAAGCCCGCCTACCGTGACCAGCCCACCACCGTCATCTCTGGAGCAACGGAGAAGGGATGGTTCGCCCT…
lg3	marker_43108	CGACAAGCTGTCCGCCAAACATGGCGGAGACCTGAAGGTCACCCGCGGTGATACGCTCGAACGTGGTGTGCGGAAGGTTGTCAGCAACAACGAGGCTGCTTGTAACGCGCAAGGTGAGTCAGCCCAAGCCAAACAGCCGTTAGCGTGTGAAGCGCGGCCCTGGTCACCCATGCAGCATTGCCCGGGGTTGAACGCGGAAGCACGATTCAACGCCGGTGTCCGCCACGTCCAGCAGGTCGGGCCTCTCGCTAGTGTTGTACTTTTTCTTTCCGTGCTTCTACCAAACATATTGCCGGCCTAACAGCAGTTCTCGTTGGTATCATTCTCCGTGCGTTAGGTAGCGTCGCGACGGTCAGCCACTCGTTGGGGGGCGCGTGATGTTCGCGCCGGTCGGCGGCG…
lg3	marker_30342	CGAAATACTCCGAGTACGAGCAGCATCCCGGATTACATAGGACCCAAACAATGCCAGTACACGAAGTAAGCAAAAGCGAGCAAGACAGCAGTAGTATCAGGAACCACACAGCAGTCTGCACCACGACGTCCACCTCCATCACCGCCAGCACCACCACCCCACCCGCCAACCAGCAGGAGCACCACACGCTTTATGCTCGTGGTGGCTGGTGGTCGTCGCTGGTGGCGTGATCCCGTGGTGTGTGATGTTGTAATGGTGATGGTGGTCGTGTTCGTGCACGATCGTGGCGATGGTGGTCCTGGAAGAGAGAACCAACTTCACCTTAAAGAACCAAACCCCTCGAGGTGCCGTAGGTGCTTGTGCCGTGCCTATTGTTCAGTGGAAAGGATGGAAAAACAG…
lg3	marker_45102	CGAGAGGAGTGCAACTGCTCAGCGCTAGCAGACAGCAGCGAGAGACCCCTGCGCGTGCGTGGCGAGGTGTAGCCCCGTCTTTTGTGCGACTCTCACAATGCTGCTGCTGCACTGCTGTTTCTTTCGTTGCGAGAGTCGAGATTGGGCTTGCGTCAACGTCGTGTTATACTGTCGCATTGTTCACCGAACCAAACATGTGTTACGGCTGACCGGGCTCCTTAACTGAGTTCAGTCGGAATGCAGTTCATTGCTTCTTGGGCTTGGTTTGTTAGCGATACTCGTACGTAGGCCTTGGGATTGCTCAATGGGGTTGCGCGTTTAGCATCGTTCAGCAACGTTCCAATTTCGGTTCAGAGTAAGCTATATCAGCTCCCCAAGGAAGCGGTCACGTGATAGTTA…
lg3	marker_34027	CGACGACGACCAGCCGAATGGACGGTTTGTATCGGTTGTTCGTGGCCTGTTTGGTTTCGCGGTGAGTGGGCGGCGCCATCGCTTGGCACCATTATCGTGCTCGGCTCGCGACCTCGCCATGACTCTTCTCCATCAATCAGAGCCAGCGTTGATGGCCACCACCACCAACCATGTTCGAAGGTATTTGGTGGATCCATTGTCTAGGAGGCGAGATATTGCCGGCGGCGTCCTACGCTCTTCTCCAAAACCCGAAAAAAACATTGTTTTGCCATTTGAGACGGATCAAGAAATTTTATCATTTGTTTTATGCACACCAGCAGCCAATTGTTTGTTTATCAGAAGCCTGGCCAGCGCCCGTGACATATCACCGGCCATCGGGGGAACACGGTGACCCTAGGA…
lg3	marker_31666	CGACGGGACGGCCATGTCCTTGCAGTCAGCCTGGTATTCTGCGTCCCTCAAGCTGCGTATGCGTTGGCGCTCCTTCGAGCTTGGCTCCACTTCCGACGCGCTGGGCGTTGAGGACCTTGACGATATCCAAGAGACACAAAAGAGGTGCGCGGACATGTGTCTCGTGTGTAGGCCTTGCTTGTTCCACGTGGTAAGCATTATGTATAACTAACTAGGTGGCAGAGGCCCTGTCCCTGTTTATACGCAGCCTGGCGAAAACTCTAGACAGCGGTGTACACTGCTTGTTGGCAAAAGTTGATCCCGGATACCAGGCACCTATTACGCTGAGAGTACACAAACGAACAGATTGATCGAACAGGAGGGCGCCACTTCCGTGTTCGTGGCGGCGTGGGGTGCGAC…
lg3	marker_44209	CGAACTAGCTCTTTAAAGAGCTAGCTCACCGGTGAGCTACGTGAGCTACATGAGCTACACATGTTTTCCTTCGCTTGAGCTATAGGTGATAGCTCATCTGCATATGTTTTCAAAGCTTGAGCTATAATCGGTAGCTCATCTGCACACATATGTCCGGAGTGAGCTATATGATCTGCCTGAGCTAGCTCATTTCGCCCAAAATGAGCTAAGGAGCTACATGATCTACGCATGTTTTCAAAACTTGAGCTATAATCGGTAGCTCATCTGCACATGTTTCG
lg3	marker_43719	CGAACTCTAGACTTCAACCTGCGGAAGCGTTCAAGGTTACCTCTAGACCATCGGGGCGACCGACTTATGGCCGATGGTATATACATGGGTGCGGTGTAGACACTGTACTCGTAGTGCACAGCGGTAGGAGGGTTCACGAAGCTTTACAGTTGAAGTTACAGTAGTAGTTCCCCGGGTCCTGGATCGTGGATCGTGGATCTTGGATCCTCCTGTGGTAGATGTTGCACAGAGTGGGTGCGGTGTGGCGTGGGTACCGCCATCCTTGACCACAATCGCTGTCCAGCTCTTCGGTCGTCGTTGTCGATGGCTGCGGTGACCGCCGCCGCGTCCGGATCGCCGAATCCTCCGGGGAGAGGGCAGAATCGGTCGGGGTTGGTGGACACCAGAATCGCGCGACGA…
lg3	marker_40987	CGACAGCGACTTGCATGCCACCCGCCAAACGCGCCAGCGGATCGCCGACATCATCATTGGCTTTGCTGATCCGTGCTTCCAGCTCAAGCCGGATTTCGGCAGCCATTGCCGTTGCAAAGCCGCCTTTATCGACAGACGTAAGCATTGCAAGACAGTTAGAAGACGTTTTGTTTTCGTCGTAACCGCAATGATATACCCTTGCCGGAAATTTGGAGGATGATTCAGGCGTTTTCATACAGTCGTACACGATGATAGCGTCGCGCTTCGTAGGTCCTCTACATTCAGATGCGATGAGGCACGCGGCCGAGGCACTAGACCTGTTTCTGTTTTGCGGTCCTGAATCTCTTTAAGGTACTTGATTTCGTGATACTCCCTGTCGTGGGATGGTTCGTTACCTCT…
lg3	marker_39189	CGATTGACACCATATCCAATGGTGTCGCCCGTACCAAAGAGCTGCTGATCTTGGCCAATAACGAAACGCTGTCCACACCAGACCGCAACGTCATTGCTCGAGCCTAGGTAGCTCACGACTATCGCAGTATCACGTATAAGGATTTGCACGTTTTATGTGCTTAGTTGTGCGTGCGCAAATAGTTTGCCAAACAATAACTGACGAAAAAATGCTACATGGCCCCTTGGCAGCACGCTCTCCAATATCCTACTTGCTAGCCTGACAGCCTAGCCTCAATTTTACGGAACGTCTGTTAATAGCGCGATTTCGTAATCAAGAGCGTCGTGGTATGCGGAGATAGCTCAATGTGAAATTGATTTTGCTTCGAAAGCTTCAAACGCGGCATGCGAGCAGCGCACT…
lg3	marker_44619	CGAGTGAGGCCTTGAAGAGGGGCAGGGCGAGCATGATGGCGCCGATGACGGCGGGGATGATCGTGATGCGGGGGTCGGAGATGCCCGCGAGGCCCGCGATCCAGCTCGTCAGGGCGAGCATGCCGCCGACGAGGTAGAGGATGATGTAGCGTTCGATGGTTCGGATGTTGGCACGAACAGGGGAAATGTGCATCAGTTTCCAACGCGCGTGCTGACGTTCTGTATACCTGGCTCTAACCGGAAGATGAACCGTGTGTGGGGCGCAGAGGGCTGCTGTTGCTTCAGGTGTCAACAATGGTAACGCTGAGAGAAGCGGGCGGAGGCACGTTGCGCAGGCTAGGGTAGGGGGAAAGCACTGCCTTTTCTAACGTTCCTCGTCTGAGGAGCTCCATTGTAATA…
lg3	marker_32509	CGATATGGCCATATGGGTTGGTTGCGCCGGCCCTCGGCAAAAGACCACGAGGCCGTTACCGAAGCGCTGGCCCGCGTCAGCATGAGCGAATTTCGCGACCGTCAGATTGGTGAATTATCCGGCGGGCAGCGCAAACGCGTCTTCCTAGCACGCGCCTTGGCGCAGGAAGGCCAGATCATCCTGTTGGATGAGCCATTCACTGGTGTCGAAAGAGCGCAACATTGTTTTGGTTGTTAGACACGGCTGGTACGGCTAGACAGGGGTATATCTTTCATGACCATCTCCACGGGGACGATCGTAAATCACCCCCGTGTTTCTCTGTTTTAGCGGTGGGTAGGCTCATCGTCGGCGGAATACCTCCTTCGTGGAATTGGTCGTAACTAGGTCTACGAACTGGCT…
lg3	marker_41000	CGACAGAGGTCTCGCTAATAGCTGTCCCTCCAGCTCGTCGGTGCCTTGCATGATCGCTGGCATCGCAAAAACGCCCGAAACCAATATCGCGCTAGGTTTAGGTGGCTCCACCTTTGACCGACCCTCCGCGCTCATCCATAACTACCAGACACGATTGAGCCTCCGCTCCACGCGGAATCGGGGTGTGTGGCAACATGCTCAAATCAACTCTGCCCAGACCCTTTCGCACCGCCGTCCCTTTCGCACTGTTAGTTGTTCACCTTCGAAAGGTAAACGGTTGGCTCAGATGTATCTTCCACACAATGATTCAACGCAACGTATTGCGTCCCCTTGGCTGACAAAGACATTGTTTCATAGACGCACAGAACAGCGTTAGGCAGCGGGCGTACCTCCTGAGTT…
lg3	marker_28224	CGAACACATATGTATACATATTAAGCTCGCGTATCAATCGTATCAGTATATATGACACAATCTGGCACATTTTGTACCTGTCAGCAAATTACGGCGCATGAATGAGAGTACACATCATCCGTCTTCGTGTATTCTATACATATATCACAAACCTTGTCAGCGATAGTGCGCCTAGATAGGAATACTTAGTTTCCACTAATTGGTCAGAGGCTTGGCAACTACAAGTTGAACGGTATCTGCACATTTATGCACGACGACAGTTGACTTCATCTAGTTGCTTCACGGAGATGCCGGATCTCG
lg3	marker_18940	CGAACCCGTTTGGTCAACAACGACTGCAAGCTGTGGAAACCCCACCCCCATCGGGCGGATTGCTGATTAGCTGGGGCTCATGGGGCGAGCGGGAGGAAAAAGTCTCACATCGGGACGACGCCGGCGTCCCGCAGCTGCAGGGGATGATAGAGTAATATACCTGCATCCGACATCGTTCCATGTATGTTCAAATGTAGCATCACGGGACGATAGTGTTCCTTCCCCTGGTCAGAAGCGCTTGTAAACAGATACAACTCCATTAACCCGGGATGAAAACAGACATCCTTCGGGTCGACCGCCAGCTTTGGTGACCGCCAAAACAAATAACAAAAAAAAACGGCACCCTGGTTGTCTAGCTCCACGCAGCGAGTGGCGTGTTTTACAGCGTCGTTGCCAACC…
lg3	marker_43319	CGACGGAGGCACCATTGCTTTCCTACTGTTCGTGTTCGGTGTCGGGGGCTTCCTCGGGAATCTCGTCGGGGGTCGTCTCGCCGACCGAAATCTGGCGCGCGCCCTTGTCGGCTTGTTGGTAGTTCTCGTCGTCGCACTGCTGGCCCTGAGCCTCGCGGCTCCTTCGCGAACGCCCAAGGTTGGTATTATCTGCAACACTTACCGCCCAATGGCTGCTAGATCTCTGTGGGCAGGTACTAGTGTTCTTGAAAAGTGAAGGGGACTGCAGATATATCGCCTACGACTACGAGTTTTGGTAGTTTCTCACTTGACTGTCGGCACGTCGTATGCCCGACGTAACCCCGTGACGGTAGAAAGCATCGCGATGCAGGCTGTTGCAACGACAGGGGGGTTCCACAT…
lg3	marker_38575	CGATGACTAACGAGGTGGTAGGGGCGCACGGGATCGCTCTGAAGCCCCTCCTCCCTGTCAGGAGCTCAACTACACGAAACACGAACTCTCCGGCGTGCAAACGATATGTGCGATCCGCACGACGAATAATTATATCGCATTTGTGTACTTGCATCGCGACTCCTGTAATATTGTACAAGACTGGTTCTACGATAGATGGGGTACCCACATTTTCACTACCTACCGGGTTTTGGCCACTCGGACGGGTGGCTCCGAATCG
lg3	marker_25198	CGAACAGAAACAATGTACTTATGTAATGCTTGCAGTCATTTCATTGTTTCTCATTTCTACATGACGCATGCTACGGATATGGTGAGCCATGCTTTCATGAGGCTTTTGTTCTGGAAGAGCGCTATACCTCACCCATCAACTGAGTCACCCGATGTACTATATCATGGCCCAAGCATACTACGAAATATATTCTCTACAAAATATTGAAGTTACGACGACTGTAGGGGTAAGGAGCTTCCGTTGCTTACAGAACGGTTTCAGCCAAAACTTGATACGTCCATTGTGTCACGCGTCACATCG
lg3	marker_40012	CGACCGTGGCTGTTGAAGGCGGCACCCATAACCAGTGGGCTCCACCATTTGATTTCTTATTAAAGTCCTACCTGCCTCTGATCAATCGCATGGGGCCTCAAGTGACGGCTCACATCGAGTTGCATTCGCGGGTGCCAATGCTCAGTATTGATACTGCGTTTTTTGCGTTGATGTAGGTATGAAGGGCTGTGACCGGCTTTGAGGATGCCGAAATGAGGTAACATATATCCGTCGTGGACCGGGCTTTTCTCGGTAGGTACTCCTTCATTCGCGGGCACTCGTTTGTTCGCAGCGCCCTGTCTTGTGCAAAAATGTGTGATCAAAACCCTAACCCCCTGATTGCCGAAGCGCGGCCCTGTGTGTGCCGTGACACTGACTTACACAACCATGTCGCCTCTG…
lg3	marker_33359	CGAACTCGGGGGCAGGGCTACAGAGGAACAGACGTTTGGGAAGGTTAGACGGAACCGTCGCGGTTTCACCCAATGAGCACCCAAACCGATGGGCCGGTGCCTCCTCCGCAAGCGAACAGCGAACAACGGAGGGCACTTCAAATAACGCCTTCGTGTTGTCGCGCAGCCGGCGCCCGGCCATGGCCGCCAGTGCTTCCACCGCCCGGCGCCTCCCACCTCGTGAGGAGCATAAAACGTCAGCCACCATCAAGCCATCCGCGATTTCTAGCGGCGCCATTGTCAACGAGCAGGACGGGTCGACCATGGATCGCTTTGGAGCCGGAACGGGCTGAGGCTGTACGGAAACCATGCAAAAATCTAAATATGAAAAAAGGTCTCGTTTCACTTTTTCGTCCAGAA…
lg3	marker_37898	CGGCGACGAGCATTGGGAAGGCTGAACCCTCTGCGCGATAAACATCAAGGCAAGAACCGCAGTGGGGGAGGAGGAATAGGGGCCTACTTTGTGACCCCGGATCCGAGGTACGACTATGGAGGGAGCAACACCGAAGTGCGAAGATAATACATGGGATGGAAAATAAAATAAGATACCATGTTCACAGTTTTGGGGCCGAGCATTAGACACCTGAAAACTTAAGGGCACGACGTCATCGTGGAATATTGGTAGTTGTTTGGCCGGCGCGGCAGGAATAGCATATGTACACATGCCGACCGAATCGATTCG
lg3	marker_31974	CGAAAACACCAGACAACTTGAGGGGTGGGGGTAGGTAGGTACTCGCCGGGGACCAGAACTGAGGGTTACAAATATTTCAAGGCGTACCATATATGCATACACCGTATACTACACCTACAGTAGTGATACAGCCACTTTCAAGCCGTGGCATCACGCTGACAGCGCACAAAGAAACGTCGCAAACATATTACCGCTTACGCTCAGGGTTGGCCACCAGCCTTCACAATACGTATGGTCTTACTCAAGCTCGGCTCCGTCACCTGCCACCCGTACATTTCGCGACGACTTGGATCAGGACGGCCGGACCGCATTGGCCGCCGAGCGGACCGTCGTCGAGACGCCAGAAATGTTGTCTCCCGCTGATTTAGAATTCATCGCCAACCCTGTAAAAGATGGAAC…
lg3	marker_29708	CGATGTTTACTGCCTCTTTGTGTGCGGGCGGACAACGAAATGACTTGGTTTTAATGTGCAGAGGAAAAATGTGCACCGTGCACAGTATCCTCTAACTCGCTGTTCGGAAGACGATTTGACCAGTTCGACACGGCTGACACATATATGGTAAATTAAAAGTCACAGTCACCGTAACTGCGGAGTATACGTGGCAGTAAAGTCGTTCTTACGATGCGACGGCGACCTATTTGGAAAACAATGTTTACACGAAGTGACACACACATGATACATGTTCGGCCATCTCTCAGCCGGGAGAGAGCATTGTATAATTTCGTGACACATACGTTGGTTAGATTGACATATAACGCTGGCGACGACTAGGTGGGATGAGTATCCAACGTTTGTTGGGTGGGTGTATGC…
lg3	marker_37497	CGACATCGTTCTGCAGGATACACTGCAAGATACAGGCTACCCGAAATATGTGTACCTCATAAATGGAACATTATACACCGTCAACACTCGTGCATCCAAATGCACCAAATGCTTCCATCCACGTACTTCAAAACATTGAAGACAGGCGTGCCCACACCAGCCTGTGTATTTGGCGTGGGACTCGTCAGCCTATTTCCAAACACGACATCGTGTCCGGCTTGTACCCGTACGTACAAATGTAGCCCTGAATACTTGAGCAAGGATGCAGCCAAGCGCTCATTGCTTTCGACGAGCTTTCATGGAAGTATAACATATAGTGGAAGCTGTGATAAGAGGCACTGTAGACCCTCTAGGAATAAGCCGCTTCCGCTATGAGGAGAAACGTCTGGTGTAGATAAG…
lg3	marker_43486	CGAGCAGTAGAGGAAGCACCTTGATGCCACGGGCGACCAAATCGCGAAGCACCTCGGCGCCACTCAGAAGCGAGATGGGCCTCTCTAAGGAGGGCCCCCCCATAAGCACCGCGATCGTCATCCGCTCTTCTCCCCCTGATGCTCCGCTCAGTCGATGGTATGCTTGCTTCTGACCTGATGGATTTAATGTTCCATCATGGGAATGTTATGCCCCATCAGAGGCACACCTTTCCCCTGATGGAATCTTGGAATACGCATTAGGCCAGAAGCTGGTGTGCCACCGAGTCTTGCTGGGCTTCCGCCACGACCTTCACGAGTTAGCGCATCTTGGAGTGTAAAATGTATTTCATGGCTGTTCGGAAAGCGGAGGCTCGTCTCTGCTACCCTTGGCTTTAAGTT…
lg3	marker_44076	CGAACTATCTTCTTCAACACTCACGTTCGGATGGGGTATTGAACTCCTGACGCGGGTAGCACAAACCACAACGGCACCATCGCAAAGACTATCAATTGTGCTAGACTATTGTTGTGGATTGCGCAACGAATTCAACACACTCTCGCTATTTCCTGGCTTTCATCAGGCGGTTGTCTTCAGCGAGGGTCAGCTCTTCTTGGACGACTGCGACTTCAGCGGCAGCACCGCGTCCCAGCTTGTCTACGCAGAGCCAAACTCGACTGCAGGGTTGGCGATGCGAGTGTCACAGCGGCCGGCTTGCCGCGTGATGCAAATACCTGGGTTATGACGCTGACTGATGAACGCAAGGCTATGGTCTCTACGGAAGTTGGTTTTCGTTAGAGATGGCAAACTGTGCGT…
lg3	marker_1371	CGAGTCTTACTGGGCTTCCGTCGCGAGCTCCACGAATGATCGCGTCTTGGAGAAGAACTTGTAGCTGTTCGGAAACCGGAGGCTCGTCTCCAATCTGGACTCTTTTAAGAATCTGATGGTCTCCAAACACCCCCAGAACGGAGATGCCACGGACTGCCCACACACATATCATGAACACCCAACGCACACCCCACGGACAGGCCACGGACATCCCACGCGACAACAACCGACTGCTGTGGTGCCATCCAGTGCGCTAGCCCCGCACGCCCCCAGAGATCAGCGCATCAATGGCGCAGCCATACGCGCCTTACGTGCATCCCGCGCGACATCGACCAGTACTACAAGAGTGACTGACGATTCATTTATGTGTTCATCTCTGGTCATGCCTAGATGTGTGTT…
lg3	marker_17125	CGAGCCGTTAGACTACTGTGCATGACGTCAGGTATGGGCACACTGCCATGTCAACCGACTGTAGTGTTCATGTTTACGGCTTAAGGTCACCCTTGGCGGCCAGTAACGCCTTCTTTTCGATGGCGCGCGGGATGCACGTATGGCGCGTATGGCTGCGCCATTGTTGCGCTGATCTCTTGGAGCTCGCGAGCCTGCGCACTGGACGACACCATCAGTCGGTTGTTGTTGCGTGTCCGTGGCCTGTGCGTGGAGTGTCCGTGATACGTGCGTGGGCTGTCGGAACTTGAAGTGTCCAGTATATAATTCGCGAGATCTTTGTTGAAGCGATGGCGCCGATTGTACCGTTGGAGAGCCAGCCACTTCTGTCTGTAATGGCGCGCGAGACGCACGTACGGCTGC…
lg3	marker_38523	CGACAGGACGTTGTTTATCGCCTGCTGACAGCACCACCGGGGCGCACGTACCCCATTGACATCAACGGCGCAGCTGCACCATTCTAAACGTTGAGGTCACTGGAGTGCAGCCTGCCTGATATCGCCCTCGGTCAGTCGAGTAGAAGCGAAGATTGCGCCCGTCAGTGTCCTCATCAAGCACCTTCATCAGCAGGCCGTTGTTGTCCTTCGTCCCGTCCGCCCAGGCCTTCACAGCATCCGTGAACTTTCATTCGCAATAGCATAAGCACGCAGTTGGAGTGGTTATCAATCCCAGAGTGGCTTACGTCTTACCTCCGTGATGTTATAACGTATCATTCAATACGTCACCCAATTGTCGCTATCCATCCCAAGCGAATTGCGTGGGATTTATACCGAGTG…
lg3	marker_43888	CGAAATGGTGATGCGTTACCCCGGAATTGTCCTTCGTAGAATGAGTCGTGATGGTACTAGGTCTTGGTGTCGGGACACCTAGTTGGACCATCTGACAGAAGCGCCAAAATCACGACAATTGATGTTAGAGCTGTCGTTCGCACAATAACTCCAACCATCGTTAGGTCATGTTGTTAGGTTGACCTCGCTGGGCCATCTGCCTTAGACGTGGCAATGTTCAAATAATAAGTCCCGCCATCACTATGTCATGCGTTTGAGTCCCCTGGCTCGACGAGCTGGCAGATTTACCCAAAGTGGAAAATCTGGCGCGTTTATTACCAGAAGGCCGTAAGTTCGGCGCAGCGGTCACATTGACCTTTCAGGCGCTGGGACAAATGCATAATCGCTACGGCTCCAATA…
lg3	marker_32957	CGATTCGGTCGGCGTGCGTGCATATGCTGTTCCTCCCACGTCGGCCAACCCACCGCTAACATTCCATGATAACACCGCGCCCTTGAGTTTCAGGCGGCCCCAAACCTATCGCATATAGCCAAGGCCAGCCGTGCCCCTATCCCGGTTGCGGCCTCGGCTCCATCTCAAACTCTTTCTACTTCTCAGGCCCGCGTGCCAAGAGCGGGCATCAAGTCGCCGCCACCGCGGCACCTCCGCTCATTGTCGATGGGCAATGGGTTCGGGAGAGCATCCCGGTCGCGGCTCGTCGGAAGATTGCTGCTCGGAATGACTCCATGACCCCTTCGGATTCTCGCGGGCAGCTGTTTACCCAGCGTGTGGTTCGTGTGCCTGTTGGGCCTTTGGTTGCTGGCGACGCTC…
lg3	marker_26223	CGAAGCACAGAGCCTGCCAGAGCGCGACATTCCTGAATATGTCACGCCAGATGGCACGGACAAAGTCAGCTTCGTTCGCATCCCGACATTGGACGAGGTTCCTTATCCGGTGACCATGGAACCCAATCTGGTCGTCGATGGCAATCAAGAAGAAACATTGGCATCTTATGTGGTGCATGCATCGTAACGTGAAAAATATCCGCAAATGTACAATACGTAGCAAGTTGGTTGTCAGCGTTGTCGCAGCTGGTTGGCGGTACCGTTGTTTCCTAATTTTGTTGTAGCTTCAAGGGTTGGTTATGGATGCCGAGAAGCCGAGAAACGAAGAAAACTCCGCAGGAGGCATGAAGCATACCATGTCAGCTTCTCCACAATCAATCGTGGGGCATGTTGGGAGAG…
lg3	marker_27137	CGAGTCAAAACACCACATCCCACGCTGCCCCACGAGCCATCACGGGATAGGTTGGCCAAAATCATATCATGCCCGTTTCTGAGGGGTAGTGACAACCAGGCACACTTGTCGCCACCTAACTGTACACTTAGACGTGCCCCGAGTATGTTTGGAGGGCTCAGGTCCGGGTGGGATCGGGAGTAGGGTCAGGGGTCAGGGGTGTTTGGAGGCAGAGGGTTCTGGCGGCAAGCATATACCATATTCTTATCATTGTCCGAGCTCAGTAAATCGTCAGTTCTCCACGCTCGGGCCATTTGCATATCTCAGGAAAACCTGACTTCTCGCCGACTTGTTCCTGCTCGGACAGCGGCGGTTCCGCCGGCCGCTGTCGCCGTTGAAACCATCCCCGCACCGACCAGC…
lg3	marker_31755	CGAAAGACCGCCCTATTGGGCTTTTGGTGATACCCCAATAAGGCGGCAACCGCCATGTTGAGTACATACAGCGTTTTAAGGTACAAACAGCCGATTTTCCAAATTGAGAATTGCCTTTCCGATGAGAATGAAAATCGAGTCTTACTGGGCTTCCGTCACGAACTCCACGAATAATCGCATCTTGGCGGAGCACTTGTAGCTGTTGGTAAAGCGGATGGTTGTTGCCAATCTGGACTCTTAATAATCTGATGGTCTCCAAACACCTGCAGAACGGATACTCCACGGACTGCCCACGCACATATCACGGACAGCCCACGGACACCCCACGCAACAACAACCGACTGCTGCGGTGACGTCCAGTGCGAAACGCCCCCAGAGATCAGCGCAACAATGGCGCAG…
lg3	marker_31158	CGAGTAAGATCCCATGCGATTTGCTGTTTTGCAGTGCCGTCGTTGGGAATTACATTCGTACGAGGGAGATACTCTGCACCTACCTACTCGTACCTGTGCCGGGTGTTCATACCGTAGCTTACCTGGGGTATAATACGTACGAATGCGACTGGTGCGGTCGTGTAAGCCAGACGATCTACCGTCTGCTCTGGGCAGCTGTTAGGTGTTAGGCATGTTAATGTTTACGAGTGCGATGTTGCAATGTATTCGTTAGCTGGTGATGTACACAGCAGTAGTCTACACCTCATGTTTCAGCCAGATATGTGTGGATCGATGACTTTGCAGGACGGGCAGTCGGGCTTCCGCGCCTTACATACATAGCGGACCAAGCGGAGACAGAAAAACGCGGAGCGTTTTGCG…
lg3	marker_31966	CGAGTCTTACTGGGCTTCCGTCGCGAGCTCCACGAATGATCGCGTCTTGGAGAAGAACTTGTAGCTGTTCGGAAACCGGAGGCTCGTCTCCAATCTGGACTCTTTTAAGAATCTGATGGTCTCCAAACACCCCCAGAACGGAGATGCCACGGACTGCCCACACACATATCATGAACACCCAACGCACACCCCACGGACAGGCCACGGACATCCCACGCGACAACAACCGACTGCTGTGGTGCCATCCAGTGCGCTAGCCCCGCACGCCCCCAGAGATCAGCGCATCAATGGCGCAGCCATACGCGCCTTACGTGCATCCCGCGCGACATCGACCAGTACTACAAGAGTGACTGACGATTCATTTATGTGTTCATCTCTGGTCATGCCTAGATGTGTGTT…
lg3	marker_42239	CGAGCCAATCAGGAAAATCGCTCGGAAACCGGGACTTACCAGAATTTACCACATTCCATCTGGAAATTCATCAAGTCAGGTCGCATAGTATAATCAGAGTCAAACCAGACTTCGAACTCCTTCATTTTTGAATGTTCCTTTTGCGGGGATATTGCGGGAGATATATACACCGCATCACACGCGTGCTGAAGTCTGCAGTACGCACAGCGCCAACCACAGCTGTAGGCTGACAGCAAACCCGGGTGCCCCTGCACAACACCTGCGCCTTGCACACCGGCGAGCTTTCGTGATGAGCGCGGAAAGGCTAGATGAGGATGCCCCCGAGCCAACCTCCCTCCCTGTCAAGGTGCAGCCCTCTTTCGTGACGCGTTGTACGTATGGTATCATGTCG
lg3	marker_40857	CGAAAGGAAAATATAAAACAAAGTAAACAAGACCATACTCCTGTCATGTGATTGCTAGCTCCACTATCACACGTCCATACCTTGGTATCAGAGATCGCTACACCTGAGTGACCAACGAAAGCATCCTCAGACTTGCCTCGACTTTTTTGTTAGCACCCATCATACCGCTGTTGAGAGAAAACGAGCGCTGAAAAAACGATCGCGAGCACCCCTGCGCGAGCGAGCTCAACGCTCATTTTACGGTATCTGTGATAGCCGCGAGTGTCTACTGTAGACAAGCTTGGACATACAATTGAAAACCTGTGAGTCATAACAAGATTTCTTGAAGTGTTGACCCTTTTGTGTCCGCCGAGAGGCAACAAGCGGCGAACGACGCATTCTATGTGCGGTATGGGTAGT…
lg3	marker_45312	CGAAGACCTAGGAAACAAGTTCGCCAACGGCCGGCCAGGGCACCTTACTTGGTCCCCAGAGCCGGACAGAAGCTTTCGCGAGCTGGGTAGAAGTAAAACGTAACCCAGGTTGGGGTAAACGCAAGCCAGGTAGAGGTGAACGCAAACCATGTAGAGAAGAGCGCCAGCTGCCCGAGACAAGCTCGGCAGTGCGGGGTGGCTTGCCTGGCAGAGCTCGTTCTGACGTGCCTCAAGGTGCGAAGGTTGGCGTGGAGTGGGGCAGGTTCG
lg3	marker_45154	CGATTGGCTTTACCAATCCATTTAGCTTACGATCGTTGACCGAGCTGACTCCAACGATGTTTTTTCATTATCGTTGTCCGATCGTGTTTAACGATTCGTTTTTTACGATCGTTGGCACACCGGATTAACAACCCAATTGTTACGGTCGTTTGCCGATGGGAACTCAACCAACCTTTGTACGATCGTTGGCCGATGGTTTCCAACGATTACTTTCTTGCAATCGTCGGCCGGTCGTTTTCAAGTGGACTTCTTTTTCGAGCAATTGGTTTGCTAAATCACGGAGCATCTCGGCTGGCTTGGCGACTCGTAAAAGAGCGGGTACGGAAGCAACCAAAATGGTGTCACCGCCGAACGGTTGTACCTCAAGGCCAATTTTCTTGAAGAGTTCACTCTGTTCCA…
lg3	marker_20075	CGAACACATCGGCGGCCTGCCGTTGATGGTGCTACCGCATGTGAACCCCAAGGGATGGCAGTTTGCTCTCAAGGGACTTCTCGAACGGGGGAATGGGCGCTGACGCATTCCTTCTGCATCTGGCACGAGTAGCAGGCTTGACAACCCGCATGGTGAACCTAGGAGCCATCACAGGCGGGTACATGACGCCGCTATACTCGGGAGCCACCTCGCTCATCGGACCGTCGCACCATATCGCGCACAACCCGGCGGTCATCCGAAATGCTGGAGGGCTGCAGGTCAAAGTTTGTCACCCGGTCATGGACGCAGCAAGAGTTCTGAAAGCGGCCAAATCCTGCGGTAGTACTGGCCGAGGGTCAAACCAAAGCATGGAATCTCCACGCGGCAGTACCGATGCAC…
lg3	marker_26688	CGAAACTCAAGACCCCCTCGGAAGGTTCAGCGGACTGACGGTCTGCCTAAGGTTTTGGGTTCCTCGGTTGTTCTTACCTAAGCTGAAATCCCATCACCCAAGCGGGACTAACTCGACTAAACCAGCACCGATTCAAACACGAACGGTGTATATGGAGCCCCCTACATACCATCTTCACCCCCTCCCTCCGGTGTCTAAAGTCGTCATGAGTTGACGAGGCCAAGTCGCGACAGGTGGCCGGACTACTTGGGTCAGTTCCGCTCTTTACTGGGACACAAGCTTACTGTAATGATACACTGGCACAAGAGAGCACAGCAGTACCACGCTGATGGTTTTACACTTTGAGAACTCCAGTAGCATATGCACATACATAAATCCATAAAAACAATAGACGCGGAG…
lg3	marker_40878	CGACTCCTTCGGTATAAACGAAACTGTCACACACCAGTATATGCACATTGAACCCGGTAAACTCGTGCATCAGACGGCCGCCCGCAGCTGCGTTTAATACACGCGCTAGGTGATTGCTCAATCCGTATTTCGGGTCTTTACAGACAATATGAACCATGGATAGCCCTGAATGCATCGAAGCCTCCATATATCCGTGGTGCTTTGATGAAAATCGGCGATGGATTACTTATCTATAATAGCAACTTTCCTGCCCCTTCTGCGTCGCTTCTAAACTTGCGTCTATCTATTTGCAGAGAGGGGAGGCCGATATCCCAGTTACTTCATTCCTCCACTCTGTCTTCTCAAAAGCGACGACTTGGGAAGGCGTCGTCTCGGACTACCCCGACCTGGGGCAAGCGC…
lg3	marker_44976	CGATTAAAAAAACCCATTCACAATGTCAAAGAGGAGCCAAGTGCTCCAACACCCGCCTGCCCGAAGAAAACTTCGGTACCAGCGGGAATATATTTTCGCTTCATCTCTGGAGAAATGATCCAACAACAGCCCTTCGCTGTCGCTCGGGAGTTTTTCGGGATGTCGTCCGCCGGACGACCTCTTAGACCGAAAAACTGGTGGAGCCTATCGGGATCGCGACAGCAGTACCGACGTTCTGCATGGGGTGCTTGGTTTACGTGCATGGAGCAGCACGAGGTACACGAGGAAGACGAGCATGTTCATATCACTGCTCTCGTAGAGTGCCGAATTTCAACGACGAGGCACTATTGAGTACGAGGAACGTACAATAGTAGTACTGCTGCTGTGTCTCGCCTACAG…
lg3	marker_41244	CGAACGGCACGGGGCGCTCACCGGTTCGCAGGTAATCCACGAAGGTCATCAGTTGTGTCTTGAAGGCGGTAAACGTGTCGGCGCTGCGATCTGCGATGTGTCCTTTGGTCCCGTAGATTCCTAGACGTCCGAAAGCGCCGGCCATGTCCGTGATTGTGGGCAGGAGCACTTCGAAAAAGAAGTCCACTTGAAAACGACCGGCCGACGATTGCAAGAAAGTAATCGTTGGAAACCATCGGCCAACGATCGTACAAAGGTTGGTTGAGTTCCCATCGGCAAACGACCGTAACAATTGGGTTGTTAATCTGGTGTGCCAACGATCGTAAAAAACGAATCGTTAAACACGATCGGACAACGATAATGAAAAAACATCGTTGGAGTCAGCTCGGTCAACGATCG…
lg3	marker_44414	CGAGTCTTGTCGGCTTTTTGCCAACCATGAGAGGTAAGGTCACCGAGCGATGTCACCGCGAACCCACATAACTCGTAGGACTCAGACTCCTCATTCGCCGGTAAGGCCTACTGTGAGTGAGCTGACTACTACTGTAGATAGGGGTTAGCCTAGGCATTGAAGTGAGTGGCGTGGTTAGGCAATACTTTTGCGGAGGAGCTGCACGTCTTTTGCACTTTGCTAGGCTTGCCGAGCATTCAATGGCTTCGACGCGTCGCACAACTTCCGCAACGCCGACTACGCCGAGGAGAAGGAGTCCCGCTACCAGCGACTTATGCGTCAGGTCATCCGTGAGGGCGTGAAGACCAAGGTCCTGATGCTCTCGGCTACCCCGGTCAACAACCGGTTCAACGATCTGAA…
lg3	marker_34638	CGAACACAGCGCTTCACATAGTCTCCTGGACGGTACATCAACGATCCTCTTATTTACTGATCCTACTCCTGGTCTGGATCAGTACACGGAGAGCTACTGGTTAGTCACACATGCCTCCCGCTATTGACAAGGCTATACGTGTGTCAATGGTCTGGGCAGTGTTGCAATGACTGCCACATGACTTTGGTACTTCATAATCACCATTTAAAGGTACCAACAAACTCATGATCCGATAATCCAACCGGTAGATCTTAATATCTTCCTCGTCGACTGCATGAACTTCCTAATCAGTTAGCGATCACCTCGCAAGTATGTCGCTACAGCCATACGTTATTAAGTGCCGATAATTTACCTAAAGTGATGGCCCAAGCATTTGCAGTCTTTGGTAGCCAGCGTCCA…
lg3	marker_33134	CGACACCATAGTTGACGCACTCTGTGTACGAGACGAAGACGACTATCCCCATACATTCATTGGTTGGTTGGATTGGGGTTACGGTGAGCGCTGCTGGGGCTAATTGTACTCCTATCGTGAACAGCAGTGACCCTCAACCGTACGTAGTGTCGACGTGAACCAGAAATAAACAAATGTTAGCGTTACCTCGTCTCCTTACAGAAAGTCCTGTTGCCCGATGTGCATCTTCCTGCCTCTCTGGCTCACGATGCCCTTCTCCCTAGTGAAAGGCGTGGACACATGCTGCAGTAGTTAGGTGCGTGCGCAACAAGCATCGTTCCTGAGGGTCCTCTCTTGAGGAGCTTTGAGGAGCTTGAGAGATCAACCGAATATGGCTTCAAGAAACGCTGTACGCTTGAG…
lg3	marker_42666	CGAAACCACGGGTGCGCACAGTCTCCTGGAGGATACCGCAACGATCCTCTAACTCATTATTTTCCAGGTTTTGACTAGTTCAGGGTTATTGACCGGTTAGTCCTTTGTGTGTCCTACTATTGACAATGGTATGCCTGTGTTGATGGTCTGGGATGTGTTGTAATTACTGTCACATGACTGTGGCAGTTAACAATTGATCAATAAAGATACCAAAAACCAATCGCGATCCAACAGTCCGACCGGTGAATCTCAATATCTGCCTTGTCGACCAAACGTGGTAGTGATGCAAGCCGCGCGCGTTCGTATTCCATGGCTTTCCTCGGATCTCGTGTAAGAGGTCAACAGGGAACACATACAACTGTTCTGGCTAG
lg3	marker_28718	CGAAGGATACGGATATCTTGAGTACATCTACGTGGGGAAAGAAGGCCTAGATCTAAGCTGCGTGCGACACAAACAGCTGTGTGCTTCGGCAAGAGGACTGCTGTGTCCGTGATAAATACACGTCGATGTTCATGCATGGCCATTGTCGTATGACCATAGGCCCCCGCATCCGTACGTCGTGGGACGGCGCATGTCGGGTATTCATTTCCCAGGCAGACATTGCTAGCACCAGGCGTGCAGCGTCGTGAGGTATTCGGTGAGTCGCATGAAGGATGAGCGGCATCCTGCCAAGAACAACTTGTGAGGCAGTCTTGCATATGGATGGCATCTTCAATGACTTTATTATATTTCCGGTGTGGCCAAATTCAGAGAGTACTACGTAACTGCAATGGAAACGTG…
lg3	marker_39314	CGATGTCGTCCACAGACGTTGTTCTTACGACTCCTGCACGAAGAGACCGACCTTCAACGCCGAGGGCAGCAACACGGCGGCTTACTGCAGGCAACATGCTGGGGATGGCATGGTGAATGTAACCAGAAAGCGTTGTTTTTACGACTCCTGCACGAAGATGCCGAGCTTTAATGCCGAGGGCAGCAAGTCCGCGGCGTACTGCAAGCAACATGCTGAGGATGGCATGGTCAATGTCTGCGATAGGCAGTGTTCATATGACTCCTGCCCTAGGCGACCGGGCTCCACTGTCGAGGATACCGATGAGTCTCACGACGTTCCCTGGGTAACCATCGTCTGGGACGACCCGGTCAACCTGATGCACTACGTGACCTTCGTGTTCCAGAAGTTGTTCGGATACAG…
lg3	marker_35092	CGATGTTTGTACTCCGGGTACTGCTTGTTCTCTAGGATAAGTAATGCTCATACTCCCAGTACTTGGAGTATTTGGGCCTTCAGTACTGCATACTCCAAGTGCTCCTTGTATTTAGGCCACCCGTACCCTAAACGTATACTAGGAGAATCGACTTCTAACTCAACAGGTTTCGTGGCTACCTGCTGAACCACCGGGGCGACCGGCCCATCATACACACATAATACGTGCTGCAAACAAAGCCAATGCGACCATTCCGCGAAACATCACTGCGCGCAGTTACGCCGTAAGGAGATTTGACGTGCGACGCACATATCAACCCGATGAAACGATTTTTTTACACACCTGTATGATTCCCTCCTTCACGCCGGTCATTGCTCGCCCGGATACATCTTGGACGAA…
lg3	marker_32026	CGATGATGCGAGCCCATAGCACAACTCGCAAAGTCACTATATGTTTTATTTCATTCGCGGGCACTCACGGAGTACTATGGCTACATACCTATAAATAACGGGTTTCACTGATCCAAACGTTTCGGATTCCCGGGTGGATATTCTGTAGTAAGCTGACGCACCCGAACAAAAGTGCCGACAGACAAATTACGCTCCCGTGAGGGGGGGCCGTTTATTGGGCCTTACTAAAGGCAAAACCACTGAAACAATCAGGATGCTTGTATACGTGCACAACGTTTTGTAGAATATCGAGACGACGGCCTCCATCCCCTTACCTACTCTGCAAGATGGTCGCCAACTCTCTCGCTTTTTTGCACCACTCGGTATTGAAACAATCTCCGTACGAATTCCTACCCGCGC…
lg3	marker_35194	CGACTATGGCAGTTGGCAATTGCCGATTGAAGATACCAATACCATCGCGATCCAACAATCCGACCGTTCAATATCAATGCCTGGATCGTCTAACACAAGGCTGCACACAAACACCTGGAGGGTGCAGCAACGATCCTACAACTGTATCCTACCGACGAATCGCTCAGTACATGGAGGGTTACTGGTTAGTCTTTTTGGTGCTCTTCTCTGGTCAACGCTTGTCCTGCATTAACGGTGCAATCAGTGTTGAATTGACTGTTTCATGAATTTGAATACTGTATGGCAGTTGGCAATCGTCGCGACGGGTAGGCTTACCGAAGGATAGGCCCTAACAGGGACACTTGAAGCATTACGATCATTTACAGGTAGACACACCGACTGATAAGCATACCGACGGGT…
lg3	marker_33633	CGATCAGGCGCGAACGTTTGGCCAGGACCCAGGGAAATGGTTGACGAGCTTACCGAGGCACAAGCGTCCGAAGCCATGTGGACGCGGCATGCTTGCGACGGATGCAGGAAATATGTTGAGATGGACGGAGTCGTCCACTCCGTGCAGGCGGCGACAGTCGCCGAATAATGGCCTCGTTAGCATTGAACTCCGTTCCACTCCCCTCACGTCGCAACGCGACTGGGTGTATTTTGGCCAGTGGGTATTGCCTTTTTATCGGCAGCCACTGACGGTCAAATTTCCATCTTCGTCTGCGATACCGTAAAACAGTGCTTCGCCCTCGCTGCGTACCGCTACGCGAAACGTTGTGTGAACGTCGTCAGGCTCTGCCGTGCTCTAGCGGATCTAGCGAGATCTGGT…
lg3	marker_43586	CGACTGCGGGATCTTCCACCGTCGTGACCGCACCCTACTTGTCCACTGCCTGGGCCTTCTGCTCGCCAACTATATCCTACTCTATGATCTACTATAGGTACAATGACTTAATCATGTATAATGTCTCCAGCAAGATCAAAAACAACTAATGTGACGTCTGCGAGACGAGTTCAAGACCCAATTCGTGGAGATTGTCAAAGCACCACTCACTGACCAATAGTGTCACATGACTCTAGAGAAAGCTTCATGCCGAAGCAGTGCGAGTATCAACTGCCTCTCGAGAAAAACGGCGCAGGCAGCACACACTACGGACTGACTACGGGGACAGGTCTTCACCACCTCGTCAGCTCTTCATCGCCATCAGCATCATCTCACAGCCATCTTCTATCTACTCGTACA…
lg3	marker_38364	CGACAGGACGGGATGGCGCATCATTTCTTCTCGGCGAGACGGCGACGGTATATTTTTGTTTTTCTCGTCGTGACGGGATACTCTCGCAACTACTAACAACTTTCAGAATACAATAAGTCTAGACGTCCATCCGCCGCAGCCGCCGTCTTCCTGACATCTTTGACGGACAGAAAAAGTATAGGGATTAACTATATATCGACGTGTGCTACGGTAGTGGTAGCACTTTTTAGCTGAATCGTTTTCTGAACGATCGGGCTCCTTAACCCAAATTCGTCGGCTGTATGTATCGGCACGCGCCCATTAGTACAAATCAAAATACCCCTGACTCACTCGTAATCCGTGGGTCTCAATACGGTACCTCTCCGCCTCCTCTGAACCGATTTCCAAAACTTCGCGCAC…
lg3	marker_38327	CGACCAGGTACTTCCCTGTCAGCGCACGAGAACCGTTACTGCGTACCAAGTTAACCTCAGGCAACTGATGCCTGCCCGACAAGGTAACACCCACAGTACCGCCGTTCAGGAGGTGGAACCCGTCGCCTGTACACTCGGGATCTATACCGTAAGCTGCGACGCCTGCCGGGGCATGGTGGGTTACAGTTAGTTATATCAAAACCGGATTGTATCATGATCGGGGGGAGAGGGCGCGATATGAAGGTCGTTTCCAGCTATTGTGCCCCGGCAGCACTGCCCCCGCACAATCGATCAACTCTTGGGTCATGTCATTGGGATGACTGGTGGTGTAACGAATGCGCTCCAGACCAGAAATCCGGTCCAGGGCCCGAATGAGGCCGTCAAGACCCCGGTCTTTGC…
lg3	marker_26318	CGACGGGCGGGGAATCAAGCCCGGCGGCAAAAGGGAACCATGTACCACAGCTATGTGCCGGGCTACCATTCGTCATCATGCCATGATGATTAGGAAATATTCACCAGCAGCAGGAGATGCAGCACCCTGTATGTTATAAAAACTACTACAACTTTGCCACAACGACGCTCTATCCTATGTTCATGGCGTGCTAGTACCAGTGCTAAGTTAGCTTCACTGCTGTTACTACAGGTACGACAAAGGATATATTACAGTACCACTACTCGTATGGCTACCACCACGACTACAGCGACCTTCCTTCGACAATCCGAATGCACTGAGCGAAGCCAACATTGGCTACCAGATCCTGACGTTCCTGATCGCCGGGCACGAGACCACCTCCGGTGCACTGTCGTTCGC…
lg3	marker_42140	CGATTTATTTTTTTTCTGTCCTAGGATCCACTAGGGGGGCGTAGCACAAGTGCAGTAGACACTTTCTTACGTTTTCTTTGCTAGGATATAGCTCGCTGGTCAACACCGCAGCACCACGAGTGAGTCTATTTTGCGATACGATTGCGCCCAACGTAGTCTTGCCGTACTATCTGAACTCCTAAACATATTGCGAGTACGTACGTACATACATGTACGCAACTGAATAGTACATTTTTCCGCTGTACTCGACGCGTCGCACTGCGAGTCCGAGTACCTGACCGTGCCGACCGGAGCCACCCTCGCAGATCTGCGAGAGCTGATCCTGTCCCGGCACGGCGCGCCGATGGAGCCGATTCTCAGGGTGTCGGCGTATCTGGTGGGAGAGGACCTCACCCGCGA…
lg3	marker_43638	CGATGGCGACATATATCTATGCCAGCGAGGAAGATCTCGCGGCGGCGGGATCAGACTTCATGCTGCTGCGCGTAACCGGTGCTACCGTCAGAAACAGCGCAACCGATGGCCGCGTCGCGAAGTCGCTGACGTTGCGTGTCGGATAATTGCACTACCGCAAACCTAGCTTTCACGTAAAATTGACGTTTTCCGCTCAAGAAGTCCTAAATAGTGTACTGAAATTAGTATGCATAGCCTCGTACAACACCGAAAAATGGTGCCAATACACTATCTTTGGCTCTGCTGTTCTCCCTAGGTTTAGTATATTAGGCAACGAAACTCGCTGCAGGAAGATAGCTTACATTTTGACGAATCTGGGGACATGTGGTTTGTTCG
lg3	marker_9846	CGAAATAAAAAAAAAACAGCCTGTCCGTGTTGTGCTGGGTCCACTTCAGCCACACTATCACACCGCATGGCGCAGGGTGGTAACACATGTGCGTAAATTACCCCGACGTATCCTGGCGGTGTGAGGTGCCATAGTAAAAATCAGCAGGGGGGCCTACGGTGCGGCAGTTGGGAGCAAATACCTCGTCGCTTTGTGCTTTCGTAACAAGCATCCCCACGCGGGCTGACTGGAAAGCGGTAACACTCTCCTGGCCCGATTTAGCACAAGGCACTCTACCCACAGTTCTCGGACCGTTGTCGGTCG
lg3	marker_38146	CGAGAGGTGCAACGATTTTATCTGTATATCGCTGTACACCGCTGTACATCGCTGTTGCACCGCTGTACAGGAAGAACCAAGCCCACCTGCTGAGGAATACGTCTCGCTTGGCCCACGCCCAGAGGAGCGTGGCGGGACTCGAAATACTAAATGGGAGGGAAACGATTAGCAACACACGAACTTATACAAAGAAGCCAAACCAAACGACAAATGAACGATCTGTTGACGGTGAATGCCATTGCGGAGGCGACATAGACAATGAGCGGATCGTGATTACGGAGCTTGTGTTTATCTCTATCGTCAGTAAGTCCACACACGATACCTTGTAGACAACCAAACAACTTGTCAATTCCTGCCTTGCAGGGAGTTGAGTTTGCACAAGGGTACAGTCGGTTTTCT…
lg3	marker_19874	CGAATATGTTGACAGAGGCAATTATGCCTGTATTCCGCAACTATCCCTGGTGTGGGGGATCACGCGTGTATCAATAGTTTCAGGCCGCTGTCTCGCAGACGACTGAGTGGGCCAAACTCAGGTTTTCGAAGCGCGTCCACCCGCCCGTGACCTCAAGATGGCGTAGATACCTCAGGCGGGCTTTTCGTTCTTGTTCGGTGTGATGGGCTCAACCGAGCCGTATGCCATAAACGAAGTAAACAATTTCAAATGGCAAGCGAGTGAAAGGTCGTGTCAGTAATGAATAAATGTATGACGGGGTTATCGTTGGTGGAGTCTCTGTGCACATGCAGCAGGGCACCCCTGTGGTGCAACTTTGACCACTGTCAATTGTCGCTAAACCCGAAGTTTTACGCGACC…
lg3	marker_41947	CGACTTTAGCGAGGTACGCCTGCTGGTGTGTCTCTAAAAATGTCCTACGAAGCCCAGGATGCTTGCACCTACATTCTGGGAGGCTGCATATTTTATACCAGAGCTGTGAAACGTACACCAGCACCAGCACCTGGTACATGTAGATCTTTAGACGCGTGAGACGGAGCTTGAAGCAGATGAGGTGCACGTATGGGAATTGTTTTACCGGAGGCTTGACGAAGCTTCTGATGATCGCGTTTCGTTCTGCTGTGATCGGTGCACACCGTCGGTATCGCAAGCCCACACCTCCTCTGGTTCGATCGGGTTAAAGGGGTGACATACAGGTAGTCGTCCGCGCTGATGTGGGAGGGTCTCAAAGGAAACAATCGGTTCTGGAATATGTTTGAGATTCTTGGCCCG…
lg3	marker_38925	CGACCGAACCGACGCCCGCCTACTGCTCGCTCTGTGCGACAAGCCACGCGCGACCGGTGTAGAGCTGGCGAACAGCCTAGGCCTGTCTCGCAACACCGTTCAGGCACGGCTGACTCGGTGGGAGGACAAGGAGGCTCTCACCCCGATCGAGACACACGATTCGTTCAGGGGCAGACCCTCGCTGTTTGATCTACATATCAACTGACATCACGGAATGACACGGGCTCGTCAACGTGTACAATATTTCCGGGGTACTTTTAATATGTCCTTAAGCGGCTTTTGTTTATGCCATAACCACCGTCCTGCGCTCAGCGGTATCTGGTTCATTCATGGGAGAAGACTCATTCCACGTTACCATGCGTTCATCAGGTAAATAGACTACTGTGGCGCTATTACGCA…
lg3	marker_10898	CGATACTTTTCGTCGGGTTAAACCTTCCAATAATGATCAAATTCAGGTATGTTGAGTTCATTAAGCAAGGAGCGTCATACATAGATACGTTCGCGGCCACCGAACAATGCATTCGTGAATGCTAGGGTTGTACCTCACCTGGCCGGATCTTCGTCCATCTCTATCCCCCTCCGTAGGAACAGTAGACTCGTGGTAGGCGAGGCTAAAGATCTCATCCTTCACAACGCGTGTTTCATCTCTGCTAACAAACTGTTTTAAAAACAAAGAGTGGGTGGTGCTTTTTATTCGCGACCACACG
lg3	marker_40054	CGAACCCTCTGTACTTGTACTCAATTTAGTGTGTGTCTCCTGCTTCCTCAACGCGATACGTACCTCGTTCGTGTTGTTATTCTGTATATGAAAACTCTAAACCTGACATGTATTTCGTGTGTTCAACAACGGGTATTCTCGTAGCAGTAGGGGCCATCACTACTACTGGTGTACGACATCTACACTAGAGCTTCTCCGCCCCCTCATGAGCAGGAGGGTGGGCCTTACAATACAACCTGCATCATGTCTTAGGGACACGGCCCAAACGTTGATGTTGTCGAGAGCTCCTCGCCGATCTTACGACGCTCAGCCCCGCAGGGGCAGGCCAAGGTCCTCGCTGGGCGGGTGGATCGTGCCGCTCGCGTGGCAAGTCCTCGGGGAGCTTCAGGGGCCCGTTGC…
lg3	marker_28186	CGAGGATGTGGCCATTCGTTTCGGTCAGACGGTCCGGTTCGTTGAAGGTCGTTTACGTCTTGCCAAGCTTGCGCCGGTTGTTTTTGAAGCATTGGCATCTGGCGATATCACGCTCGAGCGTTCAGTGGGGTGCACTTGTTCGGTCGCGTAAAACTTCGGGTTTAGCGACAATTGACAGTGGTCAAAGTTGCACCACAGGGGTGCCCTGCTGCATGTGCACAGAGACTCCACCAACGATAACCCCGTCATACATTTATTCATTACTGACACGACCTTTCACTCGCTTGCCATTTGAAATTGTTTACTTCGTTTATGGCATACGGCTCGGTTGAGCCCATCACACCGAACAAGAACGAAAAGCCCGCCTGAGGTATCTACGCCATCTTGAGGTCACGGGCG…
lg3	marker_44533	CGAACGACTAGTCATTGATTACCCGAACCTTGTGTGTCACGACGGTTGCCCAACGGGAAGACCCTCATATTCGGGATGTCGTGCGCCGCTACATGTAGGATCGCTTACCATTTTTGGCGTCTTACATCTTCCCCCATTATGTTTTCCACACTGCTGGAAAATTCTCAGTTACGCTGCGGTGACTCCCGTATCGTAACGCACGCTCAAGACCAGCGCCCGTCGCGACCACGTTCCCTGGCACCCCTCCTGTGACTATCG
lg3	marker_38954	CGATTGGCGATCACGATGGGGCTCACGACGAAACTGATGTCGCGTGCCCAGGCAGAACGCGAAGAACGTGGCGCGATGGAGACCCGGTTTACTCCATACGGGTACACTGTGCAGAAAGGGGCTTTCTCGTCAATCTAAAATGTTATATATAACTCTTGGAGCTGCGCTGTGCGGAGTAGTGGGGAAATTGTAAAGTGGGTATTTGGTGACGTGTGCAGTGGGGAAATGGAGGACCATTTCAAAGCTAGCATTCTGGGCAATTGGCTGGGTGTCTTTTCGACGCGTGCGCGCCTCCGCCAGCATGCTTTTGCTTTTGACCGCCCAGGCTAGGAAGCTATCGCTCTCAGGGTCTCCTGGATGGGCGTAAGGATCCCTGGAGCGCCACGGGCGAGACAGGGG…
lg3	marker_42289	CGAAGCGTCCAGCGACCTTCCGACACCCGGCCTGGGAACTTCCTTGAAATAGTGCTCAGAGACGTGACCGCAATCAACAACAGGATGTAGATGTTTTCCTACTCCGCGCTTGTCCGGGAATGAGTGTTCGTGCCCACTGCCGTCGTGGAAGACCGACGGTAGTTACGTTGCCATACGGTCTTCGCCCATAAATGCGTGGACGGTGGAAGGAGTAACAATGGCGTGCTGCCGTTGGGGGGTGCCACACATCGCAATCAAACTGATTGTAATCCAAGGAAGAATCAGCCCACTTTCCGAGAACATGATTACTGTTTGATCGATCGTAGTCACAACGCGTAGTGCGAGACTCGGAAAACACTGCTCGGTTGTCAAGAGCTGCGACACATACTGCGACATTCG…
lg3	marker_44071	CGAGCAACTCGGGCTGCCACTTCACCTTCTTGCCGGGGGTGAAGCCCTTCCGCGCGAGGTGCCACTTCTGACCGAGCACCTTCCACGGCATGTGGTCCTCGGGTTTCTTCTCTTCGCGGTTCACGAAGTTCTCAAACCCCGCGACCGCCTTCTCGACATGTTTCTGCACGTCGGCATGCATGGTGGGCCACCAGAACCGGTCACGGACCTTGTCAAAGGTGCCCTTGAAAGCTAAATGACCACCCGACGCGGGAAGGTCATGACAAGAATTTACTACTAACTTTCGGAGTGACGTAGGTATGACAAGTTGATCCCGGAAGTCACTACGCCTACGTAGGTGACCGGGAAGGTACGAACGGTAAAGTAGTTCCTCTTGGAGGAAGAAGTGGCTCATGGTAT…
lg3	marker_43492	CGATGTCTTGTGGGGGGACCGTAGCATAATGTATGCCGCTTTTGCTCTCCCCTTAGCCTAATTTTCAGTGAGAGAGCGAACTTGAAGGACCGATACAACACGCTGGTAGTAGACGGCACTGACGGTTTGGATGAGCAACGAGAGACAATGTCGCGGTACACCTTTGTTTTACCAAGTATCGCGACACAACTGCCTTCAACGTATGCAAGAAGAGGTACATCATAGTCGGTGCTAGGTGTGGTGTATGTGCGTGAGGGCGTCACGAGTTGCGACAGACTAATGGTGAGTATTTAGGTTTCGAAGCGGTGGCATCTTGTTGATTATTTGGTAGATCATCAGTGTGGCCTGTTTCCGCATCGCCGTCAAAACTTGGGCATAGAAGCGTAGCAATTTCAACTT…
lg3	marker_43389	CGAATTCCGGCGTCTGCGTATCGGGGTCGGGGGTGACATCAAAGACAATATGCTTTACAAATTTGAATATGATTTTGGCGATCCCGGTGATCCGGCCTTCAAGGACGTCTATATCGGCTGGAAAGATCTGCCGGTATTCCAAACTCTGTTGATTGGTAATCAGAAGCGTCCGCTGGGGATGGACCACCTCAACAGTAGTCGAAGACATCGTAGGACTCCCGCTACGATAGGGGTGCGGTAATAAGTGTGGTAACGCCTTTTCTGAAGAGACCTATGCCACACACAAAACCTTCATATGGAAAACAAACACCCCGACCCCATGTACCAGGTGTGCAAAGGACTTTACTGTAGTGAGCACATATACGTGACACCCTTACGGGGTGGGGTGCTTTATCACAT…
lg3	marker_41412	CGAAAACTGATCACTATAACGGCGTCTCTCAACTGTCTTCGGTCTTAAGCGATTTTGTTTTTGTCTTTCGTGGTGTTACTGCAAGTAAGTGTGTTTTTCGGGGCAACAACCGTGACATATATTTCACACAAAACAATTGTGCCCAAACAGTATTGTCTTCACCTATACTTATCATATTCTGGGACACACAATCAAGATCGTTTCGTTCCGATGCGACAATATAGCGTATCAAGGGCGTGTCAATCGCAAGCTTTGAGGGTGACACGGCAATGACGACGCGTGTAGGATCGAGCTTCATCGGGACTGGGAGCTGTTGCTGAAATTGAACGAGCTACTCGTAAAACGAACGCTTCGCAGGGACGAAGCCATGTCGCGCCCACCCGGCACAGAGTCGCTGGA…
lg3	marker_34652	CGAACGAGCGACACAGTTTCTGTGACCGGACGTCCAGGGGGAGTTGAGACCGATACCTTCGGCGGGAATACGGAAACTAGAACGTGCTCTGTCCTCTATCCGAACAAGAATAACCACGAGCAGCCGGAATCCTCTTCTGCAATGTAGCCAAACCTGTAACTATTCTAATGAAAATCATGAGACCCAGCGCTCAGTACGTATTGCATGGTGATGCGTTCAGACCTTACTACGTTAAGACGTTCACGTCGCCCGTACACTCACCTCATGTTCGCACAACCCGATTTTCTCTTTGTTCCCCACAACGAATGTTCGAAGGGTAAAATCGGTATTTCTAGGAGAATTAATGAATGTACAGCAGCAGGTATGGTAATGATTGGTACTGCCGCTGCCGGAGACATA…
lg3	marker_15989	CGAAGGCCAGACGGCACGATATGTATAGTACAATACGTACACTACATGCATCAGGGACCTCATAACCGGTGCGATATAGTGTAGGGTGTGTTGTCAATGTCTGCACCAGGGGCCGGGCGTACTATATATAATTAGCTGTGTAACGCAACGCCGTTATTGGCTTCGGCCTCTGGTGCTAGACAAGACGAGGGTGACTCCACTCTCATGCAGCAGAAGAGCACCACTCTTGAGCGACCGCCTTCACAGTTCCGCGGCAGGGGCCGCCCCTCGTTGCGACTCCACAGCGGGGAACTGTGCTGCTCGCATGTCTGGTAGGCCGCCTCGCGACCTCGCCGCTAATCGGCTCCAGTATCGGTGCCGGTGCGAGCTTACCATGCCGACAAAACACGACTCTTCGGA…
lg3	marker_31332	CGATGACCAGCACATGTCCCATCCACCAACAGCGAGAAGCCCGCGCGCAGATCATGAGCTGTAGAAGCAACGAGCAGGTACATGGCTCCCGTAACCGCTGGTAACAAGTAGCCGGACTGACGACTGCCGTTGGAGGCAGGTTCGCCGTCCGAATGGAACGAAGTTCTGGCCAAGAGGGTGAGCATTATATACGCGAATGCCTGGATCTGATCATACATTGGCGTCGGCGGTGAATGTTCATTGTGTTAGATGCAGTGTTCGCCAACTTACGCAGTAGGTATATTTTTAGTAGGTTGAACTGTGTGCTCGCCGTGATAGAACGCGCGCGTCATTTACATGCAAGACACGGACATAATCCAGTCG
lg3	marker_31895	CGACCTCGTCTCGGTCGCTGGCATGAAGCGACAGTCCGAGGCGGCGGGGCAAGTCGCTCGCTTTAAGGGGATCGCCGCGGCGTCGCCCGACGACCAGCGCCCCGCTCCGGCGGTCGACACCAGACCCAGAAGCTCCAAGGCGAACAGACCGGCGGACTCGCGCACCAGCTCCACAAATCTTGTGATTCGGGCCCCTGTCCAGAGTAGATACGATGTGACGACAATCTCAAGCAATGCCGCACCGAGCCAGACTAACCCATTGCCAACCGCACCGAGATACGGGAGTCGCCTGGAGGCGCGGTCGGAACATTCCGCCGTTATCTCTACCAGGGCGCCAACGCTCACAACCGCGACGATAGTCCACGCCAACCAAAAAAATTCG
lg3	marker_44131	CGATGGGGTTTTGGGTCGCGAGAACGAAGAAGGGCTTCGGCAGCTCGTATTTCTTCCCCGCCGCTGAAACCTGCCGCTCCTGCATCCCCTCAAGGAGCGCCGCCTGCGTCTTGGGCGGGGTGCGGTTGATCTCGTCCGCGAGGACGACGTGATTGAAAATTGGCCCCTTCAGGTAGCGGAACTCGCGGTTGCCACTCGCCCGATCCTCGATAAACTTTCCAAGTTTTTTAACGGCTGGTGATCCGTCACCACAACAAAAGGTATTCCATAAAACAACTTCCTGTTTTTCTTCACAGCCCACACAATGGCAGCACATTCCAGTTCTGTGGCACTCCAACTTCTTTCGTTTGGCATTGGTGTCCTGCTCAGGAAACACAGAGGTCGGATGGAAGAATCCGA…
lg3	marker_44220	CGACGGCGACTTGACGCTCAACGGAGACTTGACGCTCCAGGCAGCGGGCGCGGACGTCCAAGGCAGCCTTCAGGTCACGGCCGGAAACACGCTGACCGGAGCCGGCGGCACCCTGGCCGTCGGCGGGAGCTGGGACACCCAGATCGGCTCGAAAGACGGAGCAGAGCATGTGGATGATCTGGAGATAATTTTCAAACGACTTACGACGTTTGACCTAAAATTAGCGCCAAAGGAAGCATACTTAGGTGTGCGCGTGATCAAGTTTTTGGGTCACCGTGTTACGGCGAAAGGAGTAGAACCAGATCCGGGTAAAGTAGAGGCGATGACAAAATTACCCATGCCCACGAATATCAGCCAGCTACGATCGTTGTTGGGAGCGCTGTCGTATTACCGGAAAAA…
lg3	marker_43347	CGATGAAGCACATGTACAGAGGGAAGAACACACGCACTCCCATATACTCTTATATATGAGATCGCTTCTCCTTGCGAGATGCGACGGAAGTTTTGTGGAGTCGCCGCCTTGCCACATACTTCGTGGGTATAAGAAAGAAATGTGCGAGTCAAGGCCTCGGCCAAACCTGCCCAAGACCCCGACCCGGTCGAAATCGGCTTGACATAACATCGCCAGCTGTTCGGTAGGCTCATACAATGCACCTGGCTTGCGTACCATGTGCCGTGCAGATATCAGTTCTGCCAGACCTCTGCCTCTTCCTCAGGGGAGCTACTGCAAGAGCTTGGCGTGGTCTAAAGACGGGGAGCGTCTGCTAGCCGGTGCAAACACGAACGCCTTGGTGATGTTGAAGTACCCTGC…
lg3	marker_33670	CGAGCGAGCGGGCCTACATTTATTTCTCAACAGCAAGCAGTTCGGCCACCCTAAAAACCAGCTGCTAAAAACCAAGCCTCTCGTGCCATGCTGGCATGACATCTCGCGCTCGTCTTCACCCACTGCCCCGCGGGGCCTGAGACCCCGGGGCCTGAGGCCCCATCTCCCTGCTTCCTCGTGCCATCTGCGTGGGAACCATGTCCGTGTGCAGTAGCGTGTGTTTGATTATAGCTCCACTGCTGCTGCGAGGTTCTTCGATATGCTTCTAAGACCCAGTTGCCGCCATGGATGCCGACACGAATTCAGCCATTATCACGCCGCCAGCTAAGCAGTTTGTCCACCTTCACTGCCATAGCCATTTCAGTCTTCTCGACTTACAAAGAGGCATGCCAACGTGGC…
lg3	marker_36098	CGATCACTATTTGGCAGAGGCCTATACGATCCACAGCGATCCCGGCGATCCCTGGGATGGCCAGACACTTTCGATCGCGAGCGATCCATTGTTGCGGCATTGTTCACAAGGCCAGCGACAGGTCCTAACTTGCGAGTGACTTCGTCGATGGCACTCTCTCACCTTGACGGACGTTCGGCTTGACGGACAGCCGTCTAGACGGATACCAGTCTTGACGGACAGGACAGACGTATTGACGGACGTCGGTCTTGACGGGCAGCGGTATTGGCGGAGAACGGTCTAGACAGACAGGACAGCCGTATTGACGGACAGCCGTCTTGACAAGACATTCGTCTTGACGGTAAACCGTTTTGACGTACATATGTCAAGACGGACAGTCACAGCCGTCTCG
lg3	marker_26852	CGACACTAGCTAACCAACTCGGCATCACGCACTCACCAACCTTCAAGTCCACAGGCTAACGCACGGCGATAATCGCGGAGGCGGGAAAAATATCCGTTCATTTCTGATCATAGGGTTTCGTAAAGAATAAGAGGGGTTGTGAAAGCTGGAACATTTTTAGTTGAAGTTTGAAGTTCACTGCTGGCGTGGCTTGCTTCCCTGGGTCCTGCCTGGCGAAGGTGCGTCGCTCGGTTGCTGCACTTGGTCGTCATAGTTATACCACTAGCTGCTGTCGCTGCCTGAGCCAAATTGAGGTCGAGGAGATGCCATGCGATGGCCTCACCCTCGCGGTCGGGGTCAGTGGCGAGGAAGAGTTCGTCGGCGTCCTTGAGCAGACTCTTGAGCTCGGCGACCTTGCTC…
lg3	marker_40191	CGATAGGCAACATACCCTCGTGGAAGCGGTACTCCGCAGCGTTCTAGGAGCAGAGCTTTCAGTGAGCTTGGAAAGCTCTAGATGGTAGTCGGCCGCAAAGGGGGGCCACTGGCGGAGGTGAAGGTAGCGGCCGAAGCCGGTCATTCCTCGCCCATTACGTTTTTGGAGCTGGGCGCGTTTCTTGGCATGATAGGATCTTTGAGCCAGTTTGTGGAGCAACCCAGCATACGTTTTCTCCGAGTACGGACATACTATGTGACAAAGCCGTTGCCTCG
lg3	marker_41540	CGAATGCAGGTACACATTACCTTATTTACGGAATCCTGCAACGCGCCCCACCGCGGTAGATTGAGATAGCGTAGCTGGGTCCCTAGGAACTCGCGTCGCTGGATAGTTTTTAGTCTGTTACCTTGTAACTCACACCACCTACGATAGGGGTAGCATTGTTTTGCCGGAATAGGTGGGACTCTGCCGTGGCTCCATACCCGAGGCACTACCCAATGAAGGCGTGACTCATCGTCGGAAAGTCTTCTGTGCTGCACGTGTTATCTTCGCTGTATATACCTAGGTAGGTCATCG
lg3	marker_42667	CGCGACGACACCCATGCCGAAGCGTTTGCCGCTTCGTATGTGCGGCTAAATGTATCGGCTGCCGATGCGCACTGGCTCGACTGGATGTACCTTATTTGAATTTTTCGTGGCACGTGTCGCGACACATGTCGCGACATGCCGCCACACGCCACGGCCGTGTCGCGACACGCCGCGGCATGTCGCGGCATGTGTTACGGGGAGTGTCGCGGCGGGTGTCGCTAACCCTAACCCCAACCGTACATGCCCCGGCTTGTCGCGACGTGACGCGGCATGTCGCGAAATGCAGCGGCACGTGTCGCGGCGTGCCACGGCAGCGTCCGTGGCGTGTCGCGTGCCACGAAAATGTCG
lg3	marker_23039	CGATGGCTGCAGGGGTCCAGCCTGGGCCGTGGCGATCAAACTCAACTGCTCGTAGATGCTGAGGGAGGCGCGCCCAGACACGCAGGAACGAAGGGCGCTGATCCGGTGTTAAGCGCTCAAGCAGGTCCGACGAGGGCGACGTCGGGGTTTTCACCGCTGGGAGGGATGACGCCGTTACAGAAGAGACCGGATACACCTCAGGTAACGCAGAGCGGTGCACGGGGTCTCGGGGGTCGTGCTGCAGATTTCTCAACGGGACGCTTATAAGCGGGGCGTAGGCGACTCCAAGGAGATCGCCAGGATCGAGGGCATGACGGTCACCAGTGAGATCCAGGCGGACTGTTTCGCCGGGGCGTGGGCGGCGCACGCAGTGTCCGACGGCACCGTGTTCG
lg3	marker_34038	CGAGTTTTGCCAACTCACGCTCTCGCGCTTTCCGCTAGTCAAGTTTTTTTTTGCGAGAAAAAGTCCCTATGAGCATGCACTCGGGGGGGCTCGAGACACTGCGTTTGCACCGCTACGTCGGCGGCTATCTCGCCACTTCCAGCAATGGCTCAAGCGTTTTGGTCTCGCGAATGCCGACTATTACTCGTGGCCAGCCTGCAGCTTGCTTGTTTTTCCGGAAGCCGTGCGTGTGGCACCTCTCATCGGCGACCCCTCTTGCCGCGTGATCCAGGTGAGTACAGGGGTGGTGTGCGGTTAACATTCGGGTACGTACAACAGTGGACCTTCTTCCCGCTCCCTCTTAAATCTCAATCCACTGCTGCTGTGATTGTGTTGCGCAAACCAAAGCCAACGAGCTTG…
lg3	marker_42209	CGACCCCGGGGGGTTAGGTGTATGACACCAAAATCCCCGGACGCCCTTGCCTTGTACACAAATTAATTATGACGCGCTGTAGTACTCATGTCTACGAGCATGTGTCCGTCTTCCGAGGCGACTGGTGTATTTGTTGCTCTTCGGAGCTCCGTATTGCAGCGCCCAAACAAACGTGGAATGTAGTGGTGAAATATACGTGTATAGGGTGAATTTCCCAGTGTTAACTCGGGTCTTGCAGCGGCACTGGCGTTTTCCCTGCCTGTGTATCGAGTGACTTTTTTTGTTTTTCCTCCGGTTTTTTAGATTGTTCGCGTGGTATCATACATCGTATTTGTTCATAGTAATAGTAAGAGGGACAGCAACAGCGCGGGGGGTGACGCTTGCTGCTGTTTTGTGCAA…
lg3	marker_26183	CGATTACGTGCTCGCGACTCCAGCCCTCCACACTTTCACGAGCTTCCATAAGGTTCCACTTACATCAACTTCCTCCCATGAACTGCTGTGATGTCCTTGCACTTCCTTCCACTCACCTCCATGTATGTATGTATGTGCTTCCACGTACGTCTCCAAAGTTGCATGCCTGTTCGCAGTTTTCTACGAAAGGGAAACAAATTGAAGCTTCCACGGAAGATTAGGAAATAGGAGCGAAAGCACCGGGAACTCCGATCGCTGCACCAGACATCGCCAATGCCCTCTTCATTCACTTCGATGGTCATGAGTACGCCACGAGTAGCTTTTGTGTCATGAGTACAACCATACTGCCGCTGCCATCGCGCAGGCCTGAATATGTAGTGAACTTTTGTCTTTTCGGCT…
lg3	marker_30493	CGAATGCAGGTACACATTACCTTATTTACGGAATCCTGCAACGCGCCCCACCGCGGTAGATTGAGATAGCGTAGCTGGGTCCCTAGGAACTCGCGTCGCTGGATAGTTTTTAGTCTGTTACCTTGTAACTCACACCACCTACGATAGGGGTAGCATTGTTTTGCCGGAATAGGTGGGACTCTGCCGTGGCTCCATACCCGAGGCACTACCCAATGAAGGCGTGACTCATCGTCGGAAAGTCTTCTGTGCTGCACGTGTTATCTTCGCTGTATATACCTAGGTAGGTCATCG
lg3	marker_41474	CGATACCACCAACACAAAAAAACATATCCACCGGACCCGTTCCGTCCCATGCCGAGTCACACGACGTGCATGCCTTGAACACGGAGTGGCCTACTGCTGTTGTAATCGATCAAATGCGACCTTCACCCGCGTTGTCATTATATACCTGCCGTAGGATTCCAAATATGCCCATGGCACCCATTACTATTTACCGGAGGAAATCACTGTCCGACGGAGGCGATCCCGCCGCATACACGTACATTCCATCTAGCCTTCGGCATCGTGGGTACAATGCGCAGACGCCGCACCCGATAGCAAATAAATATATTGTCACTCATTATCTCAAGTTTTGCAGAGTCTGTAAACGCCAAGTGTATAGCAATCTACAACGTACAGCTCTCG
lg3	marker_7366	CGATTGCAATCGCCAACGACCTCGGCCTTGGCGGCAATGGTTTCGCGATAGCTAACACGCGGCTTGTGGACTTTGACTTTCAAACCAAAATCACGTTGCAGACGGTGCTGGATGACTTCGAAAGCGTCACATCGTATATTCAAAGTACTCACGTGTTTGCCTGAAGCGTACGGGATGGCGAAGCTATTGCAGGCGACTCCACTTGCACGACGACTGCGGTTGCAACCTCCTTCCGTGTCCATCTACCTGTTTGCATCAAGTGCTCCTGAAGCGTGCGGTGCTTGCTCCTGCCGAGAAAGTTCTCATCTACATCCTTAACGACGGTGGGGCTTTCCTTCCAGGCCTTCAGTTTCTTGCCAATGAGCGGGGCGCTGCCCTCCGCCACCGCCACTAGTAGCC…
lg4	marker_37413	CGACATATACGCAGGAGGAACACCAGACATACAACATACAGGATGAAGAGCACACACGTACGGTAGTTCGGGTGGATCCTCTTCCCGCGCAGCAGCAGTGACGCGCAGCAGCCGTGGCGCCCCCCTGCCGCAATGACACTGCCTTGTGTGCCCGAGGGTGATCCTTCGTCGGTTCTGCTGCCTGTGTCGCGCTTGTTCTGTTGTCGTGAGTGTCTACGACTCTGATTTGCTTTTTTTGTTTTTCGACCTCGCGTACTTACGGGTTTTATATGTCCTCGTGCAGAATGTAGACGACATACAAGTGTTATTTTGTGTTTTTTTTTCCCCTACAACATCGGGACGCTTTCAAGCCTCTTGTTTTTATTTGCGTTACCACGGGCTAGATTTTGGTTTCAGGGA…
lg4	marker_38362	CGATTGATTGAGGCGGCGAATCGCTTCCACCCAAGCGGATCTAACGCTGTTATCCGAGCGTGAACGGTTGGATGAATCACGTGCTCCGCGACTCGCATTACTTCCGCGTGGCTCTGCCGGAAATCCGTGGTGAAAATCTCGGTTTGGTCAAAGACGTCCGTACCGATGTCGATGTAGAAAGGATCCAAGGCTGCGAGGTTCGGCAGATACAGCAAAAAACACGCGTCCACAACAATTCACTTAAATCGGGGTGGTCGGGTGATTTCAAGGCTCGTGGATCATTGGGTCATCCCAACATTGTAGGGGAAGGTCGGCTGTATCAATCCTGCAAGTCAATCGCGTTTTACCTAACTTCTACCTTCAAACCCAATACCAGGTATGTGTCTACTGTAAGCAATA…
lg4	marker_36241	CGATTGCTTCATGCAATACGTGGGCTCCAACCAAGAGCACGTGAACGTGATCCTGGCGGCGAACTCTCAGGGCGCGCTCGTGCACGCGGTCGGGATCGGCGTCTCGAAAATAAATGCTGCAACCGTTCAAATGCTAAACACATTTCATAGTGCAAACACTTCATCAAGACAATATACCGCCAGAAACGATGCCAACCACACTGAGAAAATGTCCACCCCTGACTGGTGCAATGTACCCAATATCTTCCTGCGATGAAGTTAGAAGTGGTGACACATCCACTACAGTTTTACGACGGCGACTCGTGACAGCACTGCAAGCTACAGCATGAACGCCAAAACAGCTGCTACTACTTACTGCTCTGTTTAACTCCCCTTCACGGCAGCTCGTAGTACTGCTGT…
lg4	marker_34680	CGATCTTATACGCACAGAGCTCAACCGTGTACACAACAATCATGACACACCAAGACCCCTCAAAATACCCTGGTGGAGGTAAATGACCGACCGGCTTGCAGAGTGCGGTCGGCAACAAGTATGCGTTGCGCTCTTTGGACGCTATACGGATCATGACCAACATTGCTCACAATACAAGGTCCCTCAGGCAATTATTCGCACGAGGTCACCGGGTTCTGCGCCACGTAGAGGTTGCTTGCTGATAGCCCTAGCACCAAGAATAGGTCAATCGAAATTAAACATGATAATATTGTTGACCCGTCATTAAAGTGTAAAGCCAGCCTTATGGCATTTGCTCATTGCTTTCCCCTATTGGGTGATATGTTTGGAGGAGCAAGACGTATGCCTTATAGGTGGTTC…
lg4	marker_39092	CGATGCCTTTGAGGCTCTCGCTTGATACTACGACCGCATCAAGCTAGGGAATCAGAACCTGTCTGGTTGAAATAGGCAAATAGTAAGTCAGGTGCATTGTTATTCTGCGTTACTGCCCGAAGCCTTGGCCAATGAAGCGCGTAGGCAATCGGCCCCCTTGCCTAAGGCACCTGAAAACTTGATCGTGTGTGCAGGTGGGCCGAGATTATCACCCACGTGCCTTGCGGAGGATCCGCCCAAAGCGAGGCTGGCCTTCTCACGATCAGCGCCACGCTGGAAGCGATCGAAGGGCGGCTCTTTCATCCGGTGAAATGGGGGGGCTACCTCGGGCGGGAGCTGGCGCCGCACTACCGCAGCGCGCACGACGGTCGCATCACCTACTTCGGCAAGGAGGTCGCG…
lg4	marker_37552	CGATATATATTATTTGGCGATATTAAACAACGCAAACCACTCCATACACATTTCAGAGAAAGCGAAGAAGACGGTGCTTGTGCCCATCACCCCCTTCCGAGCGTTCCATACGTAGGCATCGTTTTCCCCGCCCGCGATCCATGTTACAGACAGGATTTAATCGCATGAAGCCGCTTCTTATGTCGGAGGCGAAGGCCAAACCATGTTGAAAGCATGTTGAATTCTAGCAGTCTTGAGGCTGCCGATAACGTTCGGTCTCGAGCCTCCCGCCCCAGCGTCGCCGTCGTCCATGGCCACCAACCAGGCCAAGAAGGCCTACCCCATCGCTGAGGAAGTCGCCGCGGATGCTCACTCTGCTGACGGAAACAGAGAGGGCGACAATGAGTTCG
lg4	marker_38015	CGAGCCCCGCTTTGATCGGAATACTGGCCGCGATGTAAAGATTTTCATTGTCATAAGACAACAGCACAAACGCGCGGTCCACTGGATCGAGGAGCGCGTAACCCGCGTGGAGGACAATCAACCCAAGCCTCAGCAGCACCTGCAGTAGGCTCTCATGCAGCAGCAGCATCAGCATGTGGCCGCCCAGCCCTCGGGCGGTGCACTCCTGGGGGGTGTCATGGTCCCATCGGCGGGCGGGGCGATGGTAGGCCAGCAGCCTGAGCTCTGGCGTGTAAACAATGCAGCAAAATATCTCATCACTCGCGGAGTGTTTTTCAACATGGCTGAGGAACTCACTCGTGGCTTCTTCCTCGACATAGAATCAGCCCACGATTAACCCACTTCATACCGGTCAAGGCC…
lg4	marker_45384	CGACTTTGCTCATCTCGCTACAAGCTGTCAACTACTTTCTCTAGCCCCTACGTATAACGCACGATACGCATTGCACACACACTGCGACTCGCAACGTCGTGGTAAGACCACCACACCGGGACTATTGACGTTGCCCCTTAACGAGTTCAGACGGAACTCGTGCTACCGTAAGGATAGCACCTATTGTGTCCGTGAGGCACCTCGCGTGACGATCTCTATACTCCACTCAACGTGTAGGCCAAGACTATTAATAGTACCCAACCCCCTCGAATTCAGCGGCGCGAACCAAGCCGTTAGGGCTACTAATGCCTCTAACGAGTGAGCCAGACGACGAATCCTGACTTATGGAATAGATGTTCCCTGCCAGATCCGTCGTAGAGGTCAACGCTCCGTCGGCAT…
lg4	marker_34442	CGATGCAATCCCGTCCTATCTACTGCTGTACGTATCCTGGAAGGGATTGTTTTACCTGAGGCATTGGGCTACTGCTGTACGTTTGTTTTTGTTGTCTTTTTGTTCAGCATATTGTTTGTATTCGCCCCTACTTTCTCTCTCCATTTTTAGTCGTAACCCAGATCTGGTATCACGAAGTAGGCTCTTCTCCCCCCTCCCCACTACGGTACGTGCCTTGCATTTTAATCGCGAGAGGAGTTTAGCACTGTCTCCCCTCGTCGCGACCGCAGGAGCCGGTCTCAGCAGCTCGCCTCGCTAGAAGTCGTCGCGAGGCATCTCTTCCAGGAGACGCCCACCTGCCTGCCCCTAACCGCCTGGTCCGAAGCGACCCTAGCAAGCGTACTCCACGAGGCGAAACGT…
lg4	marker_41074	CGACGCTGTTTGAATGGGTACCGAGATGTGCTTGACGCAAGAGAGCACCTCAATCCCTTAGGGCGTTTTGATACAGTGACCCAAACAGCACGGTACTGCCAACCGTCTACGAGCAGTGGGGGCGCCCAGCAGTATATGTTGCCCCCGTGCCGTCGTACGACTATTTTCGTTGCAGCGCGGACACCAATGTGTATGGTATAATGGTGTCACCCCCTATCTAATCATGCAGTGACCGTTGCTGTATTCGCTACGTTCTGTCGACAACCACGTCGCATGGGCCGACGACATCGCCGAAACACAAGGTACCGCGCCCAACTATCCGATGATTTCCGACAACGACTACACCATTTCG
lg4	marker_40473	CGAAAGGGGTCAACAGCCAGGCACTGTTCGCGAACGCGGAGTCACCGAGAATGTATCGGCCGCCGAATATTATCTTCCGATGCAGCTCAGGCAACAACTAATCGGCCGCGATCTCCTTGCTCAGTTTGCACCACTTCCAAACACCCGATGTTGCGGTTAAACGTCACCCCTGTTGTCGGATTCTCAGCTATTAATAGCTGCTTCAATGCGCGCGGGTGACAGTGTCCCATTCTTCGGTGCCACGCTTCGGCGCTCACTGTTGTGTGGAATATGTTTTGTGCAATTTCTTGCGCATCCGGTACTATATGGACGACATAAATCCGCGGAACTTCCGTTGAAATCGGAAACGCGTGGTTGCCATAGCGTGGAACTGGAGGGACACACAATAGGTCG
lg4	marker_31173	CGATCTCGCGGCCGACCGGGCCCATCCGCGCAAGAAGAACCGTCCCTTTGCCGCCGGCAGCATCCCCATCGCACACGGCACCGCGATGGTGTTTGGGCTGTTCCTGCTCGGCATGCTGGCAGCGATACTGATCGGCTGGAATTTCCTGCTGGTCATGATCGGCTATTCGCTGCTGACCACGGCCTACTCGCTGCATCTCAAACGGCGCATCGTCGTCGATGGCTTCTTGCAGTGGCGCCACTGGTGTATCGTTGAGCATCCGACAGCGTACGTTCGGTTTCAAGCCCTTTTGCCACAAAGCAACAGTAAACGCACTCCAAGGGGCACGTTTGTCCTTGACACGGTCATCAGCGGCTTGTAATTGCGACCAAATCGTACGGAGTCGCATCTCGTATGCTG…
lg4	marker_32574	CGACACGGGGGCACGATGGAAGCACAGCGCAGGCAAAAATGCTACACAGATGCACATCTAAGCAACATCACGACAACCGTACGCCCACCGCACACCCCTCAATCCGCTCGCACCTCACAGCAGCATGCCTTTGGCAGCTCTGCTAGTTTCGAGCTCTTCTGTCGCAGCAGGCCCGCGCAGGTGTCATTTTCTTTGGTTTTCCATGTACGTGTTTATTTCTCGGTTATTCCTCCCCCACTACGGTCCTTGTCTTGATTTTTATCGCGAACAACACAGCAGTACAGCAGAAGAAGCTGTACCCTCCTGTGGAAGCTGCCACCCCATCGCTCACACACCGGTCGCTCACACCGCAGCAGTCGTTGCCGATACCGCCACCGCCTTTGGCGCCGGCACCGTCAA…
lg4	marker_39221	CGATACATTTCGTGCACAAATAAGTGTTGCCCTCCGTCAATAATCCCGTTTCGTCCATCCCGCGGGGTTTGCTGCGTGACGCCGGTATCAGCCGTGTGTTCGTCTAACCCTTGCAGCACGAGTGCTAAAGGACATGTGGGCTACCTGCTTCAGTCTATCACGTTGACCCGGATGTAATAAAAAACACGCGCTTCTCTTCCTAGAGATGAGGTTTCAGGTATAAGTTGTGACTCGGATTAATCTATTTTCAGATCCATAACCGGAGTGTCCACTTGAGCTATTCCGACATCGAGGTAGAGGGCGCGCCTCAGGCTGACCTCAGCCCGAGCGAACTCACCCTGGGCTCTCCGGATACGTCCCAGAGCGACGTGTGCGTCGGTGCTCAGAGGCTCGACCTCG
lg4	marker_41303	CGATCCGGCGGGACCCCCCCAAGGGTTAGTCGGACGCCTCATAGCTTCGTGCCACGTCATCGGCGAAGCGGAGATGAAGCTGTGCTGGCGGTCTGGAGCCGTTTTTAAGGGCCCTCCGGCGGTGGCGGTGGCGGCGGCGGCGCGGGATAGGGTGGATCGAATCGGCCGGCGGATTACTCCACTGTGATGTTCAGTGTGCCCTGATGTCAATAATTCGCAATGGGCGTTCGGTAGACTAGGCTACCCAACGATTTCCACATCCGTCTCTTCGCAGTGCACAGCATACTTAGGGTGACGTCTAGGTTTGACTTCGCTATAGATCTACAGTCTTCGCTGACGCAATACATGAAACCCTGCCTTCTTCTCGCCACGAACGTAAAAAAGGTGTGAAAGTGCAGT…
lg4	marker_33086	CGATACAATAGGGACTTACGAGTAACGGATTAGCTCGCTGCTCATTTCCTTGTGCCTTCTGACCTCACTTTCTTAACTCATGCTCAAATACGATCCCCGTGCAGCTTACTTCGATGCCACTCCCCATGTGCCGAAGCGCGTGAAGACGCGTATTCTGACTGTCAACTATACACGCGACGGGGAAGCCACTCCCTGGGGCGGCATGAGTACGCACGTTCGTCACTGAACAACATATCGGGAAAATGGTAGTGCGCATGACAGACCGAAGACCACGATAGGTCTAAATCAGCGCGTCGGTGTTGTTTGTTTCACATCGTTTATGACGATACCGGCGTATTGTCGGCTTTTGTCGGGTGGTACAGCTTGCAAGCTGGGTCTAGATATTTGCGATGTAGACGTC
lg4	marker_44391	CGAGGCGTAGAAAAATGCACGCTATCACCTAGCATTCCCATGTACCGGGCTGCAGAGCCCAAGCTGGGTACAATGTCAAAACCGTGCCACTTACACGATGCTGTGCCATCTCTTCACCGAAAGTGAACAAATACCAGGTATCCGCGACACTGCTCTGAGCTGCCACTCACATTTCGTGATATACCTACTGCGACAAAGTAAAGTACATATCCAATTATGGTGACGTGCAGAGCAGCTCGGGCGAGCGGCGAAAGTGTGGTAGTGCCAATCGACGGGGGAGGCAGTGTCATGGTACCGTATGGGACCGCCAACAATAAGGCCCTACTCTGAACAAGCCTTATTTTTTTTTTTTTGTGACACCATGCTTGTTCAACCTTAAGCATAGACTGCTATTGTCTT…
lg4	marker_44556	CGATGATTCCAATAGCCGGCAAAATCAATCGCGATAAAAGCCACCAACCATACAAGCCAAGTAGCTTTGATTTCTATCAATGCTAAGTTCTTTACCAAAAATGGGTAGGTCACCAAAATGACTCCCAACCCTAAAGAATCTTTCAAAATATTAGTAAAGCCTGAACTAATACTCGACACGTTGGCTACTCTAACGTACACACTGAAGACGCCACACCAAGTTTAAAACTAACCGTAGTCAGCAAACGGTACTCAGAAATGACCGATTATAACAAATACACGAGCTAGTAAGTACGGTAAGGGGCCCATGGCCCTGCGTGCACCGGCGCTCGGTGGTTGTTAGGTAGGTTGGTAACGACCTTTACCTGTCAGCCGCAGCTTGGAAAACGGCCCTGCGTGC…
lg4	marker_45590	CGAGATCCCCGTGGAACTCGGGCCCCAGGACGAGACGCCGCCCAGGGTTGGCCGAACGAAAAACGAAGTCCGCCCCCGCGGCGATGCGTGGCATACCGACGGAAGCCAGTACACGCTGCACGAAGAACGATCCCGGACGCACGGCGAACGAGACGTGCATGAGGAACCCAGCGAGTTGCGACACCTGCCTCGCCGACGCCCGAGACGGGGTCCACTCGGCGAGTAGAGCACGCGGTTTGAGACGCTTTAGCACGGCAGCGTCACCGAATCTCCGTGTCGATCGCTCCGATCACGCCGCTAGCGACAACCAGTCGCAACCGCTCCTGGACATAGAGCGAGGGGCCGAACGCCAGGGCCACCGCCCGCAGCTTGCTTGCCGCCACATCG
lg4	marker_43063	CGATGTGATACGTGCCGTCATGTTTTGCGTGATTTGATAAGAAAACAAGAAAAAAACGCCGTTCCCCAAAGTTGACCAAAAGCAATAACAGAACACAGATCACCACGAGAAATGCCCGATATCCGATCGTGTCAGAAGAGAGACTCGACATGCACTGCCCAATTTTGCCGACGAACGACAAACTGTCCATGGCCGACGACGCAGATCATGGCGGAGGGAAAAACTGAGGAGCACTCTCTGGAGTACCAGGAGCTTTTCAACGAGTATTTGCTCATCTTTGAGGGCAAGCTGGAAGAGTTTATAGGTCAGCCATAAACGTCTGCGTGCGACGCACATACCACACACACATATTCTGGCATACAACATACGTACAAGTCCAAGCAGCAACTCTTTACGTTC…
lg4	marker_40978	CGAGCCGGCCCTGGGGATCAAGACGGACTCCAGCCGTTGGCGGAAGTTTATGCCAAGACCCCCTCTCCTGGCTTTGTCGTTCGTTACGGGCGACCTTCTCCAATGGGCTCGTGGTGTCCCGACGCGGCCCTCTGTCCTACAGCGGGAAAGTCTTCGTGAGCACGAGTCAGAGCCTAACGGCGCGGCGGTGTTGGGGAAAGGAAACGAATTGCGTCGGACGAGGTCGGCGGGAATATTAGATAGGAGGACGTGGCGTATGTCGACGACGTATTGGGTCAGGATGACATTGGCGCCGCCCTCCGAGTAGGTGTGGACGCACGGGTCCGACTTGAGACTTTTGAAGCCAATTTCCACCAAATGTTCG
lg4	marker_41736	CGACGAGCATATGTCTGGGCGTCCAGTTTTTCCAAACCGATGAGCCTACGTGCTCCCTCGCAGTTTGGGCCTGTGTGGTTCCCCCTTCGGTGATGCGGCACGCGGTGCTGCTAGGCCGCGACAGCTGGATGCGATTTAATCGCCGCTCCTACCGATCCTTACCGCCCCGTGAGCCGGATCTCCGAGTCCTCGGTGAGCTGGAGCTTGTTCACCACGCTTCGTAAGGCCTACCGGCTTACGCCATCGATCTTTGAAGATCAGCTTGAAGCTGCGGAAAGCGCTTCGCTCTCGCGCGGTGATCAACGCATGGACCTCGCGCTGCTTGCCGATGGTCTTCGCGCCGAGCGCGAGCAGGGCATCACCATTGATGTCGCGTACCGATACTTCGCAACACCCAAA…
lg4	marker_1865	CGATGGCCCTTTTAGGCAACCGAGCAGACGCACTGGATAACCACAGCATATAACAGTTTAAAGGAGTGCTTCTTCAGTGCCGGTTCGGTTGGTTACATATTGTCTGTTGCAACAATGCACCTGGCAGCTATCCGTGTCCACAATATTGCGACGAAGTTGTGTTGAGTCGGCATTGTTTGTGCAGCCAAAGCGAACACGAAGCTGTCCAAGGTGCGTTCCTGATAAATTGAAATGGAAGGTTTATCGCGTCAGAGCGTTTTATCATCGCGGGGGCATCACTAATAGCCCCTAAACGCTTGATAAGTATTCG
lg4	marker_43760	CGACCCTCCTCTTGGTAGATGACGCCTGCGAGTTAGGTCCCGACTCGCAACAGCAGCTCGCAAGATTTGCTCGTCTTGAACAGCACAGCGATTCGAACACGCCGTCGCCACCACGCAAAGAGGGTGAAGACATGCAAGAGCAGGCACCACCGCCGCCACCGCCACTGCCGCCTCCACCCGCAATTGTGCTGCCGGTTGACGACGGGAGCTTGCGCGGGCGTACAGTAAAGGAGGTTCTGACCGCGAAGTTGGGGTTTTCGTTCGGGCCGTGAGAGCGGTGGGGACAAAACAATGGATAGGAATAGTGGTAAGTGGGGGCCCAGGAGGATGCGAGTGTGGAGGGTCATGGGTGCTGTATGGAGAGCGTGAATGGTTGGTCTGGGGAGTGAGGTCG
lg4	marker_41415	CGAATCGTTTCTGATTGAGAACCTTCGCGTGCGAGAGAGTCGTGCAGTCACCACGCTGTCAACGCTAGGAGCCAATGACACGCAGGAGGACTTTGTGGTGCACTAATCGGAGCTCGGTTAAGTGGTTTGCTCTCTAAGTCCACGCCACCCATCCGTGCAGCAGGGTATCAGTCACCTTGGCCTTCAACAAGAGGATGTTCAGACTAAGTGGGGCCGTCCGTACAACTTCGGTCCGAACCGTTTGGAGCATGCCCGCATGAGACGGATCCGTCATTCGACTGGTCCAGCGGATGAACCTGCTTGGGAAAAAGGACGCAGTCCTTTAAATCGCTACAAGAATGTACTGGCCAGCTATTTTCCTAACGATCATTGGTCACTAGTCGGTACGCCTAAGATAAT…
lg4	marker_41231	CGAAGGGGAAGGTAAATGTTGGTGTATCTACGGTCCTAATGTTGGCCACATCTCACCTACGTGAACGTATACTGAATCTTGAATTCATTAACTAATCAGTCCCTGTACCCCGTTTATCCTACGCCACGTCTTCAGATCTGCTTACCTTTGGCAGAGTCGTCACCAAACAGGGTGCTGCCATCGACTATTTACCGATGTCCCTCCCTTATCAGAGTTCGTACCGGTCCTGTATAAGCAAAAGTGCCCTAGACCGGTGCGCAGAAGTTTGAGGTGCCTTTAATTCCGTTTTGCCCTCCCTTAAAAAAGGGAACCTACTATGTACCACGAAATGTGTTCGGGATTATTTTCGTGTGTGTGTTCTTCACATGAAGCCGTTCATGACCGCGGCCACTACGGGCC…
lg4	marker_41847	CGAAACGCCTGCCCGAGAGACGTTAGCTTGCAACCAGATTCCCACTGTAAATACAAACCTCCACTATACCACTGATTGTCCACAAACTATTGGTCCCCAAATACCTTACCAACGCCGGGGTTTTATCTGCGAACACGCTTGGTGTCATACACTCAGGCCATGCAAACGACTAAGGCAAAAACGTCAAAGCCAACACCGAAATACTGTAGCGTGCAGTGTCATGCGTCTGAGCCAGGTCCACATGGACTGTGCAAGGGGAACTTAAGTCGATCTCACAGCTGTTGTTTAATTTAATTTTATACATATCTCCTGTTTCTTGGGCATATTACGAGTATATCATACCGGTATGTATGGTTACAAGGTTTTTACGGCTGACGCCGCCCGCTCAATGGGGCGAGC…
lg4	marker_40056	CGATCGTTGAACAAACTCACGGTACAAATCTGGCACGCCGAAAGAGAAAACCTCGGTAAGAAAAATCTCAACTCACACGGCAAACAACCACTGCTGTACAAGTTGGCCGACATCGGCCCGACCCTGACGAGACAATACGGCGAGGCCGCGGGCGACGTAGCCAGAAGGCCGGGGGAGTCGCTGGTGGCCCCTCCGGTAGAAGCCGCACAAATACAGAGGTAGTTCGGCGACTTAAATGGTTTTGGAGCTATCGATGAGAAAGTCGGCATGCTGCTCTGCCGACCGTACGTGTTAATCTCAAACTATCCGTTAGACACATGCTCTAGACATCTACGTCCTACAATCAAACCATGCACAGACACCAGCGCGCATAACTGCTCCACCAGAGACAGACGTCCG…
lg4	marker_42353	CGACGGCTGCCGCCCGCCGGTGGTGCGCAGCGCTGTAAACCCACGGGAGGTGAGTCGGGGGTCAGAGGTAGGCATTAGGGGTCGGGGTTGCGGGTCGGGGGTCTGGGTTGGGGACTGGGGGTCGGGGTTGGAGGTCGAGAACTCGTACACGTACGTACAGCATCGCATTTCGTACGTACGACCTCGTACACTAAATCTGGTACGTTTTGGCCGTGTTGTTTGCTGCTTTTGAAGGCACACTACAAACGACTAATGTGACAGAGGTAGTGCTAATCCGAAAGTGCACCACCCTGGGAAACGTTCCTCGGCTCTCTGTGCTCTGTGCGGGCATATAGGAGGAGGTCTGGGCGATTTCATGTTGGTCTAGCACAGCGACTACTTCGTTGAACATCGCCTTAT…
lg4	marker_44157	CGAACATTATCTTTCGGAAGGCCATGGAACCGATATTTCCGAATACACGAAGAAAACAAAACCTTAATCGGTACGTATTCGGAATAATTCGGTATTGGTAACCTTCCCGTTCTGGAAAATTCGACCTTATGTGCCGGATGTACTGCGATGCTAGCCCCAGGCTCCTGCTGCATTTAGGGGTGTTTAGTGCTTTCGTGGCTGTGGCTGGCATCTGTTATGCTGTAGTTATGGAAGACTAGTCACCGCGCTCTCATTCCGGATAGGCACAAGATGTGCATAGCTTAGGTGTAAAGGCTAAGGTCCCCGTGTGGTACGTATCAGGTTATGGAATTGCGAAAGTACGCAAGGGATTCACTTGCGTCTAGCGCAACCTAGGGGTATCGGCGGGTGAACTGCTCT…
lg4	marker_43766	CGACAGAGGCGAGACCACACTCGCGTGCACGGCAGGGAGTGAGGTGAGAGAGTTGGAGAATGACGGGGGAGAGAAGAGAGATACCATGGTGCTGATGACGCGACCGACGACCACACGAGCCTTCATATGTCCGCATGATACCAATATATGTCCGTATTATACTGCCAGTGGCATGCTTAGTAAGACTGCAATAGTCCAGGCACGCACATACGTGAGAAGCTCGCTCGCGCCTGGTGCGCCGAGTGACTCTCG
lg4	marker_16035	CGAACTCCCGGCGTCTTCCTCTCCAGCAGCTCTTTCGTCACGAACCGCAGTAAGGGCACGCTGCTAGAGGAGTAACAGACTGTCACGGGCCGGGTGGGGGCGGTAGCATTCCCGGCCACAAGACTCAGGAAGTCGAAAGTCCCGGCATATTGACCGATGTATGATCGGAACACAACATATACAGGTTTTGCACTAGGTGCATAACAGCCTTACAGGTATGGCATAATGCGTCCCCCCGAATCAAAACGTTAATACCTCGCGAATAACAACTTGCACGCCAAATACGAAATTACGGATGGGTTCCCCTTGCTCACGCGGTCATGTGCACACCTTTGGTTTTGAACATTTCAATATGCCCCGTTTTGTATTGCCCGTTGAAGTTGGAAGTTTACGCATTTT…
lg4	marker_43177	CGAGCCCCGCTTTGATCGGAATACTGGCCGCGATGTAAAGATTTTCATTGTCATAAGACAACAGCACAAACGCGCGGTCCACTGGATCGAGGAGCGCGTAACCCGCGTGGAGGACAATCAACCCAAGCCTCAGCAGCACCTGCAGTAGGCTCTCATGCAGCAGCAGCATCAGCATGTGGCCGCCCAGCCCTCGGGCGGTGCACTCCTGGGGGGTGTCATGGTCCCATCGGCGGGCGGGGCGATGGTAGGCCAGCAGCCTGAGCTCTGGCGTGTAAACAATGCAGCAAAATATCTCATCACTCGCGGAGTGTTTTTCAACATGGCTGAGGAACTCACTCGTGGCTTCTTCCTCGACATAGAATCAGCCCACGATTAACCCACTTCATACCGGTCAAGGCC…
lg4	marker_39311	CGACCGGTAATACGGCGGCCTCGGCGGCAGCGTATGCCGCACAGGCCGGCTTGGACTGCGCGGTACTGATCCCCCAAGGGCGTATCGCATCGGGAAAGCTTGCCCAAGCGCACATCCTCGGTGCCCGCATCGTGCAGATCGACTGGAGTTCATCGCCGCCGTATAGCATGCCCCACACTTCCTTTCGCACGCTTGGAACTGGTTCAGTGTCGTTCTCTTCCAGACGGACGAATGAATAGTACATCCGTATCGGGATGTCTGGAGCTTTACTGAAGACTACCGGCACAACGTGGATCACACCGGCGAGCACAAAGGTCCAACATCAGACGCTACAACAGCTCACAGTCTTGCCGCAAGCATCTGATGAAATCAACGCATTTCGTGTACTCGCCATGTTGC…
lg4	marker_31216	CGAGCGTTTTTTCGTCTGTTTCCAACACATTGGCTGCCAAATGCATTTTTATCAGACGCCTGGCCGGCGCTCGCCACATACCATTCACCGAGAGGTAAGCACTGTGACACTAGGGTGGGTCGGAGCCTCTAAGCAGCGCGATCCGTTCAAATTTGATGACGCAGTCGCTGGGTTTGTCGACTGACCGCTACTGGCAATACATTGCGATATATGTCCAAACATCTCAGTCACAGGTGGGTTCACGACTATATGGCCCTGTATCCCGCATCAGGCCAAGAACGCAACTCCTTCCACTTCACAATTTCCCTGTCACTGAGTACTGTCACCTTCTTACCCGTTTGTCTATCTCGTGATCATATATGTTATACAATGTATACAATTGTCTTGGTGATTTTTCCC…
lg4	marker_36336	CGACGATGATACACCGTGCTTACTGTTTTGATGACCGAGCGAAACATTTTGCCAGCGGGGCTCCACAGAGAGGTTGAGGCGCTTCTTCACACCGTGTTAGGGCAGCATGATAATTCGGTGCCACACACGCGTTGTGTCCATGATGATGAGCTGTGCCCGTCTCTAATACCTCTGCCGCTCTTCAGTATAGTTCCCCGTGTACGGTGCCTCTGGCACGTTTGCGTAGCTTTGTGTTCACCTCATGATATCGAGCTTCGCTGATGCATTGAACACCCTTCTGTGATAGGTCTGTGTCTGGCATGATGAGTGCTCGGCATCCACGAGGAAACTACCCCTACCAGAACTGAGTTCTAAATACATTGCAGGCAGGTAAAACAATGAACCTCTGTTCACAAGGGG…
lg4	marker_35768	CGACCAACTCTGGACGAGTTGCAGCGATACCAGCACGAGAAGACTTCGTTAAAATGTGTGCGTGCTCAGAGTCCAACGGGACTGGCGTTGGTGCCGTGTACGTTGAGAACGTCGACGAAGTGAATGTTACTCGCAAGTCACGAGAGAAGCAGCGAACCTTCAGTCAAATTTGAGTTCAACACCCCCGGCTACGTACATCCGTCCCGTGTGAAAACTACCTATATGAACGGGGCAAACAAACTGACACGCGATGCCCCTGGCCTGGGGCTGGTCGCGGTCTCTTCTCCGTTCTCAATGATGTGCGCCTTAAAGCGGAAACATGTGTGTCGTCCCAGTACCACCATTCGCCATGCACATTATCTACGGCGGTTGGCCGCCTAAGCCACGAAACCTCACACG…
lg4	marker_41444	CGACCTTGCGATCCTCAAACGAATTATTACTGCATGCGTTCCTCAGGAGCATGTCGCGAAATTTTATCGCGAGTCGGTGAACGTCGGTTGATTCGTCCGCCATCGTGCCTACCGACCTGCTTTGCACCGGGCCGGGTCTCGCGTGCTCTCGTATCGTGAACATGCGAGCGATGGACGCTCCAACTTTTACTTATAAGTTTTTGGTGATGGTCGAAGATGGAGAGCGGGAGAGGGACGACGGCCGATGTGGACCACGTTGGGCGCTATCCCGGTGGCGGCGTTCATGGAGGTGTTGTAGGCCAAAGAGACCTGCGGCAGCAGTATACTCCAGTTGTTTTGTTGTTCGTTGCCGACCATGGAGAGCATCTGGGCCAAGCCATGGTTGACTCGCCGGACGCC…
lg4	marker_32415	CGAATTCATGGAAGTTTGAGAGAGATGGAATATGTTTTTCACGGCGACCCAGGTAGCTAAAACAATACGCACAAGACATCATAAGCCATACGCGCCTGGTGCGGCGGCGACATGAGCCGCAAAAGGCGTCACACTGCTCTTGTTGAGGGGCCGCGGATCAGGTAGCTACCGCAGCGGTGACTACTGTAGCGTGCGTTGGTGTCTAACCAACAATGGTTTCTTCCACGATGCACAGCATGTTCGCAACCGATTGGTCCAGCATTTTCGATAGCCTCGTATCCCCGATCGTCCTTCCTTCGCCGACACGTCTCCGATTCAAGCGTACCGAGACTCTCCGTCCTCTCGGTCTCAGAGAGCCCCGTCGTCTCCGGGCGCGCTTGACGGGCACGCCATTTGAGC…
lg4	marker_42552	CGAGGTGGACCAAATCCCGCATCGTGTCGTCGTCTTTGCTGAAGTGTACGAGAGTAATGTGTGACATAGCAGCGAAGAACGCGTTGAACAGCAACGGCGACATCACGCAGCCTTATCGCAGCCCCTTTGTGTCATCAATTCAAACCATCCTGAGTGCTCAACATCATCTGCGCGCACGCAAGCCGTCGTGGGGCTGGCGAAGGATTGTAGGCATCAGGCATCGTTTGGTATGCCGACGCGTGTGGGCCCCTGCCACACCAGCACTCG
lg4	marker_34199	CGAGCAGTAACCAGTAGGCTGACCCCCTCTGAGAGTCAGTCGTGCGGGCCTCCTGCGGGCTGTCTAGCGCGACTCACCAGCCGCACCACCACGACTCATGCGGAGTCCGGGCTAATATAGGTTATGAGCCTCGAATCGCACGACCGCCATGAACAACGACGATTTGTGAAGGAAAGCGACTTTCCTCAATGTCAAGAATAATACGATAAAACAGTATTCCTTGGGGTCCGCAGATATTGTTCATGCGAAGAGCAAATACCCCGCTGCCCTGAAAGGGGGAAAGTGTTAGAAGGCTAAGATTGGGTGGGTGCTGGGTTAGTCCTGTACGAGTAGCCCATCGGCTACGTACTGCACGCGAGAGTCATTTTCTGTAACTTACCCGACACCGATGACGTGTCC…
lg4	marker_42402	CGATCTTGCCCAAGCGGTCAGTCACGAGGGGGTCAATGCCGCCCTTCTTGATCTCCGCCATTTCTTCGGCGTGGGACTTCTTGAACGCGTCAAAAGCCTCGCCCTGCTGCTGGAGCAGTGCCTTGATGTCATCAGACATGTTGTATCCTTTAGGATTGGATGGTTTCGCGAAGAGCACAGCACAGCAGTACCACAGCAGAAGAAGCTGCAGACCCCGCAGTCTGCGCGGGACAGCTACGAGTAGCAGGGGGGATCCAGCAGGCTGGTTTTGACAGCTACGAAGCACTGATTTGCTGTTTTCTGTCTATCATTGTGTATGCGTGTGTGTATCTTTGATGTATGCCATTCCAGTAAAAACTTAGGTCGTTTGCCCGGCCTCGCCCGGATTTTCAGGATATT…
lg4	marker_33609	CGACGCAATGCGCATGCCTAACTGAATAGGGATACTCGTAGTACTGAATTGTGCATAGTGCACCAAAGCCCGCACAAGGCCCGTCGTAGGAGCATAGTGGCCACGGAAAGCACAATAAAGCGCACTGAATGCTCCCGTCACGCACGTTGCACCTCCGCCTGCTCAAGGTACACTCCTTCGCGTGAGAAGGGAAAGACAATGCAAATGCAGTACGGGCATCTGCCGTCACAAGGCACACGCACATGCACACCAGGGAGCGCGTACACAGACGACAATCAGACATGCAGTATGTACTTCAGTCCTCACCAGGGGAAAGCACGCGCACTGAACGAGGCACCCTTCGACGACGCCCTCGGGCGCGGTGCACGTGCGATCGTCGGGGGAGTGGCCCCGGACGGA…
lg4	marker_35970	CGACCCGCCATTTGTCAGAGCGAACGACTCCTGGCTGACGCACGTTCGGGTTGCCGCTCGTGCTGTGGTCGGCTTCGTGGCGCACAGCCCGAGTAGTGGCTGGAGCAGAGGAGGCAGGGGAGGGCGGGATACCTCCGTGAAAGCCAGACGTAGGTTGGTTGTTATAGGATATGCTGTGAGTGTTTGCCTGGCCGCACCCCTGCTGTTGAACTCTCAACGTACCTGAGCGATGGCGGCAAACTGCGCTTGTAGAATTTCGCCGGACTCTGACTGCACGAGAACCGGTGCTCCCCTAGCGCTCCTGCAGGCAGCAAAACCTACGCAGTAAAGCTGTGTTCGCTTCGTAGGCCTCGGCAATTGGTTGTTCGGGGACCATAACAATAAATCAATGACGAGTAC…
lg4	marker_42829	CGAACGTCGGCGGCGGCAGCAGAAGCTCCAACGCCATGAAAGAAGGCAAGCTGGACTACATCAGCGGCGAAGACGGCATCAGCTACATGTCGGTCGCCGACGGGCTCGCGAACGCGGATGATGAGTCGCACGCTGCCCCAAAACCACTGCACATTCTCGTCAACGCGGATTGCGCATCCTCACTGAAAACGTTCAGCAGAAGCGGCACCCAGGAGCAAATGTCCGCGATGCCTACGCCGCACAGCCTGTCCCACGTTTCCTCACAGTCGGTGCATTCGTAAAGGCGGCGGGAATCGGAGGGCGGCACATTCTCTACGCTTTCGGCTTGAGACTCAAGCAGCATTCTGGATCCGTCGGGTGTGGTGAAGGTGTACTTTGTGTCACCGGCCGTCAGGGTCT…
lg4	marker_21997	CGAGGCCGTCATCTACACTCGTTGGCCTTGCCCGACCCGAAGCGGGTTGGCCGTGGGCTGAGTCTATGTCGACACACGCGCCATTCTTTCAGATACAGTCTGTGATGTTGTCACATGATCTCAGTGGAGATGGTGATGGTCCATGACGGCGTAAAAGCCTTGTTCTGACCGATTAGGTAAGCGTGGTTAAGTTGGTTCAAGGATCTTTGTACCTACGCACTGCTACGGTAGGTGTATAACATATCGGGTGTGGATCCCCTCGCTTAAGAGGCTTTACACCATCAGTACCTCACCCAACACCTGATGTAGAAAAACACAAAACGGTACAACCCGATGTAGAAATAAACGGTGCCAAGGGATATCAGTAACACTTTTGTCAAACACGTGAAATATCCTATCG
lg4	marker_33638	CGACATCACCCTCGTCGCGAAGACGACACACCACCTTTTCCAGCCTCTCCTCTATCAGGTCGCGACAGGCATTCTGTCGGTCGGCGAGATCGCTCCCACCACCCGCGTCATTCTGCGGAAGCAGAAGAACGCCGAGGTGCTGCTCGGAGACGTGCTGAACATCGATCAAAAAGCAACGAAAGCGATATACGTGAGCGGAAAAATGACCACCGCTGTGAGGTTGGTGGCTCTGGTGGTGGTTCCGCGGCTATTGGCTTCGGGGGTGGCGGCACACACTATTGTCGTGGGGGTGATAGCGGTGGAGGGAGCGGAGGAGGCGCACCTGGGACTGGTGGTGGCACCGGACGCAGTCAGGGCGGCGGCTTCGGAAACAACAACTGGAGAAGTGGTGGTCGCAGC…
lg4	marker_43933	CGAGCAATCAATTATCTTCTGCGTGTTGAGCTGTGTTGAGTGTTGATTGGTTTCGGAAGCCCCTCGTCCATTTTGTACTGGGAACGGGAAGCAGGCTCCGCTCGCCGTCCTCCTACATGCGGTTTTTCGTGATTGATACTCCGCCTGCTTGCATGTTGGCTGTACGCCAATGACTCATGCCGAGCGGCACGACAACGTACACCGTTTTCACACGTGTGTGGGTTGGGCGCCTTTTTAATGCTTGTAATACGGTTATATGGTAATGTGCTGATGTATCGGCCAACGCGCACTCG
lg4	marker_39427	CGACGCGTGGTGCGCGAGAGAGTGCATCCACGAATTGGTGATGGACGCTAGGCCGCTACTCCAGAGCCCCATCAACCTCAGCGAGCATCGGTGGTACTTGGCAGAAAGGACTTGTCTCTTGGAAACCCCGGTGCGCCAGCCGCTTTCCTTCCTGATTCAAATTAGTTTCCCGTTTCCGTCCTTCAAGCATTGTACCTGGCGCTCTAGAACGCTAGGTCGGCAAGCACAACAGCAAACGGTGCAGCTGGAAATATCG
lg4	marker_43266	CGATCTGACGGTACAATAATATTAAATAGTGTTTGTCGTTGCGTTTGTCCACAGCCTGGGCTTCCGTGTTGACTATTATAATATTGTTATGTTGTCAATTTTATCAACATTGTTACGCTACGGTAATATTTGTACCGGTTATGTTCGGCATCCTTGGCGCAATGTGCAGCATGGGTTTCAACATTGATCACTCATAAACACTCCCAAAACCACGAACAAACAAAATCGAACACGACTTCGTGTACCCGTTCGTTGAGGGCGTTCTCCACCAAATGTAGCTCACAAATCCGTGGTTACCTACACCCCCGAACACCTGTACCCAGCATCAGATCGGGGCCGGCATCGCTTCACTCTGCACACCCGGAAAGATGGTTTCACTCTCAGGAACACACCTAGGGG…
lg4	marker_44773	CGATCCGGTCTCGTGTGCTGCGAGTACTGCTATTGCTGCTGCATAACCCGGGGATAATCGTCGTGCGTCCCCGGGTTTCCATGCGGTTCGCACAGAACAACGCTACAACCTACCTGCCAGCAATATCGCCCCCCACGGCGGGCGACCCTCGCCCCCCACGGCGGGCGTGAGGGGGGGGTAACCAATCCGTGCGTGCGACTGCTGCGGCTACATAACCCGGGGACACCAGCCGTTCGTCCCCGGGTTTCGACCATGGAGACGATCTGGCCATCTTCGGTGACGACATAATGGGCGGAAACCTTGGCCTCCGGATTGGCGAGCCAGTTGATCGCAGATGCCGCATCTTTCATGCCCGTATAATGCATGACCAAAATGCTGATCGGCAATTTCCGTTCATCG…
lg4	marker_31973	CGATGCTTTGAAATAAGCTTCTGAAGCGAGGAGCCTCACAGGATTGCAGATGATGCACCTCCACGGTAGCACGCGTAGTGGCAAGGGCGATAACTGTACAGCAAGCAGGCAGCACTCAGAATGGGCCTGTATCACCATATATATATACGTTTTCTTCACATTTTCGCGATTTCCACCACGCTCCTGCGAAGGGTTTGCTCGCGCCCTGGGTGGCACGGTTGAGACGTCACCAACAACGCCCGTTGCAGACCTGACGGCAACGTCCAAATAGAACTGAGCCTCCGAGGGGGAAGGGCAGACGCTTGCGGTAATAGCCATGTACATGATTAAGGGGAGGGTACTGTCGCCGAGACGGAGCGCCAACGGGTGCAAATCCTGGACACACTGCTTGAGAACGCG…
lg4	marker_44493	CGAAGATGAAAATGTATTTACTTCTCGCCGGTCTACAGCAGTCAGTGTTATGATTTGGAAAACATACCTGGTACAAATCACCTGGTACAGAATATCATATTACAGAGCTCTACTGGCATCGCAGTGTGATACGCCAGTTCTGCATCCGGGCTTGCCCTGCCCGATTGCTCGCTTGACACGGCAGGGCATCACCCATCAAATCAAACCCAACAGGTGGAACGTCATTCTCTACGTACAGTACAGCAGCAGTGCTTCTGTGTGAATCTTATGATGCGATCTATGATATTCGAAATGCACCCTTCCCTCCGCGACTCCATGCGCCGCCAGGGCCTCTTTCACATCCCCGATCATCCCTTCCGGGCCGCACAGGAAGAACTCGTCCACCGCATGCACGTTCAG…
lg4	marker_38165	CGAGTTTCCTCCCTTTTGGTGGCACTTGTTAGACGGAACTGCTGCTGCTGTAGAGCGAGGAGTGATGTGGAGCGTTACACGGCGGTGCGCGGGGTTAGTATTGTTGTACGCCACAGCCTTGTCACACTTATACCTCGGCCTCGTCGGGGTTTTTTCGATCCGGTGGTGTTGAGTGGCCACATGAAGTGCTGCGTATGTCATTGTTTCCGGGAAGGAAAAACGAAAGCGCGGGCGGGGTTGTTGGCCGTTGCATTCAAGCCAAGGGGATAATTAGGCAAAATATTATCAACAGCACACTCACGCGCACAACTTAGGCCAATGGAGCGCAGCGGACGGCAGTTACTACTCTGTACGTGAGGCCGTTCGCAACTTCTCCACGCTGTCCCACCGGTACCTAAT…
lg4	marker_42398	CGACACGAGCAGTACAGGGTGATGCGCATAAATAGCGGGCGTCTATCAGTCCCGAGCATGTCTGGATTGCTTTAGTGTACGCGTCGCACGGTGGGAATCCAGCAAGTGCACAGACAGAGACAGACGAGGGACGACAAACCTCAATATTAAGGAAGCTTTAAATAAAGGCATGCTGTCGCAGTTTTCAGAACTGTTGTTTGTCCGTTTGTGTCCGTTCGTGGGCGGGGGTACACCCCACACCCCCACACACAACCCTTTGTAGAAGGGCATATCATCGATTTCACAGCTATTTTTTTTGTTTTTCTAATTTTTATAATGATATAGACATATATACATTGCTTGACACTCGCTGCGGTGCTCCGGGGCCTCTTGGGCTCTCACTTCGCTTCAGACCGGACT…
lg4	marker_15954	CGAGCGAACCGTCACCCGTAAAATCAGCGATACAGTTGTTTGCTCCCGACCACGCGACGACATCATTTGGGCTGATGCCCTGCGTTTGTGTGGGTGAGCCAGGTACAGGAGTAAGCACGCCGCTCACGGGGTTGATGTCGAGACGATCCGAGGTAATAATTGACGAGTGCTTGCTCTGCCAAAACTACCACCACCACCACCACCACCACCACCAGCGCAGGCAGAGGCGAGCTATCGTATCGTATGCTGCACGCGCTGGAGGCAACAACGCCATCAAGCAACAGTATACGTAGCGGGATCTTTTTCTGTGCCCTCGTGCGCGCTTTGCTTTTTTCGCTCTCTACCTTTGCCGTCGTGGGTGGCGGTTGCGTTGCTCTACTACTACATACAGTGTGTCTC…
lg4	marker_25833	CGAAACGGTTTCGTAGTGAGGCACCCCAACAGACAGGTTGTAGGAACGAAGATTTTACCCGAGTGCTTTCGTAGGGTCATGCCCCATTTTGGTTTGCCGAGGGTGAGACGACCTATGGAGGTCTGTTTTTGGTTTTTGGTTAATTGAGCTGCGACCGATGAGCATGCACTCGCGCACTCTCTCACTTCTTCTCTTATCCACCCATCGTCTCTTCTCCGAGACCGCTGATAATTAATGCAACAACTGAGACCATATTTGTTTACCAGCTCTCAGGAGCTCGCAGCTCATGCTGTATCAGTCGACGTGTCACCGACGGAGCGAGCAGCGCCTCCCCCGCAGCGACGACGCGGACGCCCCGGATCAGTTCGTCGGCGGGTGCGTCCTTGAGCATGAAACCAC…
lg4	marker_38075	CGAACGTGGGCGGGCGGGCAGTGAGGCGCGAATAATGCTAGGCACGTCTCACCGCCCCCGCCTGTCACCGTGCATGCACGCACACTGGGCGGAACGGGGGCACCAGAGCGCCCGATTGTGTCTCATACATATTTTGCGCCGTGTGATATATCGACGACAGCCGCCATCTTGTCTATGCGTTAACCCAACGTCAGGGAAGGCAAAGGGTGGGAGTGAAAGAGGGTGCAAGAGTCTGAGGACACGCAGCGTAGCAGCGGTAGCACCCACAGCTAGGCTGTAGACCGAAGCCAGTGTGAAGCGCGAACCAGAACTTGCGGTTGTGATGAGCTCAAAATGCCCCCGGAGGAAAAACGCAAACTTTCTGTTGCAACTCCCTAGCTCGCGATTCATGACCGACTG…
lg4	marker_33404	CGATAGCCCAAACCCCCCGGCACGGGTATCGGCAGCCATGACCCCCATGAACCCCACACGTGCCAATACAAACACCATCAGTACGAGGCGGGCAGACTTGACCAACAGCTTCTCATGATACTCATCCAACTCATGTCGCTCATGTCTCATGATGCGCATACAACTAATGTCGCTCATACCGCTCATAACTCATGATGCTCATACAACTCATGTCGCTCATACCACAATACTCCTAACACCACTCATATACAGCAGTATCATACCAGGTAGGTTTCTTAGAAGAACCTAACCAACGCGCAGTGGCTACCCTTAGCGACACTCG
lg4	marker_42724	CGAGCACCAGTCGTTTTCAGCCCCTCCTCCTCCTCCGGTCTTCTTTTTGATGTGCCCAGCACCAGGCTTCTTGCCCTTTTCATAAACCTTGCTAGGTACGCCGCAACTGCTCTTGTAGTGGTCGTCCTTGCCGTGGTGATGGCAGATGGCAGCGGTATTTGGCTGTGATGCTACTCTCATGGTCGTGCCATGACTGGCAGTCCTTCCGGTCTTGCTTCGCGACAGTCCATTCAGGTAGAGATGCCTCATTTTAACCTGGACATTTGTCAGGTCG
lg4	marker_37823	CGACCAATTGCGGTTCATCTATGTCGTGCCTGCCGTCATTGTGAGTTTCGCTGTTGCCGTCATCATCTGGCGCTTTCCATTGGATGAGAAAACACAAGTGGCAAACCGGAAGGTTCTTGAGCAGCGCGCTATCGAGGCGTCGGGGGGTGGTGCCAACGGTGGCAGTGGCGGTGGTACGGACAGTCCTGGTGCAAGAAGGGTGCGCTTGTCTCGCGGCGGCGGGGCTAGCCGCAGCCCGCGCCCAGGGGTAGGGCTGCGCCGGCGCGACCCCCGCTGCTCCTGTCGTGGGAGGCGCTGCGGTACTCAGTCGCCCTGCCGCGAACAGGTCGCTGGCTTGGCCGCAGCGGCGGCGGCGGCGGAGAGGCGACGAACAACGATACCACGCGGAACAGCGCCACC…
lg4	marker_42634	CGATCGCGCACGGGATAAGGCACGGGCGATCAGGCGTTCCTCCCAAGGGGATGGGGAACGCGGAGGAGAACGACGGGGCGGCCTGCACCGCGGGGAACGCCTGGCAGCCAATGTTGTGGCTCTCCGTGAACCCGAAGATGCCTCGGACCTGGTTGTACGTCACCAACCTGTAGCCCGGCGCGAGAACACCAGACACCAGCAGTGTAAATAGTGGGGGAGGTGAAACGTGGAAGGCGGCCAATAATGAATTGCTCCTTTCAGATGCGCGGGTGGCTTCACCACTTACTCGATGCTCCAGGAGTCGTTCTTCTCGGAGTGCATGATGCCCTTGCCTGCGGTCATCCGTTGCGCGAGGCCGGGATGGATGATTCCGGAGTGTCCGATGGAATCCTGATGCAC…
lg4	marker_42142	CGATCCGCGACTTCTCTCGGGCGGAGATGGGCCTAGCTCCTTGCTCCGTTGTGCTCGGCACCGAAACGAGATTGCGCCCAATGTCGGGCACTACCACAGCCGGCCGCCCTACTTGTTGCCTAACCCCGGTCTCGTTGATGATGTATATAGCTGATGATGACTCCTGTGGCGACCCCTTCTAGCTTGTGGTTCCCGGCCGTGGTGGTATCGTGTCGTTCTTCTAACCGTACGTAGTCGGATAGTCGCTTCCTTAATCCGGGACGGTCATCGAACAGTTTATGCTCATCAGGAAAGTTGGGGAGTGCAAGATGAAAAAGGCAAAGTATTGGCTAGTTTCAATCAAATTCCATTGCGATTAGCTTGGGCGATTACGATTCATAAATGTCAAGGAATGACATT…
lg4	marker_44592	CGAATGTTTTAAATTGTTGAGAGTCTGTTTTTGTTTGATAAAAATGTTCGCCAACAAAATATTGATTTTGAAAACCCAAAGAGTTGGCAAGATTCACAATTTCTTGATGCTCCTGCTGACTGTCTTTGCCAAGTTCAAACATATCTCCTAAAATGATCGAGCACCTCCGGCTCGCAGACGTCATCAGCGACCAGCAGGTAGCGATGGTGACCCTGACCCACCACCTCTCGGATATACGCTACTCCGTCCTCCGCGCAGCCCCCGAAAGCGGGCATCAGGGGGGGTCTGACTTCCTCCTTCAGCACGACTTCGTACACCATCTTGGCGACGGAGAGCATAAGCTCGGGCAGGCGGTGCTTTGCGCCGTGGCCTACCGACAGCCACAGGATCCCGCTGCGG…
lg4	marker_44092	CGACAATACGCTGGTCCTGTTTCTTTCCGATAATGGGGGCTGCAGTGAAGAACCAGGAGGTCGCAATCCCCAGGAGAGAACTCCCGGGCCGAAAGATGATTACGTCGCCGTCGGCCCTGCCTGGGGTTGGGCGCAGAATTCACCGTTCCGCCGCTATAAATCGTGGGTGCATGAGGGAGGCATTTCGAGGTGAGTTCGTGCCGCTCGCCGTAAGCACGCGCACGACTACACCTTGCCGCCAAGACGAAACGGCTGCCGTTGACGATTAGCCGTGCCACATACCGTGCAAAGTTTTGATGTGCTGTAGTACATAAACTTCGTATAAGGACGTCATCGGTCGTGCGGCTGAATGTAGCTGTCACGACAAAGCGTTTCATGTCGCCGCCCAAACCTTCCATG…
lg4	marker_45176	CGACAATACGCTGGTCCTGTTTCTTTCCGATAATGGGGGCTGCAGTGAAGAACCAGGAGGTCGCAATCCCCAGGAGAGAACTCCCGGGCCGAAAGATGATTACGTCGCCGTCGGCCCTGCCTGGGGTTGGGCGCAGAATTCACCGTTCCGCCGCTATAAATCGTGGGTGCATGAGGGAGGCATTTCGAGGTGAGTTCGTGCCGCTCGCCGTAAGCACGCGCACGACTACACCTTGCCGCCAAGACGAAACGGCTGCCGTTGACGATTAGCCGTGCCACATACCGTGCAAAGTTTTGATGTGCTGTAGTACATAAACTTCGTATAAGGACGTCATCGGTCGTGCGGCTGAATGTAGCTGTCACGACAAAGCGTTTCATGTCGCCGCCCAAACCTTCCATG…
lg4	marker_45096	CGATGCCCCAGATATTGGCACTGGCGGCATTCTGAACAATGGTTTCCGGCAGGCCGTCTGCCGACGCGCGAGACACTTCTTCCTGCTTGTTCCGATAATTGGTATAGAATATAGTCGGGTTAAAGCGCACGCTTCGACGATCTTGCCCAGCGAGGGGTCTCCCAGACCGGCCAAGGAGGGCTGGAAGGAGGGGTGCATACCCCAGCGGTGAGCCCGGCGGAGACTCAGCCGCGACTGCCGGTAGTGATGGCAGTAGCACCAAGGCCACTAGCACTTTCGTAGGGAAGTGCTTCAAGTGCGGCAAAAAGAGCCATAGGATCGCAAACTGTACGGAGAAACGGTGCAGCGCATGCAACGGACTAGGAAACGCTGCTGATGTTTGCCCCACGCCCAAAGAAG…
lg4	marker_42128	CGATCCGCGACTTCTCTCGGGCGGAGATGGGCCTAGCTCCTTGCTCCGTTGTGCTCGGCACCGAAACGAGATTGCGCCCAATGTCGGGCACTACCACAGCCGGCCGCCCTACTTGTTGCCTAACCCCGGTCTCGTTGATGATGTATATAGCTGATGATGACTCCTGTGGCGACCCCTTCTAGCTTGTGGTTCCCGGCCGTGGTGGTATCGTGTCGTTCTTCTAACCGTACGTAGTCGGATAGTCGCTTCCTTAATCCGGGACGGTCATCG
lg4	marker_28762	CGATTACATCCTCACGCGACAGGCACACCGCGGCCGAGTGTCCAACGTAGTCGTCGTTCCTCAACCGGTACGCCCAGTGAAGGCGGACTCAGACCACAACATGGTGGTAGCCACCGTCGCGAAGGTGTGAGGGAGCATAGTGAGGGTAATGGGGAGTATGTACAAGCTGCTGGTTCGTGAAGAATTGTCCGCGGGGAGCCATGACCGAGCAGACGATGATACATAATTTGTACGGGCATGTAGCGCCAACAGTAATGGGAACTGTTGCGCGACATGGCAGTATTGTGTACAGTAATAGTAGATGACAATGATATAAATGAGAAGCTTCACGCCTGTGGTTGATGCAGGCAGCCGAAACGAGACTTCGTGGGCAGTATGTTTCTAACCTCGGTGTCGTTT…
lg4	marker_45128	CGATAGGACTACGCCACCCCAAAGCGCGTTGAAGCGATTTTCTGAATTCTTGAGAACTGTCAGAGCAGTATCCTCTGCTGCAATCGTGATGATCGCGGGAAACCATGATTCAGCGGCACAAATTGAAGCATTGGGAGTGTTAGCTACCGACAGTGAAGCAATCGTTCGAACGCGTGAGCAGCTTTACGCTATATGGCATGAACCACTGTTGTCCGTACGCAGGCACACGACGCTGCTGTGATACTGTGTCGCATCCTAAAGATACCTTACCTTACCATTTTCTTTGATCCTATCCGCTCTTGCCCCTATGTACCATGCTGGAATACACGTAGCTCCTCTCCAGAAACCCGGACGAGCGTGCGACTGCGGCTCAAGCGGCCGAGCACGGGTGGGTACACG…
lg4	marker_41481	CGAAGGCGCAGATGGCGTGGACCACGGCGTGCTAGACCTTGACTTGGGTCTGGGGGCGTCTGGAGGAAGGCCTCCGCCGAGGTTACCTGACTGGGCAAGCATGGTGGCGTACGTTGCTCGCGTGGCGGGGGAGGGTCTGGATGCCCTCAAGGAAGGCGGTAGTGTTGCGGGCACAGGCACGGGGTCGGCGGAGGCGAAGACGGAGACGCAGGGGATGGGGGCTGGCTTGGAACGGTTTGGTGATGGTGATGGCAGCGGTGTTGGTAACGGTGACACCGGTCTTCGCGATACTGGTTTCGTCGGTGCCGCGGCCGGCTCGTTGTCTCCGTCGCGATCTGCTACCCCGCATCATTGATGCCTATGAATGGAAAACCATTGAAAGCGGGTTGAAGCAGCGAA…
lg4	marker_40624	CGATGCCCCAGATATTGGCACTGGCGGCATTCTGAACAATGGTTTCCGGCAGGCCGTCTGCCGACGCGCGAGACACTTCTTCCTGCTTGTTCCGATAATTGGTATAGAATATAGTCGGGTTAAAGCGCACGCTTCGACGATCTTGCCCAGCGAGGGGTCTCCCAGACCGGCCAAGGAGGGCTGGAAGGAGGGGTGCATACCCCAGCGGTGAGCCCGGCGGAGACTCAGCCGCGACTGCCGGTAGTGATGGCAGTAGCACCAAGGCCACTAGCACTTTCGTAGGGAAGTGCTTCAAGTGCGGCAAAAAGAGCCATAGGATCGCAAACTGTACGGAGAAACGGTGCAGCGCATGCAACGGACTAGGAAACGCTGCTGATGTTTGCCCCACGCCCAAAGAAG…
lg4	marker_44890	CGATCCCGCCAAAGTCGCAGGAGGTAATCACGTTGGGGAACTCGTCCCAAATGCTGTCGCCGCCACCGCCGACGTCGCCGCCGCCGCGGTCCTGGGCGTTTGCGTCTCCGCGCACGCTCGTGATGAGCAGGGTTGCTGCTGCTGCCGCCGCTGCTGCTGCGCGCAGGAGGGACGCTCCCCTCTTCTTCTTGCGCGCGAAGGAAGTCTTCATCGTTTTTGCTGTGGGTGTGTAGGGGGGATGGTATACCCCAGGGTCGAGTACGAGTACGAGTACGAGTACGAGTACGAGTACGTACGTACATACTGTCGCAGTCATACTGGTACCTGGTTCCCGGTATACACCAAGAACGACCATCAATACTCGTATCATACGGGCAGCTCTTTAGGCCAACAACTCAC…
lg4	marker_14916	CGAAGACGAGCGAACCCACCGCGCGAAGCCGCTCAGGCGGGCAGGCCTTCGCCGCCACAAAATACGCGGAAGCCACCCACGTGCCTGTGTCCGCCACGAGAGGTGCACTCGACTGCAGAGCTCTCTCATTGTGTGCGGGGCACTGGCGACAAGTCAGTCGTCTCAGTGGTGAACTTCGCCGTCGCCCGCCCATCCCTAGGCATGGCCACGGTAGGGGTGGTTGGCTTAGTTTTGCTGAGCCCCCTCTGTCAGATATTACGCTTTAACAGATTATCTACATGTATGTGTTGAAGCTCATTGGCTTAGGTTGCACCGCACTTTGATCAAATTGCACAACATATTTGTGTAACGTATATTTTTAGATACGTACGAGTGCACGTCTTCTCGGTCGCTTATCG
lg4	marker_36308	CGATATATGATTCTACCGTTGTAGGCTTTGAATGCTGCGCGTGTTATATTTACATATGTGGTGCTTTCAGCAGCGACGAAAACGAATTCCCGCGCCGTTTGCCCCGATGATTTGAGTTGCGTTGGAATATACTATGGATAGCTCTCGAACGACGGATTCGTCTCATGCGGGGATGCTCCAAACGCTTCGGACATGAGTTGTACGACATGATGACGGCCCCGCTTAGTCTGAACGTCCGCACGTTGAAGGCCGAGGTGATTGAGACCCTGTTGTATGGATGTGTGACGTGAACTCTCAGTGCGCAACACTTCGCCAGGCTCCGATCGGTGCACCACCAAGTCCTCCTGCGTGTCATTGGCTTCCAGCACCGACAGCGTGGCGACTACACGACCCTCTCGT…
lg4	marker_35648	CGAAGACGAGCGAACCCACCGCGCGAAGCCGCTCAGGCGGGCAGGCCTTCGCCGCCACAAAATACGCGGAAGCCACCCACGTGCCTGTGTCCGCCACGAGAGGTGCACTCGACTGCAGAGCTCTCTCATTGTGTGCGGGGCACTGGCGACAAGTCAGTCGTCTCAGTGGTGAACTTCGCCGTCGCCCGCCCATCCCTAGGCATGGCCACGGTAGGGGTGGTTGGCTTAGTTTTGCTGAGCCCCCTCTGTCAGATATTACGCTTTAACAGATTATCTACATGTATGTGTTGAAGCTCATTGGCTTAGGTTGCACCGCACTTTGATCAAATTGCACAACATATTTGTGTAACGTATATTTTTAGATACGTACGAGTGCACGTCTTCTCGGTCGCTTATCG
lg4	marker_45349	CGCGAATACCTTCACACAAGCAAGGGAGATTCACAAAGTTGGTGTCGTTTTCGGACGCAAACTACTGTAGGGTAACAACCCGGATAACGGCAAATCAATGTCCTAGTGTGCTGTCTTCCTTTCTATCGCTCCAATGAGCTTCAAGGTGGAGCTGCAAGGACTGACAGCGCAATCCCCTATGCAGGAAGAGCTCGTGGCCGCAGTGCTAGCGATCACGGAGGCGGTACTGTGCTCTAACATAACAAACAACGGGGATTCGGCAAGCTCTTCG
lg4	marker_42053	CGATGATGCCGTCGCCAGCAACAGCGGCGCCGTCGGCACCGTCGTCCTCAGCACCAGCGAGGTTGCCGATGAGGATCGGGCTGTGGGCCAGCGCGGTGGTCTGGCTGTTGGCGCGGTCGTTCTCGGTGAAGACCATCAGGAGTTCCTGACCGTCAACGCCGTCCTCGCCCGGGTCGACAAACTCAAGCGAACGCACGAGGGACGTAAGGACCGCAATATATTGGGAGCGCCTAGTGGCGCATCTCCGTTTTTAGGGTATAGTGCGTGGCGCTGACGTCCACCTCCTGATCGGGGTGCGTGAGCACGAAGCCAGACTTTCTTGATGTTTGCTTGGGCCGGCGAGGGGGCATTAGCGATTCGGACCACGATACGATCTCGTCAGTACAACCAGGTAACTAT…
lg4	marker_30835	CGATATATGATTCTACCGTTGTAGGCTTTGAATGCTGCGCGTGTTATATTTACATATGTGGTGCTTTCAGCAGCGACGAAAACGAATTCCCGCGCCGTTTGCCCCGATGATTTGAGTTGCGTTGGAATATACTATGGATAGCTCTCGAACGACGGATTCGTCTCATGCGGGGATGCTCCAAACGCTTCGGACATGAGTTGTACGACATGATGACGGCCCCGCTTAGTCTGAACGTCCGCACGTTGAAGGCCGAGGTGATTGAGACCCTGTTGTATGGATGTGTGACGTGAACTCTCAGTGCGCAACACTTCGCCAGGCTCCGATCGGTGCACCACCAAGTCCTCCTGCGTGTCATTGGCTTCCAGCACCGACAGCGTGGCGACTACACGACCCTCTCGT…
lg4	marker_42793	CGAGCTTTGCTTCTATGTACACAGCCGTAACCCGTCACCGTCAAATGACCAAAATGAAATTGGTATGTGCCGGTGAAGATGAAAAAGTGGTAGGCCTTCATGGTATAGGCCATGGTATGGATGAAATTCTACAAGGCTTTGCCGTGGCGATAAAAATGGGTGCCACTAAAGCAGATTTCGAGGTGGACCAAAGCCCTCAAGATGTCTTCGTCTTCGCTGAAGCGTACGGGAACAACGTGTATCGCAGCAGCGAAGAACACGTTGACCAGCAACAGGGACATCACGCAGCCTTGTCGCAGCCCCTGCGTGACATCAAACCATTCTGAGTGCCCTCCATGAATTATCTGTGCGCACGCAAGCACGCATTCTATCGTGGAACTGGCGGATGATTGTAAGCAT…
lg4	marker_44019	CGACACAACAGTCGCAGTCGCGTCCCTCAACGATGGTGGGTGTGTACACTAGTGCAACCGCAGATGGCCAAGATGGGGAACGAAACCCGTGTATGATACAACAGCGAGGAGGGTAAGGAGAAGGGCGGGGCGCTCGTTCAGGTCAGGTATGCCTGAAAATATACATAGATGTGACGCCGAGTCTGTGAACCGCCATACACGACTTATGCTGCCCATCGCGGCAAGGCAAGCGAGCTACCAAGGGGGATCCAGTGAGTGCGCGTGATT
lg4	marker_43673	CGAAGTGAGCCATGAAGACTATACTCGTAGATAAATAGTGTTGTGTTTGTTGGTTGGCGCCTCGGCGGGGTTGGGCAAGTGGGAGCCGGTGATCGACGGTACGCGCCGCGGAATACGACGAGATTCCTGCATATCTGGCTTTGCCGGAGCGCACCGCGGTGTCGCGAAAACGTGGACAGCCGCTGTTCGGGGGACAATAGTATATCTCCGACGAACTGCGGAATGACCTACAAAACAAGAAGTGAGGGTGATGACCGTCCCTAAATCCGTACGAGTAACATGTGCATCCACTGGACCGAGTCGTGCGGCAACGCCGTGGGAATGTCGTCCGGCAAACCTGAGAGGATTGTGCTCCTATTCCTGTTTATGGGCGGCATCTACACTATTATATTGTTAAGC…
lg4	marker_42355	CGATAATTAGACTGAAGAAAAAGAACAAACCACCGCGCAGCAAGTATCCCGTAAAAATGATACGGAACACTAAGGAACACTCTCTACTTCAAGCACAGATCTAAATATTATGCTCCTGTGTTTTGTTTTTCATCGAGAATCTCCTCCCCCGATGGAAATATACCCAACTTACTGGAAAGGGGCACATACCTCGTTCCACGGATTTGGCACCGGACGCTGCAACGACATCGTGCCGGCGTCTTTTAGACATATGTACGTCTCCAGGCGGCTGTCGCGCAAATCGCTGTTACATAAGCAAAACTTTGCTGTCTATTTTCATGTAGCACAACGTCCAGTGCGGCACAACCCCATAGTAGTGATCGCGACGAATGAAGGCGGAAGAACTGAATCG
lg4	marker_40390	CGAAAACAAAATCGCCTGGGTTTAGAGTAAGATATGCATTGATGTTGTGCGTGGTGATACTTGATGTCGTGCGTGATGAGATTGAAAACTTACATAGTCGTATAAATGCAATGACGTCAAACATGCAACACGCATGATGATGTGAGGTCATATAAAAACAATAGACGTGGGTTGTGTTTGATTATACCATATTCAACGTTGCCTGATGTGGTACGAAGACCAACCGTTCATGATGGGGTATAACAATGTATGCATATCG
lg4	marker_38014	CGAGGCAATGCCGTGTATGTTTAGGGGAGCGAAGCGCAAGTTAGATTAAGGATCGCTAGGGCGCCCTTGCTTCCTGCATTTTTGATGGGGACATGAGCTGCATGTATGCCGTTCCACCTGTTTCGCGAGCGAATTCCCTCCGGCGGTTTTCCTACAGCACACAAAAACGGTACCTATATAATCGTATCCCCTCGTACGTAGAAGGCTGGTACCTCCTCGCAAACTAACCTCCTTTCACCGAGGTCAATCAAAGCTTACTCTGTGGCTCTCGGGGGCCCTTTGAGTTGCGTTGCGTGTGTAGCAACCGGCTGTCGCCCTGTTGCCCGTTTCCCCACTTGGCCCTACCGTACATATGCTCGCATGTCAAAACGACAGTAAGCGGGCTTAAACGCAGACGTG…
lg4	marker_33329	CGATGCCGAGATTGCCGAAGATCTCGCGGTGCAAAGCGATTGTTGCGCCGGTCAATTCGCCGTTCTCCTCGATATCTTGCTTTTTATATTGTTGGCTATCAGACGCACGCGAACTAACTCGCGTAAAGTGTGGTTGGATGCAACGCAACCAGGCCTACCCCCGTCGTTTCCGTGCCACAAAGGTGTGAGGTTCAATACTCTTCCGGCCAGGGTTGTATGCACCTGTAACTATACGATAAGGTTCAATAGGCATCATTGGTGGTATAGTCACTGACTGATTGCTGCGGCGATGTGGTGCTTATCTTGGACTGGCACAATCCGGATTCGATCGCCTCTGTCCCCAAGGGACTGGTGCTCGTGACTGGCGCGACCGGCTCGGGCAAGTCCACGACGCTGGCC…
lg4	marker_30387	CGACCGTCAACTGCTACCAAGAACCGAGCGAAGAATGCGCAACTACGTCCATCTTGATCTTTCTGTGGCTATGCAGGATGCAGGTGTCCGTCGCCTGTCAGGTGTTGGTAAAGGAGTCGTGGTCGTACAAGTCCAAGATCACGTCTTATTGTCCAGTGACGATGGTACCAGGACGCCGTCGTGATCTTTTTTCGGGAGGAACAGCAGCAGCGAAATGAAAATGTACGAGTCGTGCCGTAAACGTTTTATGATGACAGGTGGCGATTCAAGGGATCACAACGAATATCTGGTATCAAGTTCGAGGGTGTTGAGTCTGTACCACGGTACCTGCACTCCCACTGTCATCATCGCCGTGGTCATCATCGTAGTTATCATCATCGTCAACGTCGTCTCCCACAC…
lg4	marker_41071	CGATAAATGACCTCAACACACCTTCCACACAAACCAGTCAAACCACCAATGAAGATATCCCTCCATAATAGACTGCGATCTGAATGAACGAAGACGTTCTCAGCAACCGGCCGACAGTACTTAGAGGACTCTGCACGTACTGATCCGTGTCTACGACGATCTATATACCTACCACACAAACGAGTCCGCCTGTCAACGCAAAGGAGCCCGCGTAATCGCAACAGCCTACGGGTGGACAATCGGCCACGTGCTTGTTCGAAAATCCCTCCCCGGAGTATGACTTCGGAAAAACATTTGTTCGTGTATCCCGACCCACATTTCCATGTTGCTAGATAAAAAGAACGAATGTGCTGGTAAAACGTATCCTGCAGTATGAACCTGTAGGTGCTCTCACTTAAG…
lg4	marker_34188	CGACAATGATGGGAACCTGATTAAGTGATAGTGAATCTGGACGAATAGTTGATTCAGCCGACAGAACGCCCTGCCACCAATCACCCACTCCATGCCCAACGATTACGGTCGCGCCGGCCGCAACAATTGATCGCACGCCTGAAGAGTGATCGCCGACGAGGTTACTTTTCCTGGCGGCACGGCTGGAGACTGCATCATACAAATCCCTCAGGTGGGCAAGGAACATGGTACTGTAGTGATAATGCCATACAGTGCGTTACAATACCTAAAATATGTGCGAAATAGTTTCTGTGCCCCGACTACTCTTGGCATTTTTCATTAAGTTCGCCCTGTTACGTTAACAAACAGGTTGCCCGCTTGCGCTATTGTGGTAGGTAGCGTACACATGCTGCCCGCCTT…
lg4	marker_40551	CGAATCCTGTTAATAAAAAAGCCGTAGAAAATTTAAGCATGGCAGCCACCTATTTGTCTAGAAAAGAAGCAGAAGCCGTTATTTTAGGATGTACAGAAATTCCGTTAGCAATTCAATATGAAAAGATTGAAGACAGTCTGATTATTGATGCGACCTCTGTGTTAGCAAGTGCTTTAATTCGAAAAACATCCCGATAATTGAATACCTCAAACAATGTTTCTCGGGTATAGGATCGGAACCAGCCCAGCGGACCCAGCGGACCGCAAGCGCAACACAGGTAGCAGACAGACGCCAGCGATCACCCTCGCACACACAGGGCAGTGTCACGGCTGCAGGGCAGCGTCATGGCTACTGCGAGTCATTGCTGGTGCGGGGAGAAGGGAGCCGCCCGAACCACGT…
lg4	marker_43742	CGATCAGCGCGTGATGCCGCGTGATGTGTTGTATATATTACTCCTGCAAGAGGAGGCAGAAGGAGTGACGTAGACAAACAAATGTTTCAAGCCGAATTTTTGTTTTTTCACTGCAAATTAAAACTTGCTACAAGATGTATGTATGCCTGGTGCTTTTTACAATGGCGAACTGCCACCAATAACATGTGCTGCCGCAATGTCGCAATGTGGTCGCCCCGGTGGTCTAACTGGTAGCCACGAAGCCTGTTAGCGTTGGAGGTCGGGGGTTCG
lg4	marker_33926	CGACCGTCAACTGCTACCAAGAACCGAGCGAAGAATGCGCAACTACGTCCATCTTGATCTTTCTGTGGCTATGCAGGATGCAGGTGTCCGTCGCCTGTCAGGTGTTGGTAAAGGAGTCGTGGTCGTACAAGTCCAAGATCACGTCTTATTGTCCAGTGACGATGGTACCAGGACGCCGTCGTGATCTTTTTTCGGGAGGAACAGCAGCAGCGAAATGAAAATGTACGAGTCGTGCCGTAAACGTTTTATGATGACAGGTGGCGATTCAAGGGATCACAACGAATATCTGGTATCAAGTTCGAGGGTGTTGAGTCTGTACCACGGTACCTGCACTCCCACTGTCATCATCGCCGTGGTCATCATCGTAGTTATCATCATCGTCAACGTCGTCTCCCACAC…
lg4	marker_42303	CGACGTTTGAAGGAAGATGAAACCACGAGCATAGGCACGACCTCGTTCCAAACCATTGTGTATCTTACTCTCTTTACTTCTTGTTTACGTCCTATCCACGAAACCCAAACCCCTGACGGTGTTTGACGTTTCTCATCTGTGTGCGCAGCGGATCTCCACCCCTGGTAGAAAAGGGGTAGTGGAGCGCCCTTCCCGGTAACTGCGCCACGTCTGCTCTATCTACTGTACCCCCTTCAACATATTCAACATACAAACACAAACGCCGCGCTTCGGTACGCGTCGTGCCATCGATCGGTACGTTCACCGTTCTCGGTCTGATCACGACCCCGCTGACGATCCTCGGATCGGTTGCGGCACTGTGGATCGCGTTAGGCGTTCAGATATGAGGTGTCGTTGACC…
lg4	marker_44513	CGACGAGGGGCAGACATCTGCAGTGTGCCCCAATCCGTTGCATCTACTGCACCGTTTCTCTCTACAGGTTGCGATCATACGGCCCTTCTTGCTACACTTGAAGCACTTCCCTACGAAAGTACTACCTTCGGTGGCCTTGGTGCCATTGCCACCGGCAGTCGCGGCTGAGTCTCCACGGGACTCACCGCTGGGGTTTGCACCACTCTATCCAGACCTCCTTGGCCGGTATGGCTGACCCCTAGCTGACCAACCTCTGTTCGCGAAAACGCACTCTACGTGCCCTGCCATTGGTCCAAAACTCATTGTACCTGTTCTTGCCTCTTTAAAGCCCAGGTATACCGGATTTTGTCTACTCTGTTTGACTTTCACCTTTTTTTTGTCGTTATTACGCCCTTCATA…
lg4	marker_39126	CGAAATGTGTAGTCCCAACGAACCGTTACTCATCAGAAGTGATATAGATGTAACCGAACCCTAAATGAAAACAGAATACGAACGGTACTGCTTCGGAGATCATGGAATCTGCCCCCTGGGTGACGAGGAGGTGACAAGTGCAGGCCTCCTACCGTAACATTACGACAAACTGGCGGCAAGTTTAGCCGTGTGCGTTAGATGGTCACAAGTAGACACATCGGTTACACACTGTGTGGCCTGTAAGTGTTTGGTTAATTTAACATGTTGCAACGTTTGTCTACGGGCACTAGCCACGTACTACTACAGCATCG
lg4	marker_28931	CGATGTATAGTTTTAGCTTCAGTGATACAACCGACTTTCCGCACCCACAAGACGTAGCCACGGGTGCGTAGTTCGTACAAACACTGAAGCGGTATTTTTTTTTAACGTGTTAAGGTTGCTACGTCGTGCGTAAAACAATACGTCATAGCTACGTGTGTGCAGCAGCGCAGAAAATTGTTTTTGTTTTGTTTAGATTTTTCAATATTTTCCCGCTGAAAGAGCACGTATCGTCTCACTATGGTTTTTGTTATAGCGTAGTTACCGACGGTCAGCGGTAGAGCGCTCG
lg4	marker_22850	CGACGGCACACTACGATTAGTGTTGACCGTTGACCCCTCTACCGCCATCTACGAAGCGTTTCAACTGGCATGCCCGTCGTCGGATTCGCTTCCCTCGATATAGTGATGTGTACAACAACAGTGCCGTTTCCATGGCTATCCGAGGGCGCACAAGCGGTGGGCAAGAGGTGTTGAATACACCCCGCTAAACGTTGCCACGTCAGCGGTGCGGCCGACATACCTGCCGGTGTATGTTAGCGCCAGGCGCTTGCATCAAGATTGAGCTATGCCTGCCAAGTGATCCCGTCATAGAATGCATGGCCATATAGTGTTTTGTGTTGTGGCAACATCGCGTTTCAACTGAATACGAGTACGACGTTCACGTTTTACGGCCGAGATGACATTGACATAGCATGAAAC…
lg4	marker_41722	CGACGAAGTCTTGGACAAATTGGGCAGCGGCCGAATATTCTCGCTCTTTGACCTGGTCTCTTCGTTTCATCAGATCACGATCCACAAAGACACGATCCCCCTCACGGCGTTCTGCACGCCCCCACGGCTTTTCGACCATACCTGCAGATGTTGTGGGTGGCCTCTGTGAATATTAATCACTTTCCGGGACACGAACACATGCACTGGTGCCGGGCAGATCAATACCATGTGATGGCGAGTTCTCCATACGACACACCCGTACCGTGTTATCACCTTTACCCTGCCGGCGCCGTCCAAGAGCACATTAGGCTACTGAAGGTCGCCATGGACAGTCTTCTTGCTATGCATGCCCGGCCTCAGGGGATGCACTGGCCTGCTGTCAGCCATCTAGCTCAATAC…
lg4	marker_39004	CGAGAGGCATTTTGCAAATACAAGCTCAACCGGAGCACGTGCTGCCGTAGTGCATGGGCCCAGTGACAAGGGAGATACCCGCTGAGGCGCAAAACCAATAATCAGTAGCCTGTGTTTGCGAGGCTTGAAATAAATCAGAGACAGGCGCGTAACATATACGTATGCCGGTACGCAAACTAATGAATAATGCTCAATCATAAATTCGCCCACCAAGTAAGACGCACACACAACGAAATACAAAACATCGCACCACATCG
lg4	marker_43394	CGATAAATGACCTCAACACACCTTCCACACAAACCAGTCAAACCACCAATGAAGATATCCCTCCATAATAGACTGCGATCTGAATGAACGAAGACGTTCTCAGCAACCGGCCGACAGTACTTAGAGGACTCTGCACGTACTGATCCGTGTCTACGACGATCTATATACCTACCACACAAACGAGTCCGCCTGTCAACGCAAAGGAGCCCGCGTAATCGCAACAGCCTACGGGTGGACAATCGGCCACGTGCTTGTTCGAAAATCCCTCCCCGGAGTATGACTTCGGAAAAACATTTGTTCGTGTATCCCGACCCACATTTCCATGTTGCTAGATAAAAAGAACGAATGTGCTGGTAAAACGTATCCTGCAGTATGAACCTGTAGGTGCTCTCACTTAAG…
lg4	marker_31144	CGAGTATATACGAATTGGAAGTTTGTTTTCAGTTCCGACATGGTGGTGGGTGTGGCTCCGTTCCCTCGTTTTGTTTGTTTCCCCCTGATGATACTGCTGGTGTACCAGTCATACATATTTGTCATATATATAATATACCTGGTTTATCAACAATGTTGCAAATATGAGTTTTGTGGATTGTTTCGATCTCGTCGAACAGTGTTTCGTGGTGTACTGTAGTATGGTTTAACCCCATATGGCACACAGCATAGTTCTGGACTGTAGGGCCACGTCCATGAAAAGCGAATGAATATCATATATGTATCATGTTGATATTTTGGCAGAGCCCCCATGTAGTTCAAGAGACGACGCATGTTGTCTCCACTATGGCTACGAGCCATATATTGTCCGCCAAATGAA…
lg4	marker_28033	CGAGATTACCAATAGCAGGAAATATACACGAGGTTTCCCAGACAATAGTTCGTGGCGTTGTGGCACGACTAGGTCCAACGAAAGCTGTAGCAACTCGTACGAACTGCAGGACTATGATCACATTCACACATTGTTTAATACTGCATTCTCCAGTTCCTCAGATCTACCGTTTCTCGTTAACAGCGGCTCTACTTTTTTTAGACTACTGAGGAATCCTAACGGTGGATGGAACTGCTGTAGAGTGCCTTAGCAGCAATGTTGGAGGTTGAAACCCGGATATCTGGCGGGTGAAAGGTCGACACGTTCGGCTCTACGGCTAGATGTACGCTAGCGGATGGTTCTACTGAACGACCCACGGCAACGTTCCTCTGGTGCTTGCTCGTGATCGTTCCACGTATG…
lg4	marker_28099	CGATCGCTGCTTTGCTGATCGTGAAAGTTGTTTTTCAACTTAAAGATCACCGTACAAAGTTAAAAGAAGTCCTACGTATTTATGTATTCCTATAACACCACTAACATTTGCGCCTGGATTTCCAAACGCCCGCCAGCGATCAGGCACGCCCCTCTCTCTCCCAGGCATTAAGCGGGCGGACGTTGCCGCGTGGTCCCTCCGTCCTTATGTGCAGGCATGCCGCAGCACGAGCGCGCGACGCGCTCGCTTTGCGGCGCCGCGCATGCCCGACGATAAATTCGTGGTGGACCCACAGGCGCTGTTGCACGCGGGTCTAGCAAGAGAAGCAGCAGCGGCCACGGGTTCAAGCCCGTGCCGTTCG
lg4	marker_40441	CGAAAGGTGGCCAGTTCAAGCGAGCTGTAGAACAAAGCGTGGACACCGCTTTGAACACAATTCACCACCAATCATGGTTTAGCCAGGCCCGCTCGTCTACAGTGGATGCACACCATTGCTCCTTAATACTGCTGTAAATCACGAAGCTTTTCAAAATTGAAGACCCTGGCCCGAACTTAGTTTCCTCGCGAAAATAAAAGTTGACGAATGTCTTCTTGTATTTGCGCGTAGTCACTTCAACAGGCTGATCTCCATGGTCGACATTAAAAACCAAAAACCAAACGTAAGTCCAAATACACAAACCAAAAACGTCATAAGTCTGAACAAGGTACGCACCGTACACAGCGAGGCAGGTGGGACGTCGTCGCTCTCGTCTTACGGGTGCTGTCAAGCACAAGG…
lg4	marker_27969	CGAGTAGAATGCTTATGTGACATTGAACTGAAGTATGAAGGCTGGAGTAGACACGGAGGGTACGATGTGACGATATGAATGGTACATCTTGTGAAATTGTCATCCGTACAAAGCGTTGGGACCGGGAGAAGGCACGAACATACAAACAGGCATGTTCAACAACGTTTGTGATAAAAATACAAACGCACCTCGGTGATGCTCAGCCAAACGTCAGTGTTCCACTTGGGGTCGTAGAGGCAAATCTTGAGCTCTTCGGTCTCGTCGGTGTAGAGGTCGTACGTCTGGAATCCGTTCGTCGAACAGATCCTTGAAACCTTTGCCTGGCAAGAGCGCTGCGCCGGACAGGCGGAAGACAATATTCTGCGTCGCTTTCGGACGGTAAATTCCAGCGATGGATAA…
lg4	marker_44845	CGAGGACCATGACATATTACAGTAGTCACCTGACCCAAGACAGGACTCGCTGAATGTACACACATTTAGGCCTTTGTGCATGGCTGGAAACATTTATGATGCTATGCTACAGGCCGGTGTTTCAGCTACATGTGAAAGTCAGGTACTGCAGGTCTGATTGCTGTAGATACATGTAGGTCTGTACGGGAAGTATGGTACACATGCAGGCATACACACCGTTTTTATAAACCGGTCCGAATGTTTCGCGTATATCGGTCATTTCGTCGACTCGACGACGATAGGGGACCAGCCGGCCAACCCACCTTCCGATGGGGCGTCGCCACTGCCGGCAGCCCCACCCGGGTTGACGCTCGCCATCTAGGGCTACCACAAAAGAACGAGACGGCCAAGCGTCACGAC…
lg4	marker_43947	CGCGAAGACATGCCGGCGGAAGAGCAACGCGAAGTGCTTGCGCAGGTGCCCGCGCAGGAGCGCGCCGCGATTGAACGCTCGCTCGAAACGTGGCAACGCAATGCAACACGACAAGACCACAACACGATTCGCGCCAGGAACCACAAAATCAGTGACGACAGGGCTATTTCTCCCTGCCACCCTCCCTAACAGCGGGATGGAATGCTCACAGCACCAATGGGAAAATATCCTCATTGCTATCCAACTATTAATAGATCGTTATCACTAACAAAATCGCGAAATTGAACGGAAGCACGTACTTGAATAAACCTACTACACGATACTTTTGCGCCCCATGTTTCACGCTC
lg4	marker_36985	CGACTATGGTGATTATTCCGGCCCCGGCGGCGCGCGGATGTTGCTACGTGACCGACGACTGGAAATCGCCTTTCTGGAAACTGCACGCGGAGGCATATTGCGGCGCGGATTGCCCTTGTTCCAGGCGCGGGCGGCGCTGGTGACCAATATTGCTGCCGATCATCTCGGCCAATATGGTGTTAATACGGTCGAAATGGGAGATGTTGCAGAGTGTACACGTTCATAGGTGTTGTTGAGCGTGTACACTGTACGCATTAGGTGGTCTCTGTCCGTCTACACCTTGGCTATATGTTGGCTCCGGCGTGTCTTGCACTGCGGGAGTTGTGGGCTACCAATGTCGCATGGTCGGTGACGACGGACGCATGCTACGGTAGGGGTGCGCCATGTTTTTTCTGCGCT…
lg4	marker_16735	CGATATGTCAATGCGCGTGAAAGTGGCCACAGCCGAGTCCAAGGCGGTCGGGAATAACAACCCTATGCGCTTGCTTCGGACCGGAGCGCTGGCAGCGTGATCGAGAACTCATCCCAAATACACCGAAGGTTTCATGCTATGTCAATGTCATCTCGGCCGTAAAACGTGAACGTCGTACTCGTATTCAGTTGAAACGCGATGTTGCCACAACACAAAACACTATATGGCCATGCATTCTATGACGGGATCACTTGGCAGGCATAGCTCAATCTTGATGCAAGCGCCTGGCGCTAACATACACCGGCAGGTATGTCGGCCGCACCGCTGACGTGGCAACGTTTAGCGGGGTGTATTCAACACCTCTTGCCCACCGCTTGTGCGCCCTCGGATAGCCATGGA…
lg4	marker_43852	CGATTGCCTTCCGTGCCGCAGTGCGGCGTCCTCGCATCGGCACTCACCGACGCGCAAAGGTTTGCCTACGCTAATATGCCTGCTGTACGTTAATAACGGGCCAAAGCTCTCGTCAAGCCCAACTGCCCGAACCGAGTCGAACTCCGCCCAAACACTCCCGCGCAACGTTGTCCAGGTCCTGCCGCAACCATTAAAGGGGTTACTCCACCCAGAATTGGACCTGAGCAACGTGGACAATGTTGTAGAAGCATACGTAGGGAAAACATTTGTTTGAACACATCGGCGGACCGACAGTGATAAACCCGTTCACATTGTGCACAGGAATACAAAAACATTGAGATTGTCCTAGTGATTGGAAAAACGACAACGCAGTTGGGGGCTCACGTCAGGAGAATAATA…
lg4	marker_45294	CGACTGCGGTAATATCTCCAAACACATCCCTGTTGCCCTCACTTTCCCTGCCGCGGGACGAACCGGGACCCGCATTTCCGGAGGCGCTGCTCTTACCGAGCACCCTTACATCTCCATGGGTGGAGCAAGTGATAGCCCCTGTAGCGCTGTATTCGGGCTCATGTGGTAACGCTACACCAAGCGTCGTCCACCCGTGATACCCGGCGCCGGTCCCGCCGCCGTATCCGGGGTGGCCGCCATAGTAGTGCCCTTGCTGCGGAAACATCCCTGCAGGTGGCCATGGCCCGCGCTGGAACTCTCG
lg4	marker_1062	CGATACCTTCTTCAGGTTCAGTTTTGGGTGGAGTAACACCCCCAGTGGTTGCTGCAAGGCGAAGACACCGTCCAGATGGGGAAACACCATTGCTCGTCTGCTTTTACTATATATATGTCGTCGGCTTGTGTCCGGCATGATATAGGGTGTTGTAATCGTGACATGGAGATATAGCCTAGGTTCGCATCTGACGTGCGATTCTGGACGGCGATAGGTCGCATCTAAGGGATACACACAAACGAACCATATATTGCTGGTTGCGGCCGTTTGTGTCTGAGTTCGCCGTGACATTGTTGGCGGTTGGTGAACAGTGTGCCTCG
lg4	marker_24767	CGACCTTCTACATGGACACAGATGAAATCGCCAAACTGAAGATTTCCCTTGACGCCTGGGAGTCCTTCCCTAGCATGTGGATCAGCATTGCGGAGGTGAAGTATGCCAACAACGTGATGGTTCGGCTGTTACTTCCTGTACCTCAGCGTAATATTATTTACGAGCATACGATGCAGCTTTGATTGGAGGAGCGCCTCCAACATGGCCCCGTTAACTCGCATGCATGCCCTTGCAACGTTCTGTCACATGAGTACCGACCGATTTGTGCATACATCGTTTATCATTACGTCCTGGGAAACTCACGGTGCCCTCCAAAGCATGTCGTCGATCGACATTTTTGACGTTCTGCCTGGCGGCGGCACGGCCATTGATACGATGACGCATGAATTGCGTTTGCAA…
lg4	marker_16076	CGACATCATAGATACCGCGGTCGCTGCGGGCAGCTTCAACACCCTCGCCGCAGCCCTCAAGGAAGCGGGCCTCATTGAAGCCCTCAAGGGCAAGGGACCGTTCACCGTTTTCGCACCCACCGATGAAGCGTTTGCAAAGCTCCCGAAGGGAACAGTCGATCTTTTACATGGACGGGGTTCACACAACGGGTCCACGTAGTTGTATGATGGCGTCTGTGCTGACTGGATTCGCTGTCGTAGGAGCTTGGGCTCGTCAGCAGTGTACACATGTGGTCGTTTGCTGTATGGGTTAGGTGTCCGTTGAAGGAGCACCCGAGTTTATGCGTGGGTTATAAGATTATCGGGGGGACCGTTGCAACACCCCCGCGGGGTCTGGAGGATTGCCCTTAAGGTTGTGAT…
lg4	marker_40421	CGAGGATCTCCCCCTTGCAAGACCAGCGAGAGTTGGCCCAGACATCGTTGTCCCGGGTGTTGTAGGGTACGCACCCGCTCGGGCTGCAGCCACTCCCAGACTTTCGCGTGTCGTACCCGTTGGCGTCCACGTCCACCCAGGTCCTGTCGCCCGCCTCCACAAGGGCTTGAACAGGGGTGGTAGCGCGCAACGGAAGTTTGACATATGGTGGCGTGATAATATCAGGGCGTTAGAACTTGTGTCGATACCCGCTGTTGCTGGGGCAGGAGTGCTGATCATTCCCGATCTGATGGGCGCGAGCAGCGAACTGCTCAAGGAGGCTTTGATCACCGGCGTCCTGACCTTCCTGGCGGCGCTGGCGACCATGGCTTTCCTGATGCAGTTTCTGCGCAAGGCCTCG
lg4	marker_16950	CGACACCACCGGCAACGCCGAGGTGATCCGCGACGCGATGGCCGCTCTCGGCAAGGGCGGCACGCTGGCGATCGTGGCCCTCGGCCGTGGTGTGTTGCAGCTGGATCTGCTGGATACGGTGTTGAGCGGTAGGGGTATTCGCGGATGCCTCGATGCTGTAGTAGTACGTGGCTAGTGCCCGTAGACAAACGTTGCAACATGTTAAATTAACCAAACACTTACAGGCCACACAGTGTGTAACCGATCTGTCTACTTGTGACCATCTAACGCACACGGCTAAACTTGCCGCCAGTTTGTCGTAATGTTACGGTAGGAGGCCTGCACTTGTCACCTCCTCGTCACTTAGGGGGCAGATTCCATGATCTCCGAAGCAGTACCGTTCGTATTCTGTTTTCATTT…
lg4	marker_10487	CGACCGTGCTCGGTCAGCGCACTCAATTCGGATGCGCGATAGAACGATCCGGGCCGAACCGTCGCCCCGTCCGTGGTACGCGCGCCGCCGAGATCGCGGAAGTTCCAGGCCCCGTCGACTAGATAATTTAGTTCACATTTGCGTCCAACGAAGGACAGTGGTGACGGATGTAATTCAGTGTTTTCCCGGAGTTCTGACTATGAAATTTACTATTGTTGGAATGGTTTACACCTCCGATAACATATCACTCGGACAAACCTTACCTACGATACGGCACCTACACCGGTGGCCTGGGCATGCTCTAACATACTGTTAGCACTGGAGGGGCAATCGCGTAGTGGGATAACAAATTGTTAAAGGTGCATATCCACTAACGTTGAAACGCAATACCGTTATGTT…
lg4	marker_15369	CGATTCCTGTGTGCTGCTTTCCTTTAAGCACGGACCTGCTTTGTCAGAGGCAAGTAATGCAGGTGAAGAGGCAATATGTGTCTGGAACCGATTTTGACTGGCTTCGTTGGAGGAAGCGGCCGGCTTCACCGTGCCTACCGCGTCATCCTCCATTCGCCTCACTCGCAGCACCATCTCACCCAAGCGGCCTAGCGAAGCACTTACAGCAATCGCCCTACTTCACCTCTCTACTTGGACAATGCGGTGTCTCGCTCTCCTGGCTGCCAGCTTCGCTGCCACTCTTCACACGTCCTTGGGTAAGCCGTAAACGGCACGCAAACCATAACACACGGTCGGTGCATGTAATATGTATTTTACGTTCG
lg4	marker_35166	CGAAAACGTGGACAGCCGCTGTTCGGGGGACAATAGTATATCTCCGACGAACTGCGGAATGACCTACAAAACAAGAAGTGAGGGTGATGACCGTCCCTAAATCCGTACGAGTAACATGTGCATCCACTGGACCGAGTCGTGCGGCAACGCCGTGGGAATGTCGTCCGGCAAACCTGAGAGGATTGTGCTCCTATTCCTGTTTATGGGCGGCATCTACACTATTATATTGTTAAGCTTCCGACTCAACGGTAGTCTCTCGCGAAGGTTGCAAACCTTCG
lg4	marker_27826	CGAGCAGGCGGGGAGATCGCTCACGTCCACCCCAGCGACGGGTCGCTGCACGTCGTCGCGCAGCACGGCGATGCCCAGCGCATCATCGACTGACAACCTGCCCCATTACTGCAATCCCGTGTGGTTGGTATGGTCTGTGTTGTGCCTACGAATTTACTTTCCATGAGACTTTCCGACGACGTATATGTTGTAGGTTGCCTTATGGTGACGAGTTGCATGTGGTTCATCTCGTGCAAGCGGAAAGCCTAACACAACAATCACTTTGGCTCGGACACATACTTGAGAGCGACCATTTTTCCAGCGTTGCTGCCCGTTGCCCTTACTAGTAAAATAGCCAACGCTGTAGGCCAAACCGAGGTGGACATTAGATCACAGCAGCGAACATACTATGTGTTTCTA…
lg4	marker_41266	CGAGCTGACCAGCCCATTCAAACGCGTGCGCAGGCTGAGGCGAGGGATGCACGAGGAGGCGTGCTCGGACTTCAGGAGCGCGCTGTCAACAGGCACTTCGGGCGTCGCGAAACAAACAAACGGTCAAGCCAACCCAACCCAACCAACCCCCGCTCAAAGATAGCATACATATCGTAGCAACAAACATCGGCAGCCTGAGCGCGACAAGATTAGTGATCTACCGCCTACAGTAGTGAACTGTCAGCAAAGTATGCCAAGTACAAGTCCAGCTTGAGCGCCTTCACCGAACGACCCCGAAGGTGTCATTAGTCCACCATGAATTTCACCTAACGTGCGGGACGAGGGGAACGTGAGGGCACCAACGGCAACGAGGTGGGGGTTAAATCACGTTGATTGGCG…
lg4	marker_42470	CGAGAACTAGTTCGGCCGAGCGACAACGGGATACGCACGGAAACATGGTCTTGTTCGCTGCGTGTTCGGATTCGCCGAGCAGGAAATCGCGATGGTCCACATCGCCCTTCACGACCCCGATTTCGCACGTTCCGCAGATGCCCTCCGTGCACGAACTCGGCACGTCGATACAGACCTCCACACACCTTTCACACAAACAAGTCAAACCACCAATGGAAATATCCCCCCTTAATAGACCACGGTCTCAATAAACGAAGGTGCTCGCAGCTACCGGGCGACAGTATTTAGAAGCCTCTACACGTATTGATCCGTACCGATAACGATCTATACATCTACCACACAAGCGTATCCACCTGTCAACGCAAAGGTGCCCCGGCAGTCGTAACAGCCTGCGGGTGG…
lg4	marker_37111	CGAGACCGCCGATGTTGCCCTCATGGGGGAAGACCTCCGGCATCTACCGCAGGTGCTGGCCCACGCTCGGCATGCCCGCGGCATCATGGTCCAGAACATCGCCCTGTCGAACAACTTGCAACGTCGTTTGCTGTGGGCACATCACCCCGATGTAGAACTTTCCCCGATAACGTGTTTTTAAAGTGTGATAAGACCTGGGCCCTGCATTAGAGGCTAGATAGCAGTTAGAAATGTGAGTGCTGTCGGCCCAATAGGTAGATGTCAGTTCAAATGCTCTATATGGTACATTAACATTGCAAACTCACACAAAGTAGACATAGAAGGTGGTGCACCCGAGGTGCCAAAGGCGTTATGCTTTATTTTTCAGTTACTTACTGCGATACTTCG
lg4	marker_39350	CGACTGCTGCGGTCACTCCCTTACATGCTGCTTTGAGGGTCCTCCATGTCGCTGTGGTCCAATTGCCCCTCATCGCGCGGCGCGCTTCCCGCCGCTTGGCAAGGGCCTCCTCCAAAGCTGCTCTCGTCGCTGGGGTCTCACACCACTCCTGCGTGCGTCGTCTCCGCGGTTCCTCGGGTAGTACTGTCTGCGACGCGTCGACGGCACGACCACCGTGTCAATTCCACTGTATCGTAGCAGATGACACCACTGCCCTTGCAATCCACGGTAGGCTAAGTGCAGGCTTGTTGGATAGTAGAGAGTGCGGCGGATGCTCGGCTCTAGATTACAGAAAGCGTCCCGTCTAGAAGCTGTGCATGAATAGTGGCCTCGCGAAAACAGTTAAAGTAGACACCAGGG…
lg4	marker_39700	CGAGCTGATACTTCTCAAGACGGATCTCCCGCCAGCGCTGGTCTGTCACGCCCTCGGGGGGCAGCGACGCGGATGCTGGGGCGACGAGGGTCAGCACGATGCAGGCGCTGAGAAGGCGGAACGGGTGCATGGCGACGGTCCTTCCTGTGTGATGATTCGTCGAGACTTACGTTACAGTCTGTAGTCAAATGCAATACGTGACTCTCCTGACTGCTTTCTAGACAACGTTGGTAAACACCTTTTGTCCGCACAATTTCTCCGGTAGGCCTACATTTCCACTGCTGCTGTGCATACGTCTACTACGATTGGTGACCAGATCATTGGCCACCATGAAACGTATATTCAGTCAATAGAGTGGACTTAGATGCTTGTAGTGTTACTGTAGGTTTACAATGGCGA…
[truncated: 4,024 more rows]
