# Supplementary material for: Construction of a high density SNP linkage map of kelp (Saccharina japonica) by sequencing Taq I site associated DNA and mapping of a sex determining locus
Source: BMC Genomics. 2015 Mar 15;16(1):189. doi: 10.1186/s12864-015-1371-1 (PMC4369078; doi:10.1186/s12864-015-1371-1)
Supplement: Additional file 4: — Microsatellites identified in extended tag sequences and their characteristics. In total, 99 microsatellites were identified among the extended tag sequences. These microsatellites are applicable to diverse studies as their location on the map is known. [file 12864_2015_1371_MOESM4_ESM.xlsx]

## Sheet: 筛选出的 -整理后
Linkage group	Marker_ID	Miseq_Extension_Seq	Simple sequence	No. of repeats	BP to the left end	Motif
lg1	marker_19263	CGAAACAAAACGAGAGAAGCTGAGAGCGACGGCGTGCATCGTCACGTGCACGCCGCCTATGCCACCCAAAGAACCGCCACTACGTAGTTGTGATAGCCGAGTATTTGGCGTCCGTTGTTCGTTTTCCGTTTCACACCAGACACACAACACAGCAGCAGCAGCAGCAGCAGTAGCAGTAGAAAAATGGCAGCTTCAACATGAGGGTAAGGCCAAAGCTCAGAATATACCCCTCAATCTCGCTCCAGCGAACCTTTGGCATATGGCATAGACAAACCAGGGATGCGTGCAACGATAAATATGCATAGGGCATCTCGACCCCTGTAAAGCAGTGCATATATACAGGTACAAAGCATGGCATTACCTACAGTAGTGTCTACGTATGGTACAAGCTACAGCGTA…	CAG	7	150	CAGCAGCAGCAGCAGCAGCAG
lg1	marker_36622	CGAAACGAAGCCGTACTCGTAGACCGAGCCTTGCTGGGATGGCGTTGGTAGCGTTGTGCGCAGCGAACACTTCTACTACGCGCCAGTTCAGCACTGCTGCTGCTGCTGCTGCTGCTGCTGCTGTTGCTGCTGCTGGTTCCACCACAGCAGAAGAAGCTACCACCACCGCCGCTGTCGCGACACGGGCCATACCTGTACGTACGGCCATGTCGTTGGGTGGGATAATGTGACAAAATCTCGGGTGTAGATAGACCAAACGGTAGCTCCATCATCGCCGACACCTGTTTGTTGACTTTTAAACTCAAGTTGCGCGACAAGAGCTTTGCGTCATCCGCCGATTTAGCAGAAAGTTCATGAAAGTTTCCGATAACGCGTTCAGCGATCAGCAAGGCACTTCGG…	CTG	10	94	CTGCTGCTGCTGCTGCTGCTGCTGCTGCTG
lg1	marker_27378	CGAGAGGTACCGCCTGGAGGACAACTCGCTTCAGAGCTTCTCGCAGCTCACGCAGTCGCAGCCGACGAAGCAGCAGCAGCAGCAGCAACAGCAGGAACAGCAACAGCAACAGCAACAGCAACAGCAACAGCAGCAACAGCAACATCAGGAACAGGAACAGCACCCGCAGCAGCTGCAGCTGTTGAAGCCTCCGCCGGCGACGCCCTTGGCGGCGAGCAGGGAAGATAGAGCCGTTGGCGATGATGGAGCGGTTGGCGATAGAGCCGTTGGGGACGAAGCCGTTGGCGATGGTGATGGCGTCAAATCGCGACGGCCTGCCTGAGCTGCCGCAGCCCGAGCTACCGGGTGACTTCGAGCCGCCGGAGCGCCTGCTCTCCTTCTCGGCGACGAGCAGATACG…	AACAGC	6	96	AACAGCAACAGCAACAGCAACAGCAACAGCAACAGC
lg2	marker_29129	CGATCAGTCAGAAATACATTTCAGCCAAAACGTGCTCTACCTCTATCGTAGCAGGTGCACGCCGCCACCGCTGTTGCTGCTGTTGCTGCCTGAAACCATGCCCAGCACCACCACCACCACCACCACTGCCGCCTCTACTCCCTCCAGTCTGCTGCCACTTCCAGCCCGCGACAAAAGCACACCGAACCCACGCAACGAAGCGCGCTTCGCGCTTTAGGGCGACCGCCGCTGCTACCGCTTCACGCAACAAAAGACGGGGCTATCG	CAC	7	106	CACCACCACCACCACCACCAC
lg2	marker_43399	CGACTCGGCCGTCGCCGTTGGCGTCGCCCGTACTGCGGGTTGCGCCACTCTCCACGCCGAAGTTGGCATTCCAAATCGCTAAATCGTCGTCATCGATTTTTCAACGCTAATACACGGCATCACAGCTCTTAACTGTTTTCTCACACGTCATCTATATAACGAGACATGAGGCGAAAGAGGGAAGAGATGGCGCTATGAAGCCATGCCATCTAACGAGGGAATGCTCGTACGGCACGATACGTATGTACGTACGTAGGCACTACTTGGGGGAAGGAGATGACGCTTGAAGTAAAGTTATGTGATGTGATGTGATGTGATGCCAACATGCCGGAGCAGCCCGGGTTTCGGTTGACCTTCGTCGCTGGTCTCTCGGCTGCTGTGACGAACAGCTCG	ATGTG	4	297	ATGTGATGTGATGTGATGTG
lg3	marker_44409	CGAAGTACGCGGTCATCTTGTTGCCCTCAAGCTTTAAGCAAGGTCGCCCCGTGCAAGACCGATGTGAACAACGCATATTGTAGACGCCCACCATGCCGTCCTTGGCATGTTACTTGCAGTACCCTGCCCTCCCACTGCCCCCGACATTGAAGTTCGGTGCCCTCGTGGATAATTCGTTTGAGCATCGCTTGCTGTTCACAGAACCCATTCCGCCCACATCGTGTTGCTTGCAGTACGCTGCTCTCGTACGTCCCTCGATCCTCAAGCGGGATCACTCGGAGCATGTCTATACCCTGGCAAATGTGCTCGCCGGTCGACTAGATAGGCGCGCTGTACTGCAGCCGACACCGACCTTGGTCACGACAATAGGCTGCTGCTGCTGCTGCTGCTGATGTTATT…	TGG	7	370	GCTGCTGCTGCTGCTGCTGCT
lg3	marker_30549	CGAAAAAAAAAAAACAATGGCTTCGGTTACAAAACTAACAATTAATGTTTCATGAAGAGAGTGCTTGCTATAAGGTTCAGCTCACAATGTTGGGCTGAACTGGGGGAGCTCTAAATCACGCATGCATGTATGTATGTGATAGCTTAGTCGGTAATCTGGGACCTCGCCCTACGGAACAAATGGCAACCAACCGTTTGTGTGGAAGGCACGAATGAGTGGCACAGTGCGTCTAATGTCCCTGTTTTGCATGATGACTACTACTACTACTACTACTACTGTGGGTGAATTGACATGGCTTTCGTTGGCGTGTGTCGACCGGTGACGACATTCAAGGCGATGACGTATCTTATCGGTGGTGCGAACTCAAGGGCTTTCGCATGCCGTCTGCAAGGTTCTCAA…	ACT	8	254	ACTACTACTACTACTACTACTACT
lg4	marker_15954	CGAGCGAACCGTCACCCGTAAAATCAGCGATACAGTTGTTTGCTCCCGACCACGCGACGACATCATTTGGGCTGATGCCCTGCGTTTGTGTGGGTGAGCCAGGTACAGGAGTAAGCACGCCGCTCACGGGGTTGATGTCGAGACGATCCGAGGTAATAATTGACGAGTGCTTGCTCTGCCAAAACTACCACCACCACCACCACCACCACCACCAGCGCAGGCAGAGGCGAGCTATCGTATCGTATGCTGCACGCGCTGGAGGCAACAACGCCATCAAGCAACAGTATACGTAGCGGGATCTTTTTCTGTGCCCTCGTGCGCGCTTTGCTTTTTTCGCTCTCTACCTTTGCCGTCGTGGGTGGCGGTTGCGTTGCTCTACTACTACATACAGTGTGTCTC…	ACC	9	187	ACCACCACCACCACCACCACCACCACC
lg4	marker_44890	CGATCCCGCCAAAGTCGCAGGAGGTAATCACGTTGGGGAACTCGTCCCAAATGCTGTCGCCGCCACCGCCGACGTCGCCGCCGCCGCGGTCCTGGGCGTTTGCGTCTCCGCGCACGCTCGTGATGAGCAGGGTTGCTGCTGCTGCCGCCGCTGCTGCTGCGCGCAGGAGGGACGCTCCCCTCTTCTTCTTGCGCGCGAAGGAAGTCTTCATCGTTTTTGCTGTGGGTGTGTAGGGGGGATGGTATACCCCAGGGTCGAGTACGAGTACGAGTACGAGTACGAGTACGAGTACGTACGTACATACTGTCGCAGTCATACTGGTACCTGGTTCCCGGTATACACCAAGAACGACCATCAATACTCGTATCATACGGGCAGCTCTTTAGGCCAACAACTCAC…	CGAGTA	6	256	CGAGTACGAGTACGAGTACGAGTACGAGTACGAGTA
lg5	marker_44507	CGAGATGGTGACATGACGAAAGTGTACTGCACGGTGTAACGGTGTTTCCCCGTTCCCGTTCTGCCAATCAAGGAATGCTCCACCTTTGACCAAGCCGGATACCATAGCCACGTCTTCCATCCTCATGCACACGTAGGCATATACCAGTTTGCCTCCCATGTCGCTAGGGAGGAGCAGATGCGTGATGACCGGCGACGAGGAGTGCGATTGTCTGGCGGATACTTCTGCTGGGATTAAGCCCGCCCGGTCCCGCTGCCCCTTGTCGAATGCGTTGTTCTAGGCAGCTTAGGCTTAGGCTTAGGGTTAGGGTTAGGGTTAGGGTTAGGGTTAGGGTTAACCCTATGAGCGAACGAAGCCATGGCCTGCAATCAATCGCACTAAACATTCATGGTCAACCAC…	TTAGGG	6	298	TTAGGGTTAGGGTTAGGGTTAGGGTTAGGGTTAGGG
lg5	marker_43571	CGATGGCTTGGATGGCGACACCGCAACGTAGCTTCGCGTGCGACGCGCAGTCGGTGGTCGGCGCGTGCCTGCGTCGCCAGACTACAGTCGGCTGGCGCGGGCTCGGGCCTAGAGACGAAGAAATGCGCACTCGGCGCGCGCCTCTCCGTGGATACGTATTCGCAGACTACAGCAGCAGCAGCAGCAGCAGCAGCAGCAGCAGCAGCAACAGCAACAGCAACAGCAACAGTCAGCGTGCTGGGTTCGGATGCTTCGTTGTGTCAAAATAAAAAATACCAAGACAGGTTGACTCGAGGAAGACACCCCCTTGATTCGGGGCGCCCTGCGCGATCCAGATTGGATCACCACGCGAGAAGGTGTACCCACGATCAATGAGTTCTTTGACTGAAGCGAGTGCCA…	CAG	15	170	CAGCAGCAGCAGCAGCAGCAGCAGCAGCAGCAGCAGCAACAGCAACAGCAACAG
lg5	marker_43422	CGACATGACCGTCGCCATCGCCGCTACGGCCGCGGCTAGCGCTAGCGCTGGTGCTAGCGCTGGCGCTGGTGCTGTTGCTGCTGGCGGGGACGGAGGCGGCGAAAACAAAGAAGGTGACAACAGCGGTGGTACGGGTAGCACCGATATGGTGGCTGACACCGGCACCGCCGCCGCCGCCGCCGCCGCGGGTGCCACGACCGTTTCAGCCCCAATTTCTGGGAACCGCGGCAGCGGCGGCGGCGGCGGCGATACCCCCCGGAATCGGGACCAGGATCAGAACCGGCATCAGGGTCGGGTCCTCG	CCG	7	165	CCGCCGCCGCCGCCGCCGCCG
lg5	marker_42844	CGAACACCGTGCACAAGACAGCATCGCCAAGGTCGCTTGAACACCGCGCACAAGACAAGACAAGACAAGACAACCTCCGCGCGCTTGCTGCGACGGCAACATCAGCAGTATATATTAATAGTAACAAGATGCTTCTGAGCTTCAGCAACGGGCGGTGTGATGGCTGCTGGAGTCATTCGCGCTGTATGCCGTTGTCGCTGATGCAACAAAAGAACAAGGTATAATAGATTGTGGCAACGACTAACAACCGCTTGCTCTCGGACTACTCG	ACAAG	4	50	ACAAGACAAGACAAGACAAG
lg5	marker_40647	CGAACACCGTGCACAAGACAGCATCGCCAAGGTCGCTTGAACACCGCGCACAAGACAAGACAAGACAAGACAACCTCCGCGCGCTTGCTGCGACGGCAACATCAGCAGTATATATTAATAGTAACAAGATGCTTCTGAGCTTCAGCAACGGGCGGTGTGATGGCTGCTGGAGTCATTCGCGCTGTATGCCGTTGTCGCTGATGCAACAAAAGAACAAGGTATAATAGATTGTGGCAACGACTAACAACCGCTTGCTCTCGGACTACTCG	ACAAG	4	50	ACAAGACAAGACAAGACAAG
lg6	marker_38869	CGAGCGACGGAAACACGCCAGTCAGTTGCAACGACGTACAACTCTGCGTGTTACCGCGTTCTCCGATACTGACTGGCGTGTAATAACTACAGTAGTCAGCGATATACAATGACCAACTCACAAGTCCTTGAAGATAAGTAGCGACATATTATCGCACTCATGTTACGTACGTCCTACAGTAGTGATGAAAAATGTTGGGTCGTGTCATGCCCGTGCTCCATCATTGCAAGCACTTTCCATTAGGAGCAGTCGTGTTTGGTTAGGGTTAGGGTTAGGGTCAGGGTTAATGTTTGGCTTGAAGTCGAGTTGTTCCTTGACGACCCTGCGATCCTGGTGCCTTGTGCCAGGGGTGGGCATCCTATAATGGCACATCTCAGCGTTTCGCCTCTATCTCACGGT…	GGTTAG	3	258	GGTTAGGGTTAGGGTTAG
lg6	marker_41477	CGATCACGCATTCTCCCAAGGCGTGCAGTGGGTTTGCTGTGCTGAGAACATTGCCGTCGCCCACGGTCCCCACAAGCTCAGTAGAATCGGACTGCGCTAAAAGATTGGTTGCACCTGCTTCGTCTTCGTCTGTGATCTGCATGGCCGAAAAGCAAGGGCGGAGCGTCGTACGGGTTGGTTGGTTGGTTGGTTGGTTGGTCAACGTAATAACAGCGGGTGTCAAGACGCGAGGCGCAGGCGCAGGCGCAAGCGCATGCAGTTCGATTGATACGTGTTCGTGGTTTCGTGGGATACGGCTTCTTCTTTGCCCATGCGTACGCAAGGTAGTCCGAGAGAGACCCTACGCTTTATTGCTGTCTTGTGTGCTTATATATGTTCGACCGAGAGGCCCTGGTCCCG…	GGTT	6	173	GGTTGGTTGGTTGGTTGGTTGGTT
lg6	marker_206	CGAAGAAGACCTAACTATAGCATTGTGCGCCTTTCCGTTCAAAAGCTATTATTGCCTGTGCCCCATAATGGACTTTACTTATGAATTGGAGGAAGCATTATTTAGGTTCGTGCTGTGTGTGTGTGTGTGTGTGTGTTCTTCACATTAAACCTTCCTTTCTACCCGTCGCGACAGCAATATATACTGACCAAGGAAACAACAGATGCTTTCATCTATACCGAGACTAGTGTCTCACTCCCGTTACGGCGAAATGTCATTCCAAGATTATCATACATCACATTCGTCTCAAGACACTAGAGTTCAGCCTGATACAGAGCTATAATTTGTGCCCATCCTTCTGCACACAATGAAACGTAAAACACGCGTCGCTTCTCCAACACCTGCTACCACACTTCATCT…	TG	11	114	TGTGTGTGTGTGTGTGTGTGTG
lg6	marker_40957	CGACAGCTATCTCTCGATTCCGGCGATTATATCTGCAGCCGAGATTAGTGGCGCGGATGCGATCCACCCCGGCTATGGCTTTCTTTCGGAAAATGCCCATTTTGCCGAAGTTGTCGAGGCATGTGCTTCAACGTTTTGCTATACCCACGGACAGACCTTGGGAGAGGCGCTGTCCACAGTGCGGGTAGCACATCGTTTTTCTGAGGCTCCATGCTGTAGTATATCCACATATCTACACCGTAACCTAGCCTAGCCTAGCCTAGCCTAGCCTAGCCTAGCGTTTATCCGACGCGTGCTAAGATAGGTAATATGGGCAGCGCGTTTCGGCTGCACACGTATGTCTGACCGACGGGGTTCCTTAATTGAGGAATTGCCCAATATCGTCGGAATTCCGTCCTA…	CCTAG	7	244	CCTAGCCTAGCCTAGCCTAGCCTAGCCTAGCCTAG
lg7	marker_43582	CGAGCCGGTCCCCGGGGCAGCATGTTCTGGCTCTATTGCGGTATTGCGTTTCAGATTGAGAAACAGGCACCTTGTTGGTTCATTGCAATAGTGCTCTGCGGCGGAATTAAACGACGACATTGCATCCTATCACAACATCGGCAGATTCACAGCAATCCGCAGAAGAACCAGCAGCACAGCAGCAGCAACAGCAGAACACAGCAGCAGCAGCAGCAGCAGCACAGCGCCGGGTTTCATGCCGCGCCGAACTGTGGCCGTGACACAATCTCG	CAG	7	199	CAGCAGCAGCAGCAGCAGCAG
lg7	marker_42962	CGAGCCGACCTGTCTTGGTATTTTGTATTTTGACACAACTAAGCATCCGAGCGTTGACTGTGTGCTGTGCTGCTGCTGCTGCTGCTGCTGTAAAATCTACGAGTACGGAGAGGCGCGCGCCGAGTGCGCTTCCCTTCGTCTCTAGGCCCGAGCCCGCGCCAGCCGACTGCAGTTTGGCGACGGAGAGGCCCACCGATCGTCGGCTGCGCGTCGGGCGCGAAGCAACGTCGCTGTGTCTCCATCCAACTCATCGACAATAGTTCCGTAATGCGACCGCCTGAATCCCGAGACTCCACAGCCGCCTGGTGCGGAGCTGAACCAGTCAAAATGGCATACAGAATGCCCCCAAGGCCAAACACATCCGTGAGCTCACTGACTTCGTCG	TGC	7	68	TGCTGCTGCTGCTGCTGCTGC
lg7	marker_29194	CGAAAAGGCGCGGGCGAGGGCCCACGGCTGCGCCAGACGGGCCGGCGAAAGCGCGCCGTGCGACGACCCCGGGAGAGTCAGTGTGGGGACACACGCTACCACGGCCCACCGCGTGGCCTTCCACGGTGGGGGGGCGAACGGAGGGGGTAAGGGCGGTATGGGCGGTGATGCCGGAGGTGGCGGCGGCGGCGGCGGCGGCGGCGGTGGCGGCGTGTCGCTTGAAGTGGGCCGCCGCCACCGCTGCCACCGAGCTTGTCCTTCGTGCGGCGTGCTGGTCCTCGGTCACCCTCTCGACACACCATCATGCAAGATGATACAAGGAAGTTCCTACTTGATGAGGGCATTGCCTCGTCCCTCCGCGTGTGCCCTCGTTTTGACATCAACTTTACGTCTTTTTGT…	GGC	8	179	GGCGGCGGCGGCGGCGGCGGCGGC
lg7	marker_43970	CGATGGAGGCTTTGTTCAGCTCGTCGCCCTGCAAGTGGCTGGGAACGCCAGGAACGCGTTGGCAAGGTAGGTAAGGGAAGGCGGCCGAGTTCCCGTCTTCTTCATCCCAGAACGTGCCCCGGAACGGTGCCGGCGGTGGGTCTTGCATTGGGGCCACGGCGTCACCAGCGGCAGCAGCAGCAACAGCAGCAGCAGCAGCAGCAGCGATATCATCGGCAGCCGTCGCGGAAGAGCCGGCCGCGGCTGTTGCATTTGGTCCGGGGTGTCCCTCTTCTGCCCCGGTATTCGCGACCAGGACCCGCACGCAGACCTGTTTCTCCGCTGGGGGCCCGACACCGCCGACCTGCCGCCGGCGGCGAACGCCCTGCTGAAGGTCCGGGCAGATGCACTGGAGAAGCA…	CAG	7	184	CAGCAGCAGCAGCAGCAGCAG
lg7	marker_35840	CGACCCCGCGCGCTCTTCCCGCCCTGGCCGGAATCGCCGCCAAACTTGCACCCACAATTCTCAAGCTCGCCCCAAAACTGGCTAAAGGGAGCAAGCTCACCAATGTACGTTGCGAGCAGATGGCACCTTTTGGGTCTTGCGCGCAATTGCTCGGCAAACGGACGTAAGGGTCGGAACGTCTTGTGAGGTTTCATAGCTATACTTGAATGTCTGGACCCGTGCTGCGTGCAAGATCAGGTCGTTGATTGTTTGTTCGATGCGTGCTCTGCTCTGGTCTGCTCTGCTCTGCTCTGCCGGCACCAAACCTGACACGCCTCGGGACGTCTGGGCGTAGGTCCGACCTGAGCCATTGCTTCCTGCGTCAGGCGGGACGTGCAAGCGGAGGCTTCG	TCTGC	4	275	TCTGCTCTGCTCTGCTCTGC
lg7	marker_35810	CGATGTTGTAGTTGTTTGTGCTTTTCCGGGGGGCAGTTGATACGACAATGAAGAACTCCTTCGGGTGCTCGCGGGTTCTAAGAGGTGCTGCGCTGCGAGCAGCAGCAGCAGCAGCAGCAGCAGCAGCAGTAGAGAGCAGCAAGGTCAGTAGATCTGGTAACCCTGCATCGGAAACGTATTTAGGCTGCTGCTGTGTACGAGTGTGACCGTGTGTTTGGAGCGGTGGAAAGAGATGCGGTAGGGTTCAAAAACCTTTTTCGAATGACCACTGCCGGTAGCGATTACCGCTCTGGATCAGCATCTCTCTTTGCCAGAACAGAAATGGCAATGGATTCGCCACAACCGCGGACGGTGTTTCGCCATATTGCTGTTCGACGAGCGGGGGGGGGAGGGAGCTTG…	AGC	10	98	AGCAGCAGCAGCAGCAGCAGCAGCAGCAGC
lg8	marker_42718	CGGCGAGACTGTAGACCCACTCCGCCTCCTGGCGATTCCATTCAAGCAAAAATCTACGGAATGAGGCCATCCTTTTCGTTCGCGCACGGGGTGTGTCGGCCCGCCTGCCTGTGAAGTTTAGTGATATAGCGCTCATTCAATCCGCAATCAACAATCAATCGTATGATACGAGAACTCTACGTGCGTACTGCTGCTGCTGCTGCTGCTGCTACGTACTAAAATCGTGGACCATGGACTCGGACTCACCCATGGCATGGGCCATGGAGCATCG	CTG	7	188	CTGCTGCTGCTGCTGCTGCTGc
lg8	marker_45145	CGATGGGTTGGTGGTCCGTTTCACCCAATGCTGCGCTTGCACATGCTTTGCGTCTTCTGTCCTGGAAGTTTAGTCGCCTGGTTTGAGCTGTGTGGCTGTTGACGCCCGCCCGACGAGCGCACAGGCTCTTTACAAGCCAGTTGTTAACAGTTGTGTCACTCTCGCCTACACTAGTTGCTCCTCGGTAAGAGCAAAGAGAAAATGTTTTTCGGTCGGTACAGTAGTACGTACGTACGTACGTACGTACTGTTTCTGAGCCGTCTCACTCGATCGTCCGCCCAATGGTCATGCTGCGATGCCACGTCACGTTGAACTCTCCTCCACCCGTGCAACGTAAGACGTCAGTAAGGTTCTGGGCATCGGCTGCTGAGGTCCCAGTCCCAGCAACCTGATTCG	GTAC	6	224	GTACGTACGTACGTACGTACGTAC
lg8	marker_45060	CGAATGGGGCCTGCAGACCCAGAAAACGACTTTGACAAAAACGGGGCTCGGGTGGTTGGCAACAAAGTGTCCACCGGAGAGGGCTTCCTCCCTGTAGGCCTGCCGGGGAAGGGGGACAAGGTAGCTAATCTTGTCGATTCCGCTAGCGCTACGGACGACATCGCGCACGCTGCTGCTAACGCTGCTGCCAACGCTGCTGCCAACGCTGCTGCTACCGCTAGCGATACAAATAGTGCTAGTGCTAGTGCTAGTGCTAGCGGTAGCCGTAATGCTAGCGGTAATGATAGCGGTAGTGATAGCGCTGGCGTTGGTGGTAACGGTAGCGCCGGAGAATGGCCCGGGCCAGACTCCGGCTTGACGATGTTGTCGTCATCATCATCTTCGCCTGTGTCACCGCAG…	TAGTGC	4	231	TAGTGCTAGTGCTAGTGCTAGTGC
lg8	marker_30227	CGAATATGACGGACACCCGATGAAAGCCCTTTCCGTTGTCGTGTCGCGACATCCAATGTATGTGTGCCACCCACTGCTATCCTTCCATCCCACCTGTCGGTGACGTCGCCCTTAGCGCTCTCGCCTCCACTTCTTTGCAACACCCTGACCGGCAGGAAGGATGGATGGATGGATGGATGCAAGGATGGACACCTCCCTCCTTCCCCTCTCTCGCCCTTCGTGGCCTTCTCGAGAGTATACTCGGTCAAGTCATTTGTTTCAGCACAGGTGCCCGCGAGGACGCCGTCATTTCTTCAGCGTTCGGTACACTCCGTTTATTAGGGAGTACTGCAGCGGGTGCGACCACCACGCTTTTGACTTGCTGTTCTAGAAACGGTCCGTAGCAGCGGTTTCG	GGAT	5	159	GGATGGATGGATGGATGGAT
lg9	marker_37945	CGACTTTCGGTGCCACCGCCACCACGACCCCCCGCCCCAAGCCCGGCTTCCCCCGCTGCCGGTCGCACATAATCGCTGCCGTTGCCGTTGCTGTTGCTGGTGCTGTTGCTGGTGCTGGTGCTGGTAGTACCGTTGCCATTGATCGCGGGCGCGCAAGAACCGGGAACGACCGACCGTACCCGCTCGGCCAATATGCTCTGAACCGGGGTCGTCTCTTCCGACGCCGTCAGCCATCTGATTACACTAACCCTGCCGCTGCCGGCACCACCACCACCACCACCACCGTCGCCGGTACCGACGGAGGAGCTCGAACCAGCGGTGTTCTAATAAGAAGACGGATTATGAGTCCGTTGCCTTCAACCACTCGGCCACAAATGCGAAAATTCATTCTATAAATTT…	TGCTGG	3	107	TGCTGGTGCTGGTGCTGG
lg9	marker_44476	CGATGAGTTGGATGGTGACACAGCGACGTTGCTTCGCACCCGACGCGCAGCCGGCGATCGGTGCGTCTCTCCGTCGCCAAACTACAGTCGGCTGGCGCGAGCTCGGGCCTAGAGACGAAGGGAAGAGCAATCTGCGCGCGCCTCTCCGCACTCGTAGACTTTACAGCAGCAGCAGCAGCAGCAGCAGCAGCAGCAGCAGCAGTACAGTCAGTCAACGCTCGGATGCTTCTTCGTGTCAAAATACAAAATAACAAAACAGGTTGACTCGATCGTCCAATGCTCTTGCACAGGCGAACCCATACCGACAAGCACAACGTCTGGCTTGAAATCGTTGATCTGTTCAATCACCCGATCGGTTTTACGCTCGTCTAAATAGCCATCATGCGTAGCGATAGGACC…	CAG	13	164	CAGCAGCAGCAGCAGCAGCAGCAGCAGCAGCAGCAGCAG
lg9	marker_15941	CGAGCACTGGCCCCTGTGGCCCTTTGTAAACGTTTGGCAACGACCCGTCTTCTGGAAAAGAGTTGTCGATGATATTGCCGATATTATCGCTGCTGCTCAAATGCGTGATGCGGGTCAGTTCTACGGCTGGGAATCCCACCGGTGATCATCATAGGCGTGCTGCTGCTGCTGCTGCTGCTGCTCTCACCTAGCCTTTTGCTGATACTACCGTTTCCGATCAAAGACCCGCTGCTGCTGCTCTCACCGATGCAGCCAATTGTAGTACCGCTGCAGTTGATAGACTGATTGCTGCTGCTGCTCCCACTACTGATCAAATACGCACTGCTGCTGCTGCTGCTGTCGAGAGTTTTTTGGGCAGGGAAACGAGAACATCAATCTACTTAAAAAATACTTTCCGAA…	TGC	8	158	TGCTGCTGCTGCTGCTGCTGCTGC
lg9	marker_43912	CGAGCGTTAGGGCTCGTAGACCCAAAGCAGACAGCAGCAGCAGTGTTGTTGCGCTGTATATACAGCAGCAGTAGTTCGCTTGGAAAGCGCCTCGCCGCCCCATGACAAACGGCCTGAGGTCGCACGACGATGGCGAGCCGCAAGTCAGGAGAAGAAGCAGCAGCAGCAGCAACAGCAGCAGGACACAGCAGCAGCAGCAGCAGCAGCTACATCATCAGCAGCTGCAACAAAAGCAGCAGCTGCAACCGCGCCGAGAGGAACATCCTCAACACCATCGCCAGCATTGGTTCGAGATTGTGAGTAAAAGGGTATACCCACACCACCAGTATGAATACATACGTGGCTCGTCTAAATACGGCATCCAAGTCCCCACCCAGAAACACACGAAGCAACGGCTTG…	CAG	7	186	CAGCAGCAGCAGCAGCAGCAG
lg9	marker_43710	CGACGAAAATACAACGTGCAAATTGTCATTGCAGATGCGACTGGTGAAAACCAGAACCATTAATTAAACCAACAGCAGCAGCAGCAGCAACAGCAACAGCAACAACAACAGCAGTAGACTACTGCTCAAGTATGGTATGTTTTGCGTCGTGCAAGGTGGTGCTTGTGACGATAGTTATGCAGGACAAGATGCCTGGATGCGGCGCGGTCAACCAACAGCAGGCTTGCCGTCGGACCCCCTGCTTGCTGCCTGCGCCCCCAGGCTTTGGCGAATCAGGGTGTTTTTGGTTCCTCACCTCT	CAGCAA	3	85	CAGCAACAGCAACAGCAA
lg9	marker_43281	CGAAGCCGCTGCAGGACAACCTTCCGACGTGGCCGCCCCTTCCGAGAAGGAGGAGGAGAAGGAGAAGGGCGGGCTTAAGGCGGCGGTAGGACCACCCTCTTCGGGCGACGCGAGCAACAAGAAACCTTTGGCGGCCCAAAACAACGGCGGCAAGGATCTTAAACCGCCGGACGCGGAAGCAGGCCACGGCGGCGGCGGCGGCGGCGGCGGCGGCGGCGGCGGCGGCGGCGGTGGGAGCACGGAGGAGGAGCCAGCGCCGGAGGAGGAGACCGGCTGTAAAGGGCGAGAGGTTCCGGTGTCGATCATCGTCGGAGTCAACAGTCCGGTGAAGGTGTTTCGCTGGCTCACGTGATAGCTGGCGAACACGGTGATCG	CGG	15	187	CGGCGGCGGCGGCGGCGGCGGCGGCGGCGGCGGCGGCGGCGGCGG
lg9	marker_30874	CGATTGCTGCTCCAGCCGCCGTGGGAATAGTGGTTGTCGTCGCCATGGTGATTGGGGTGCTGGTTCCCTTGGTCGGCTGCGTAACGTGTTGCGTGAAGCAGCACCGCCGCGAGAAGCAACGCCGAAAGGACACATACCTCTCCCGCGCAGCTTCCCACAAAGCGCAGGTGAGGAGCATGGCGGTGAGAGACGCCGGTTTGCTTGTGGGGTTGGGTTGGGTTGGGTTGGGTTGGGTCGCACCGCGTATGCGGCATGTTGTGTTCGACAATGATGAACTTGTTGAAGTGACCCCGAAAAACATTCGCCTGCGCAAACGTTATCTTGATCCCAATGATCGGAAGAAAGCGTCACGCAAGGCAGAGGCGGCCTGATTTTCAACAATTTGTCTGAAATGGACAA…	GGGTT	5	207	GGGTTGGGTTGGGTTGGGTTGGGTT
lg9	marker_40246	CGAAGTAGCCCGCATCTAAAGCACGTGGCCCACATTTAGAGCGGGAACAACTGTAGTCCAACAAAGGAAGTAAGTAAGCGCTGGTTCTGCTCGGGGATTTACGCGACGTACCCAGATCGTCGAAGGCTAGCTTACCACACTATTCAAGAAAGTGGTTGACATACCCTGTGTACGACTAACATTAAGCCTAACCCTAAGTCTTAGCCTAAGTATAAGCCTAAGTCTAAGCCTAAGTCCACGTCTAAGTCTAAGCCTACCCCTAAGTCTAAGCCTAAGCCTAATATAAGCCTAAGCCTAAGCCTAAGCCTAAGGCTAACCCTAAGCCTAAGCCTAGGCCAATCAGATCGGTTAGCGGTACTCCCTTTGTCGCGTGCACAGTGTGTGCCAACCACTATCTCG	TAAGCC	4	284	TAAGCCTAAGCCTAAGCCTAAGCC
lg9	marker_21811	CGATGAGCCCTTCTGCGCAGCTGTAGTGGAGCGCGGTCGCCTGCCGTTCGTTTTGTAAGCAGCCGTTAGCTCCGCCTCTGATGAGAGCAAGGGCGACTTGGGGGTGGGCGTACTGCGTGGCTACGAGGAGGGGAGTGTTGCCCCACATGCCCCTCTCATCCAGATCCATGGATGGGGAATTCGGTGCGGTTCCTTGGGTCCCTCCGGGGGAGAGTACACCTTTTCCTTTCCCTTTTCCCTTCCTTGCTGTTGTTGCTTCTGTGGTGGTGGTGGTGGTGGTGTCATCGTCATCGCTCGCCGTACCTTCGACCGCGCTCAAACGTCGCAACGTCGCTCAAGAGGCCTCCCTGGGTGGTAACGACAAGGACAGCCGTCAAGAAGACGTGAACGAACGTGTGC…	GTG	7	261	GTGGTGGTGGTGGTGGTGGTG
lg9	marker_33578	CGATGAGTTGGATGGCGACACAGCGACGTTGCTTTGCGCCCGACGCTCAGCCGATGATCGGTGCGTCCCTCCGACGTCAAACTACCGTCAGCTGGCGCGGGCTCGGGCCTAGAGACGAAGGGAAGCGCACTCAACGCGCGCCTCTCCGTCCTCGTGGACTTTACAGCAGCAGCAGCAGCAGCAGCAGCTGTACAGTCAGTCAACGCTCGGATGCTTTGTTGTGTCAAGATACAAAATTTCAAAGACAAGTCG	CAG	8	164	CAGCAGCAGCAGCAGCAGCAGCAG
lg10	marker_39409	CGATCACAACTGTTGCGCCGCATGCGGTTATTCCCTGCAGGATCTCAACGCAGAACATGATGGCTGTGTTGTATGCCCCGAATGCAGTGCGGCATGGCTCGCTGAACGGATCAATGTCACAAAGGGCTCAGGCTAGCTGGCTTGTCTGTATACTGCATCAATGACTCCTTCGACCTCTTCCTGGCGGGAGCCCGCAACCCGGTTCTGCGCATGTGCGTCTCGCTCCTCGGGGGCATGGAGGACGAGCTGCTCGCCCTGGACCAGGAAGGCCTCTTGAAGGAATTCCGCTCCAGGGCTGTGGAGGCGGATGCGGAGGAGGTCAGTATTTTTGTTGTTGTTGTTGTTGTTGTTGTCGTCGCTGTTTGGAGGCTTGGGGCGTTGGGTATATATGCCGGCGGT…	TTG	8	329	TTGTTGTTGTTGTTGTTGTTGTTG
lg10	marker_26422	CGAGAAAATGTATCAAGCCATGCAATACAAACAAAGGACGGATGGACCCGACGATGGCCACTGCTACGGTGAATAAATAGACATGCGCTCTAAGGCGTAGGAGTAGTTTGCCTCATTATCAGTCTTCGTGTATCCATGGCCGCACATCCACCGTACTAACGGTTCAAGGCTGTAGCAACAAACACCGACCAAACATCAGTTGGTCGGGAGGGAGGGAGGGAGGGAGGGAGAGCCTCCAGAACAACGATACGTGGGACGTCCACAAGAAAAACTGTAAGCCGAGGCTCCATTTAATCTTCGAAATAACGGCTCTACACGTTTATTATTAGAACCCACACAGCAAGCAATGACACAATATACCTGCATTATTATTACAACACCAAAGTTTATTATGCTAAC…	GGGA	6	206	GGGAGGGAGGGAGGGAGGGAGGGA
lg10	marker_38377	CGAGAGAGGACAGCGCAAGGCCAAAGCGCACCACCATAACCGCCGTCACCACCTGCTGCAACCACCAACGCCACCTTCTAGTGCTGCTGCGGCTGGTGGGGCGGGGGTGGCGGTGGTGGTCGTGGTGGTGGTGGGTGGTGGTGGTGGTGGTGGTGCCGTGGTGGTGGTGCTGTGGTTGCTTGTTGCAGCTAGCTGTAAAGCTGTGCGTGTGGTCGTGTCGTCTGCAGAGAGCAGAGTGTTGACTCCCGCATTATTTCAGAACTCGTTCTGTTTTATTGTCTTTCTGTGGGCGCTATTATGACAGTCACTACCGCCTAGCTCTCCGATCTCGGCACGGCTTTCGAAGATGCTGAGCAACATTCGCGAGATCCAGGCGCGTGGTGCGCGAACGGTCGTCAT…	GGT	7	134	GGTGGTGGTGGTGGTGGTGGT
lg10	marker_35519	CGACACGCGTAGATTGCTCGGGGATGGCACCGGGAGACGACCAGTCTCTTCTACCGGTGCTTAATGTAGAGCTACACCCAGCAGCAGCAGCAGCAGCAGCAGCAGCAGTAGTGCGCACTAGCCCTGTTTTAAGTGTAGATGTATGCCTGCCTGTGGAGCGGCAGAGAAAAGAGACAGAAATAAAGTCAGTGGCGTAACTGCTGGAATACCTGAAGGTCGTTTTGTGGTATAGACACCACTGTTGTTTGTTTGAACGCAGCTAAGCAATTGCACAAACAACGTAGTATCGATGATTGCCCGGACGGTGGCCGCGGGCCCCGCCGCGGTCAGGCCGGCCGAGATCATCGTGCCCATGGCGGCTCCCGCAGTGCGCGTCGCTTCTTCCACCAACTGCGGCTT…	CAG	10	79	CAGCAGCAGCAGCAGCAGCAGCAGCAGCAG
lg10	marker_42256	CGAGCACCGCGGCCAGGATCTCTTCCTTGCTGGTGAAATAGGTGTAGAAGGTGCCGGCGGAGCATCGAGGAGCATGCGGGCGCGCACCATGACTTTGGGCGTGCCGTAGTCGTCCGCTGCTCTGGCGACGGCCTGCGCCTTGCCGACTTTGCTGCCCTTGGAGTTGCTGGCCGAGAAACTCAAGGGAGGGCGCTTGGTGGTTGCCACGCCCGGCCTGACGGCGGAACCTTCGCCGACAGTACCACCAACCCCACCGCCTGAAGCACCGCCCCCTCGCTTATCCTCCTCCTCCTCCTCCTCCTCGCTCATGTCAAACACAGAAGAAGAAGTTTTTGCGGCTAGTTCGCGGCCTTGTCCAGCTGCTGCTGTTGTCGTCCCTCGCCATCG	TCC	7	281	TCCTCCTCCTCCTCCTCCTCC
lg10	marker_32055	CGAGTGCCCAGGGTTTGCCATTGATTGGGTGCGATGCTTTGTCAGATCCAAACCGTTTGCTTTTTCCACCTAATAACAGATAGACCGGCAAATCAGTGGGCATGGTCATTTAGACGCTGCCGGCGATCAGCGTGACGTTCTGGCCACCAAAGCCAAAGCTGTTCGACAAAGCTCACCCTGGGGATTGTTTCACTGGCGCTCATGAAGGTTAGGGCGAAGGTAGCCGCGAGGGAGTAGAGGAGAGGTTTGTTCTCCGACAAGCCTCCCATGAAAGGCCTTCCCTTCAGGTTCACCACGAACACGCTCACCTGTATCACAGCATCACATCACATCACATCACATCACATCACAGTATCAGACGATAGTATAACAGTATGTATCACATCGCAGTATTAGACA…	CATCA	6	320	CATCACATCACATCACATCACATCACATCA
lg11	marker_41077	CGACAGCAGCTTCAGACAGCAGACAAATCGCTCAACCGTGAACGTGAACTATGAGCACTACTCTGCTGCTGCTGCTGCTTCCAACCGGCTGCTGCTGCTGCTGTTTCTTGCTACCAGTTGGCTGCTACTGCTCTTGCTGCTGCTGACAGTTGGCTGCTGCTGCTGCTGCTGCTGCTTCTGCGCTGCTGGCTGCTGCTCCTGCGAGTTGTACAGAGTGATGTCATACCTGACAGTCCCGTCGCTGGGCAACTTCGCTATCGAATGAGAATCGCCCCCTTCACCACCACCGCCCCCGATGCTTTGGGCTTGAAGCCCATAGGACGATCCACCAAGTGTCGTGATGGTTCCTGTATTGATGGCGGTCGCGTCGCCGCCATGGTTACCTGAGCCTCCCGTGCC…	GCT	8	153	GCTGCTGCTGCTGCTGCTGCTGCT
lg11	marker_44767	CGACTCGGCCGTGCCCCTCGCCGCCCTCCGGGCGACGGTTCAAACGCTCACCGAGCAGGCGCGTCGCCGTGCACGGAAGGCGCCCGCTGTGCAGCCGGCTCCGGTTACCGCCCAGCCGGCTTGCGTCGATTTCCGGCGGTCGTCCCCTCCGACGATGAACGCCAGGCCTCCATAGCAGAGCCTCTTCTGAGGTTCTCTGTCGGCAGCAAGTCGCGCCCGACGGGGCCGTCCCCTCCCCCCCACGTGGCCCTGCGGGGGGCCAGGGCGCGGCTGGCGCTGGAAGCGCCGCGGGGGGTGGTGCCGCTAGTTGTGGTGGTGGTGGTGGTGGTGTCGTTCGTGCGCGATCGTACGCGGCTGGCGCTTGTCGGGGTGGTGGCTTGTCCCTTGCGACGCCTTGTT…	GTG	7	310	GTGGTGGTGGTGGTGGTGGTG
lg11	marker_44866	CGAGCACCACAACGTTTGCACGTGTAGAAACCGCTCATAGACGCCCCTGGAGGTGGAGGGGACTCGGGCGGATACCAGCCGTTTCCGGCGTTACGAGTCTAACCAGTGCCCCCCGGCCTTTGCTGGTGCTGGTGCTGATCCTGCGGCTGAGGTGGGTGCTGCTGCTGGCAACCGTGACCTCCACCCCAATTCCACTGCTGTTGCCGCTGATGCGGCCAGGCGCCTCACAACTGCTGCTGCTGCTGCTGCTGCGCAGTGCCTCGAAAAATTCATACTCGGAATAAAGAGCTGGAAAATTCGTACTGTTCTCGCTCGGCATTAGAGTTGGAAAATCCTTACTCGGATTAAAGAGTTGGAAAATTCTTACTCGGATTTAGAGTTGGAAAACCTTACTCGGAA…	CTG	7	231	CTGCTGCTGCTGCTGCTGCTG
lg11	marker_42347	CGATGCGGTGCCTTGGAGTGCGGTGGTGCCGGTTCCACTGCAATGCGATGCGGTGCGGTGCATAGGGGTGCGGTGAGTTGCGGTGCGGTGCGGTGCGGTGCGGTGCAGTGCGGTGCAGTGCGGTGCGTTGCGGTGAGGTGCGATGCGGTGCCATGGAGTGCGGTGGTGTCGGTTCTGCTTCGATTGCGCTACGGATGGGGCAAATTGGTACACCATTTGGCCGCTTGCGACGAAGAACTGTTAGTCCATCTCATTACGAGACGCATTCTTTCCAACGCTAAAGCATTTAACAGAAACGACTTAGAGCCACTTTAAGAATACCCAATGTGGGACGCTTGCTGGCACGGAGAGTGCATCTAAGTAAAGTCGTGGTGGTTCG	TGCGG	5	79	TGCGGTGCGGTGCGGTGCGGTGCGG
lg11	marker_45333	CGCGACGTCCTCCCGGCCCGCGCCGTGGAGTAGGCCCTCCACGCAGCCGGAAAACGCCTGGAAAGGCTCGGAAACCGCCTCCTGTACGGAGTAGAAACCCTTCATCCACGGGGTCTGCGGGACGCTCCGGGAGAGCTTCGTGTACCTGCCCCAGAAGTGGATGGACTGTCGCCGGATGGTGACATCGCAGACGGCCGCCATGCCATGGCCGGCGGCGGCGGCGGCGGCGGTAGCGGCAGCGTGTGGGGTGGGCGGCATCGATGTTCTTGACGCTGCGCTGCTGCGGCGTCTCTTTTTTGTTTTCGCCGCTGCTGCGCCTGCAGTGTACTGCTGTGGTCAATCG	CGG	7	210	CGGCGGCGGCGGCGGCGGCGGt
lg11	marker_13812	CGACGAGTTTGGGCATCAACTATTAATCTGTTGTACGTATGTATGTATGGTACGAACGTAATGCGAGACTACTGCCCCTGGCAATTGCGGGGGTACGTACTGCCTGCAACGAAACAAATGGAATACCTACGAACTGCTATTAGAATGCTGTATGAAACCTGGTGCTTCGTAGTGGGCACGTACCGCTGTGCTTATCGCCTACTACTACTACTACTACTACTACTACTACTACTGTAGTAAACCAAGCTGTTCGTGATCCGGGATTCGCGACCGCCAGCGGTTCTTCGGCCTGCGCGCACGGGGCAGTCAGGGCCAGCGCCACACCTAGTGACAGGACGCAAAGGCCACGTGTGAGAAGCATCATGGCGTCACCTCTTCAAAGCAACAAGTATCGTTCAT…	CTA	11	199	CTACTACTACTACTACTACTACTACTACTACTA
lg11	marker_45524	CGAACCATTACTCACCTGCTCTTCAAGGGCGGCGTCGGGGTTGGAGCTGTAGTAGATAGCTTCCATGTACAGCACAGCGGCCATGGTGTCAGATCGCAGCAGCAGCCGGAGCACCGCCCGAGCTTCCATGCGGCCGGATGAAGAGCGGGCGGCGCCGACAAGGCGGACGTTACCCTGGACTAGGTACCTGCCGCCGCCGCCGCCGCCGCCGTCGTTACCGCCGTCGTTACCGCCACCGTCAGAAGCGAAGCGATCGACGCCTTTGCCGAGAAAATACATTCGGGCAAGCCGCGTCTGGGCCAGTGTATCGCCGCGCAGTGCGGCTTCGTTGAACCAAGTGGCTGCTTTTTCATCACTTTTCTCAACGCCTGTCCCATTCGCATAGAGAAATGCGAGGGC…	GCC	7	190	GCCGCCGCCGCCGCCGCCGCC
lg11	marker_41966	CGATTAATCGGAGGTCAAGTTGGAGCTCAAGCCGCAAGCTTGTTGCGTCCACGCCGCGCTGCTACTGCTACTGCTACCGCTACGGCTACCGCTACTGCTACTGTAAGCTACGGAGTTCAACTCGGTAGCTACAGTGATGACAAGAGGTGTAACCGCTCAAGACCTACCAGGTACTAAAGTTCAATACGGTATACCAGGTATGAGGTATTACCGCTCAAAACCTACTGATGCATGCCGCGCGTTGGCCAGGTGCACACTACCTTCGTGCCGAGCCCTTCGGCGGCGCTGCGTCG	CTGCTA	3	59	CTGCTACTGCTACTGCTA
lg11	marker_27072	CGACGTCCCACCCGGTCAGCGAGTTGGTGACGACCACGTCGGCGGGAACCGACACCGGACCGTCCGTGGTCTGAGCGAACACCCGAACGATCACAGAATCGGCAATGTACCGATCGATCTCGGGGCTGAGATGCCTTTTTTATTGGAGCCGACCCCAGCGAACAGCGAGGCTCCCGCGTCTTTCTGCTGGATGAAGGGGTCGGACCTCGCCCGCTGAAAAAGAGTGTAAAGTGTAAAAGAAGCATACATGCGTGTCTTGGTTTTTGTGCTCTGCTCTGCTCTGCTCCCGGAATTAACCTAGGCCCTTCTGTTGTCGCTTCGTTGTGTTTATGTTGTGTTGGTTCTGCTGCTGCTGCTGCTGCTGCTGCTGTTGCTCTGTGTGGAACGTGGTTGCTGGCG…	CTG	9	344	TGCTCTGCTCTGCTCTGCTC
lg12	marker_44085	CGACAAACTTGGTGGCTGGCTTCTCGTCGTCAATTGCGCCGCTTGTCGTTGGTCTTAGGCGGCACGGTGCTGCCTTTCTTGTACGACCTCGTCCTCCTGCATTTTCCGTATCCTTGGTTGGCCTAGGCTGGCCTCCCCTCGCGGTCGAGTCGGCCTGTCTTGGTATTTGGTATTTTGACACAACGAAGCATCCGAGCCAAGCACGTTGACTGCCTGACTGACTGCTGCTGCTGCTGCTGCTGCTGCTGTAAAGTCTACGAGTACGGAGAGGCGCGCGCTGAGTGCGCTTCCCTTCGTCTCTAGGCCCGAGCCCGCGCCAGCCGCCTGCAGTTTGGCGACGGAGAGACGCACCGATCGCCGGCTACGCGTCGGGCGCGAAGCAACGTCGCTGTGTCACCA…	CTG	9	222	CTGCTGCTGCTGCTGCTGCTGCTGCTG
lg12	marker_43659	CGATTGCCGTGACCTTGGCCGTGTGTCCTGTGTCGTGTTCCGCGTGTTTGGTTGGCGAGAGGGTAGACATCGGGTTAGGGAAATGGCGGGAGTTAGAGGAAGTAGCAGCAGCACCAGCAGCAGCATCATCAGCAGCAGCAGAAGAAGCCACAGCAGCAGCAGCAGCAGCAGCTATAGAGGAGGAGGAGGAGCATACACGTCACGGCAAATCGGGTGCAAGGTGCGATATGGATTTATCCTCTTTTCGGCGACGAAATCATCAGACAAAGCCTCATCGGCGCCGCATCCGGTCGTAAAAATCAACGCCAAGAAAGCCAAGGCACTCGTCAGAACCGACAAGAAATTGAGCATGCGAATAGCCCGAAGGAGGAGCAGTGAACAAAATAAATCAACTCAGGC…	CAG	7	151	CAGCAGCAGCAGCAGCAGCAG
lg12	marker_41494	CGATGAGTTGTATGGTGACACAGCGACGTTGCTTCGCGCCCGACGCGCAGCCAACAATCGGTGCATCTCTCCGTCGCCAAACTACAGTCGGCTGGCGCAGGCTCGGGCCTAGAGACGAAGGAAAGCGCACTCGGCGCGCGCCTCTCCGTACTCGTAGACTTTGCAGCAGCAGCAGCAGCAGCAGCAGCAGCAAGCAGCACAGCTAGCAGCCATTCAACCCTCGGATGCTTCGTTGTGTCAAACTACGTAGGACCAAGACCGGTCGACTCGATAAGGCGACAAAGAAGCACAGTCGTTTCGGAAATACGAAACGGTATTTCTTTCCATTCAGTATTCCACCATCAAATCCTGCCGCAGTTTGCATGAACAAGATGGCTATTTGTTACCAAATGGCGTTCC…	GCA	10	163	GCAGCAGCAGCAGCAGCAGCAGCAGCAGCA
lg12	marker_18673	CGAAAACAACTATAAATCACCAGCCGGCTAGCCTGATGGGCGTCACAACTGCCTCGGAATTGTGCCACGGCCAAGACTGTCAGCTATACACAGCACGCAACCATCAAGACATGGCGCGACATTAGGCGCAGTTCCACTTTTTGTGTCTCCTACTCTCCCCAACGATGCCGCGAGGCGGGACTGAAACCCATGGGATCACGAGACTCGTGGGAGCATGACGACAGTCGCTTCTGCTGCTGCTGCTGCTGCTGTTCTTGCGCACAGCATATTTCCGCTACGTTGCTACTGACTGGAATCTGTGTCTTTGTCGGCAATGCTCAGACAGCGACGGCTAACCTCG	CTG	7	231	CTGCTGCTGCTGCTGCTGCTG
lg13	marker_41103	CGATCGGTGGCGGGATGAAATTTGATACACTGTGTATCGCAATCCCCGTGCTGCAATCTGGAGCAAAGTCTTGAGTGGTTCATCGTCACAAACAATGAAACTGATTCTCGCGAAGGGTCCTGTCCAGATGGATCCAATTGAGTTTTCAAATGGCGAGACGCGTGTCCTCGGACGGAGTTCGATGAGTTGGATGGTGACACAACGACGTTGCTTCGCGCCCGACGCGCAGCTGGCGATCAGTGGGCCTCTCCGTCGCCAAACTACAGTCGGCTGGCGCGGGCTCGGGCCTAGAGACGAAGGGAAGCGCACTCGGTGCGCGCCTCTCCGTACTCGTAGACTTTACAGCAGCAGCAGCAGCAGCAGCAGCAGCAGCAGCAGCAGCAGCAGCAGCACAGTAGT…	CAG	16	343	CAGCAGCAGCAGCAGCAGCAGCAGCAGCAGCAGCAGCAGCAGCAGCAG
lg13	marker_43118	CGATGAGTGAGATGGTGACACAGCGACGTTGCTTCGCGCCCGACCCGCAGCCGGCGATCGGTGCGTCTCTTCGTTGTCAGACTACAGTCGGTTGGCGCGGGCTTGGGCCTGTATACGAAGGGAAGCGCACTCGGCGCGCGCCTCTCTGTACCGGTAGACTTTACAGCAGCAGCAGCAGCAGCAGCAGAGACAGAAGTCAGTCAGTCAACGTGCTGGGCTCGGATGCTTCGTTGTGTCAAAATACAAAGTTCCAAGACAGGTCGACTTCACCGGCGCCGACATGCGCGGGGCAAACCTGTCCCGCACAAGGGGGCGCGTGATGGAAACGGAATGGTCCGGTGTCGAAAGGATTGATGACCGTTTGCCCCAGCGTATCGCGCCAGATGGTGTAGTCAGCCG…	CAG	8	164	CAGCAGCAGCAGCAGCAGCAGCAG
lg14	marker_32575	CGACTCTTACGTCTCTTGATGAAGTCCAAATCACCACGGCACTCAAAGATCGTATTGGTCTGTTGAAGTTGGCCGAATCAAAGACAAGAGCTGTTACGCCTCAATCCATTGAGCAGTCACAGCATAGAAGTCTCGATGTTGACTCGTTGCCACAATCTACTCCGTGGTCACGATCAGGCTCCAACACTACGATCTTCCGCCAGGTCAAAAGGCGTCCCCCTACGCATTAGCGACAAAACAGCAGTAGCCACACCCAGCATGTAATAAAGCAGCATCAACCGTCGCACACGCAACAGTAGCAGTAGTAGCAGCAGCAGCAGCAGCAGCAGTAGCGGCAGCAGCAGCAGCAGTAACGGTCAACGGCACACAGCTGGGCTGTCCAGTGCTGATGCTGCGCTG…	AGC	7	307	AGCAGCAGCAGCAGCAGCAGC
lg15	marker_42814	CGATGCAGGCCGCCTCTTTGATAGCCCTGCAGCCGAGGAGGACTGACTAGAGGCAGTCAGTGGATTGTGAGGCTGGGCGGTAAAATAAGTAGCTGCTCGGGCAAGTTTGGAGAGGAACAAGCAGAGCTCAGTACCAAACCAACCGCAACATACTATTTGACGATACGAGAGCTGGTGGTGCTTGATATTGCTGCTGCTGCTGCTGCTGCCGCTGCTGCTACTGCTGGATCGTCGCGGCAGCGAGAGTGCCACTCCCAACAAACGCACATCGACCACGACGGCATTGAACGCGCCGTTGACCGTCGCGAGCGGGTGGTCGCGCGGCACGAGGGCCGGGTAGACCCGCGCGGAGATCCGCTCTTTCCCCTTGGGTGTCGTGATGCGTTCGCAGATGGCCAG…	TGC	7	189	TGCTGCTGCTGCTGCTGCTGC
lg15	marker_44792	CGACTGAATCGTTGAATCGTGTTAAGGGCGTTGGTGTTGAGATTGAGGGCGCGGGAGGCGTGATGACAAGCAGCAGGAAGACCGGAGTGACCGAGGAGCGTCGGGAGGAGATCCACCAGTTTTTGATTCAGAGGTTCACCGAATACCATAAGGTTGACCCGAAGGTGAGACAGAACTGCGCGCGAACTCGCTGCTACTGCTGCTGCTGCTGCTGCTGCTGCTGCTGTTGCACCAGCTTCCTGTCGTTCCCTGTCTGCGGCAATGTATCGAAAACGACTCGCCATACCCCTGGTACCCAAGACGAATTTGAAAAATGTCAGTTTCTCCGGCTGCTGATACTGTGTTAACTCAGATTTTCGAGGAATTGCGGGTTGATGGGGGAGCCTGCGTGAATGATCT…	CTG	10	197	CTGCTGCTGCTGCTGCTGCTGCTGCTGCTG
lg15	marker_38463	CGACCCATGAGACACACCCGACCAGTACCCACTACTCGCACAATTCTGCTCCATCAACAACTCGGTCGGATGGCTCCCGTCCCGACTGTGGACCACCACCTCCTCGTGCTGCTGCAACACTCGCAGCAGCAGCAGCAGCAGCAACAGCTGTAGCACGTGCTGCTGCAACACCCGGTACTATTGCTGCAATACATGTTACTGCTGCACCCGGTACTGCTGCAATAGTACATACATGCTGCTGCAACATCCTCTATTGAGCAAATATTACGCCAGTATAAGCAGTGCTATTTTTTCGGCTTCTTCCCACGCTACAGCAGCAGCAGTCCTCATCCCCGGTTCGACATCG	GCA	7	123	GCAGCAGCAGCAGCAGCAGCA
lg16	marker_39520	CGACATTCTGCAGTGGGTTCATTCCGAAAACTGCCCTTGGGACCATGGTACGTGTTGGAAGGCTGCCGAGGGCGGACACCTCGGCGTTCTTCAGTGGGCCCGAGCTCATGGTCTTGCCTGGGACTGCGAAACGTGCGCGGGGGCTGCCTCTGGAGGGCACCTGGAGGTGCTTCAGTGGGCGAGGGCGAACGGTGCCGATTGGGATGAAGAAACCGCCATCCAAGCTACCGAAGGGGGGCACCTGGAGCTGCTTCAGGGGGCATGGGCCCGAAATTGCCCCTTGGGAAAATAAGCGATCATGAACGCTGTTCGACGGGAGTCGCTTACTGCTGCTGCTGCTGCTGCTGTTTGCTGCTGCTGCTGCTGCCTGAAACAGCATCGGTAAGCGCGCTGTACACG…	CTG	7	327	CTGCTGCTGCTGCTGCTGCTG
lg17	marker_38425	CGAAAAGGCGACCAGGTCGTGGTGGAAGAGCGTCGTGGAAGGAGATCCGGAGATAGACACCTCCAAGGTGAGCCACTGCTGTTGCTGCTGCTGCTGCTGCTGCTGCTGCTGCTGCTGCTGCTGCTGTATTATAATGAGGAGCTATTGATGCGAGAAGGGCGCTAGCCCTTCGCGAAGGCCGCGCAGCCGCACGATCTCGCATGCGGTGAAACCTATAAAAAATGAAACGGCACAACGAACCGGAACAAATAATCTCGCCGCATTCTCATTCAAGCACCGCGCCTCCGGCGGCTTACTCAGCACAGCACTTGCAAGCCAGCGAGGGGAGGGGGTCACAGCATTACAGCCATGCCGGTCCGACCCCGAACAGCCCCGGCCCTGCACGCCAACCCGCAGTTG…	TGC	14	83	TGCTGCTGCTGCTGCTGCTGCTGCTGCTGCTGCTGCTGCTGC
lg18	marker_45431	CGAAGGCAATGGTTTTTACACCGCGCGCCTTTTTCTTTCAGGACGCGACAGTGCTTGGACGCTGTTGTTGCCGACTTTGGGTTTTCGGCAAGTATCCAATGGTTATGCAATCAGAGTAGCAGGACAATTGAACCAATGAGCAAGACGGTAAAATTTTCGATTCTCGTCGACTTTCGGTAAAGCTTCGCCTTGTTCCTCGCGCGGGTTGGCCTTGCACTCTGACGGTTTCCGGGTCGGCCGCGGCGGTAGCAGCAGCAGCAGCAGCAGCAGCAGCAGCAGCAGCAGCGGTAGCGGTACCGAGTCCGCGGCGGATCGGGAAGCGCTTGGCCCCTCTTCTTCGGCGTCTTGTTCTGGCGGCAGCCGCGATGGCCAGCAAGATGCTGACGATGCTGGGACGTC…	AGC	13	248	AGCAGCAGCAGCAGCAGCAGCAGCAGCAGCAGCAGCAGC
lg18	marker_41457	CGAGCACTCTCCCGTCCCCAGTAGCAACACCCACAGCGTCATGCGCGCCACCTCTCCCTCCGGGGAGCGCGGGCGGAGCGCTCGCCTCCCAGGGCAGGCGGGCTTCTGGCCGACAACCCCGGAAACGAACAGAGACCGCAGGGAGGGCGCGACTGGGTCAGCTGGTGCTGCTACTGCTACTGCTACGGCGGCGGCGGCGCCAGCTGCAACAGTGTACTCTCGGAGTGAGCAGTCGCGGGAGGCCGAGTACGGGCGACACAAGTCGGGATCGACGGGTCGGAGGGGAAGGGCACCGGTTCGTTCTTCCTGCGGTAGAACAGGTCCGGAGCCACCGCGTAGTAGCCGAGATCGGAGAGATCGGCGATCACTGCGTCGACGGCGTTCCGATCAAGCCCGGTG…	CTGCTA	3	168	CTGCTACTGCTACTGCTA
lg18	marker_43279	CGACCATGGCCGCTCATGACCGATTATGAACGCGGACGGGACCGACGTCATCAATGGGGCCGGTCATGACCGTATCAATGACCGGCCATGGCTGCGGCATGATCAACCATATGATCAACCATGGGGCGTGCCCATCATCGCCGCTCATGGCCGCGGTTTTGTGGACACCTGCTGATAGTGAATCTCAACGGAGGTTTTGTGCTCGGCGCCTAAAGCCGACCTCTGGACCCGAACCCTAACCCTAACCCTATGCCGGTGATCAGTGCTGGGATGCTGTGCTGGGTAAGACTCTAGGTAGGTTCGACAGGGTAAATATACTGAAGTCGTCTATCAATATATACATACTGTAGATCTATGAACAATCGGTCAAAGGTCGTCCGATATCAACGGCGCGCCTCA…	AACCCT	3	232	AACCCTAACCCTAACCCT
lg18	marker_40123	CGATTCTGCGATATGGTCATGTCCGCAGCTTGCCTTACATCTGGAACGATTCGCCGATGCCGTTTCGTTCGCCGTGCCCCCTGTGCTTCAGGGCATCTTCAACGACGGCGACCACACAAAGCCGTGCTTGTCAAAACACAATGTAGACAAGGGCTATGATAGACAACACATAATGTACCCTACACGTACACCGCGCATCCCACGCAATACAGAGCACCCGCTAGCACCTGACCAGGGTCACCCATCTTGGCGCCGCAGTCTATCCCTGTGGTGAGAGAATCTTCGGTGAGCTGTGCTTCGAACAGAGCTCCCACTCGTACTCGTACTCGTATCATACGAGTATCACACGAGGATACACCGCAGTACGAACCAGTGCTGCAGCTCG	ACTCGT	3	313	ACTCGTACTCGTACTCGT
lg18	marker_44314	CGATGAGCTGCGTGCGCTGGATGTTGCTGTCAAGGAGTTCGCGAGGAACGGCTGCTAGAAGGGGCGTCTCCACATGTCCCGGCGCCACGGAGTTAACGCGCACTCCAAACTCAGCACCCTGCCAAACCACCGTCCCAACGAAGCATTCAGTCGACGAGGTAGGACGCAGCGTCGCCGAAGTTTCCCTTCATCATCATCATCATCAACAACAACAACAACAACAACAACAACAGCAACAACAGCAGAGCATAACGAACCATCGTCATCATCATCATTGTTATCACGAACCATCGCTATCATGGTCGTCATCTCATCATAATTTTCATCACGGACCACAACCATCCTCATCATCATGATAAATCATAACATCACAACAATGATCATCGTTGTACAGTACGA…	CAA	9	204	CAACAACAACAACAACAACAACAACAA
lg18	marker_37992	CGAGATTTGTTGCAAAACCATAACCAGCAAGCATCACCACCACCACCAACAGCAGCGACACGTTTCTGCTGCTACTGGTGCACAGCTGGTGGTGGTGGTGGTGGTGGCAGCGGTGCTTGACTTGAGGACAGTTGTTGGTGCTCTCTGATACCTGCTACCTGGTACCTGGTATTATGCGGTGGAATACGATACGAGTAGGCGACCAAAGCGAGGATGGACGATACAATCTACCGCACTGCTGCAATACTCGTACGTAGAGCAGCCGCGAATCGATCGGCGTCTCCCCCCGAGTCAATCACTTCACTGACGAAGATGGTGTTGGAGAGACCGTCAGTGACATCACGGAACGCGACGCTACTGCTGATGAAGAAGATACCGTCAGCGCCCATACATCCACCC…	TGG	7	87	TGGTGGTGGTGGTGGTGGTGG
lg18	marker_18864	CGATCACGACGCCGAGGCCGACACGACTTATGCGGTGTACACCGACAACGCACGCATCCGACTGTCGACCGCGTTGTCGTTTTGGGCGGTAACGAGAACGCAGGTTTGGGGAAACGCGGCCGGGGGGCGGCGGCAGACACCTTCGGCAAGACCACCGCTGCAGCAGGGAGAACATCACGTACATACTTGCAGGGGGTGGCGGTAGGCGGAGCTAAGGTCGGTGGAGGTGCCCACGCCGGCGGCAGTAGCAGAAGCAGTGGGAGTGGCAGCAGCAGCAGCAGCAGCAGAACGGCTCCACGAAACACAAGTAACAATGTCATCGCTGGAGAAGGTTCCAAGGATGCAGCCGCGCCGATTGGAGTCCGATTCACCCCAGGCGCCGGCACGGCGCACCGCGAT…	GCA	7	266	GCAGCAGCAGCAGCAGCAGCA
lg19	marker_44904	CGATGCCCTGAGCGCGAGTCCTCCCTGGATTCTTCCCGCTCCAATCGCCTGCTGCGAAGCCGGCGCCACGAAGGCTCCCGCCGGGCCCACCGCCACTGCCGCCCAGAAAGCGAACAGCAGCAGCTGCGAAATGCTGCTGCTGCTGCTGCTGCTGTTGCCGCTTCTGATGCTGCTAATAATCTTCATGTTGACGCTGTTCACGCCGCGCGATTCAACCAGACCACTCCCCTTGCGGATTGCTGAAGGGCACAGAAGTCCGGACTGAACGGTGCTTGAGCTACTACTCTGTCGCAGGTCTCG	TGC	7	132	TGCTGCTGCTGCTGCTGCTGC
lg19	marker_45383	CGATCGAGGCGACGCAAAGTCAAGGATAAAGGTGAAAAAGGGTAGCTTGGATGACATATTGGCGACCAAGGATGGGTTTGCAGGAGATACTGCAGCGGCGGCGGCGGCAGCAGTGGCGGCATCGGTGAACCGCGACGCCGCAAGCCGTACCGGACCGGACCAAGATGCATGGCGCACACAGGGGGGGGACGTGGGGGAGAAGGAGAAGGAGAAGAAACGGGATAGTCTGGACGACATCATGGGGAGCAAGCTCGGCACGGCGGGTAAGAAGAGCGGTGCCAAGGTGGCACTGCGAAAGGGAGATGCGGTCGAGTACGTCGCTGCGGGGCGCTGCGAGTGTCGCGGACAGCACCGCGGCGATCTGCAGCTCGGCAGTCTGTAGTTCGGCACTGTCG	GGAGAA	3	196	GGAGAAGGAGAAGGAGAA
lg20	marker_45152	CGACGTCAAGGCGTGCGCTGTGCGTTGATGGCAAGCGGAACAGATAGTACGATACGCAGACCCGATTTGCACGAGAGAAGAGGGCCCCGCACGGAGCAAGCGCCCTGGGCATGACATACATGTACGCGTGCGTCGCCAAGTAAGTGTGCCGTACTGGCGCAGGATACTCTGTAAGAATACGAAGTCGGCCGATAATATAGGCAGGCTCACTTGTTCAGGGAACGTCAAGAACAGTAGATTCGGAAGTCGAGCACTCGTTGTACTTACACCAGATGGCATTGTTGCTGCTGCTGCTGCTGTTGTTGTTGTTGTTGTTGTGTTTCTCCCATAATTAACTTATCGCCATCATGCCACTATATATTATCAAGTTTGAAAAAAACGAAAAACTAAACTGAGATA…	TGT	7	298	TGTTGTTGTTGTTGTTGTTGT
lg20	marker_30027	CGAAAAAGTTTTTGAAGTTCACCGCATCTCTCTTCACCCCTCCAAACACACGGTCACACCACCCAGCGGCAGCCTAAACACCTCTCCGATGCTGGGCTGACTGCTCTACTGCTGCTGCTGCTGCTCTACTGCTGCTGCTGCTGCTGCTGCTGCTGCTGCTGCTCGCAGCGTAGCACCTCCTAGAACCCGCGAGCAGGACACGAAGCAGTTTTCAATTATCGCATCAACCGCCCCCAGGAAGAGCACAAAAAACTGTAAAATCG	CTG	11	129	CTGCTGCTGCTGCTGCTGCTGCTGCTGCTGCTG
lg20	marker_30738	CGAAAAGGAAGTCAAGCCCAAAGAGCCAACCCCGCCCGCCGAAGACCAGCAGCAGAAGAAGGGAAGCGACAGCAAAAAAGAAAAGACTGAGGGCGACGCCGCTCCTGCTGCCGCTGCCGCTCCTCCTGCTGCTGCTGCTCCTGCTGCTGCTCCTGCTGCCGCTGCCGCTGCCGCTGCTGATGCTGCGAAAGACGCGACTAGTGACAGTGCAGAGGGTAGTGCAGATGCCCCAGCTGACGACAAGGGAGGGGAGGCCGAGAAGGCGCCCGCGAAAAAGACTGCTTCGACAGATCCTTGGTCGGCATCAAAATTGAAGAAGCCAGCCTACCCCTGTGATACCCGCCGAGTACCATGCAACGATCCTTGGCGGGAAAAAATATAAAGTGTCG	GCTGCC	3	155	GCTGCCGCTGCCGCTGCC
lg21	marker_25487	CGAGAAAGAGAGAGAGAGAAAGAGAGAGAGATCTCGTAGAGCGCAGAACGTATGATACGAGTTTGACTGCCAGTGTTGCTGTATATACTGCTGTTGTATCGTGGGCGTGGCTGGACACTGCTGCTGCTGCTGCTGCTGGCTGCTGGCTGCTGGCTGCTACTGCTGCTGATGCGTGCGTGCAACGGACATAACGCATGCACGGGTGGTGGGTCGGCCATGCCTGTACGTACTGTTGTTGTACCAACGTGCCCACGCCAGAGGTGCGCCCACGTTTTCGCGACCCCGTTGCACGCGGTTGTTCCCCCGACGGGCAGCTACTTCCTGAACTATCCCCTGGCGGTGACGGCCGAGGCTGGACCGCGTTACGGCACGGCGAGGGACGCAGGAGCTGCGCTCGCA…	CTG	7	118	CTGCTGCTGCTGCTGCTGCTG
lg21	marker_36361	CGAATGACATTACATTTCTCCCTCGTTCTTGGTGCACGGGTTAACTATGGATAATTCCATTTTATGATACTACGGCCAAAGCGTGTTCGCACCTCCTGCCGATGAAGCCCTGTTGTTCATAAAAGTGCTGTTGACCACATACAAGAAGCTAGAAGAAATAACATCGAAAGTTTAGAGAAGTATTGCATCCGCCGTCAACACGTGTTTCGCATCGGCTACGCTCAGTGGCCACTGCTGCTGCTGCTGCTGCTGCGCTGCTGCTTCTGCTGTAACCGCCCTTCTTTCATCCGTACCCTGACCACAATGGTCTACATCGGCTGCGTAAATAGAGTGTATGCTCACAGCAGTGAGGGCATACTTCCTGTCCGGTGATCTGTTCTTTCCCACGCGTTTTGCAAC…	CTG	7	232	CTGCTGCTGCTGCTGCTGCTG
lg21	marker_36846	CGATGGCGGCGGAGAAGAAGAGAACGGGGAAGTGGAAACGGTGGGGCCTCTGGGGCGTGACGGTTTGGCGCGAGGCACCGCCACCGCCACCGCCGCTAGCGTTGGAGACAGCGGCGGCGGTAAGGGTGGTGAGGGTGGCGGCGCCGCCGACGGGGACAGTGGTACCCGCGGCAGCGAAGAACCGGGTGGTGCTTCTGCCGCTTCGCTGCTGCCCCTCTGCGGAGCCGCGACGGAAAAGGGGGCCAGTGGCGGTGACACATC	CACCGC	3	76	CACCGCCACCGCCACCGC
lg21	marker_34273	CGACGAAGGTTGAACCTCAATTGTAACATTGTAACGTTGTCAAGACGAGACTCCGCGAACCGCGAACCCAGACCCCGGAGCCCCGCACCAAAGCCCTAGAATCATAAACTCCGCAACATGGACCCACGGACCGAGCATGAGCATGAGCATGAACATGAGTATATGAGCATACATGAAGCGAAAATGTAAATAGCTACTCGTACTGCATGTTCGTAGGGCTACTACAGCCGGTCGCCCCGGTGGGCTAGCAGGTAACCACGAAGCTTGTTAGCGGCAAGGTCGCGAGTTCGAGTGCGGTGGTCACACCGTGTCGCGTGTAGCTTTCCTCTGCGCCGTCCAAAAATTGTTCCCACAAGGCCGGATTCTCGGCAGGAGTGGTAGCCAGAACGAGGCATTGGG…	GAGCAT	3	133	GAGCATGAGCATGAGCAT
lg22	marker_43579	CGACTAAGAAGGAAAGCCACACCGACACCGTGGCGTCATCTTAGATTTCAAGGCCCCAAATTGCCTGATCGGACACCTCGAGAGACCGCTGCACTGCCGGGCAACGCTCATGTTGCCAGGGTGCTGCGGCCTGTGGTAACTACCGTCTAAGTGCAACAACAACAACAACAACAACAACAACAACAACAACAGCAACGCCACAATAATAGTCCTACCCTGTAGGAATACCACCAGTCGTGCAAAGCGCTAGAATGACTCTACTACTAAATACAGGCTTCTTCACGGGTGGGGTAGTGTTTGGAATATCACGGGTCGCGTCGGTTCGGATCGGTTCAGGTCGAATCCTACCACCTCCAAAAAGAAAAAGTAACTCAGGTGGTAGAGTGCTGGTTTGTCATA…	CAA	12	154	CAACAACAACAACAACAACAACAACAACAACAACAA
lg22	marker_37869	CGAGGTCACATGGGTACACATACGAGCGGTAAACACTTCGTCCCAGAGGCGAAACCTTTCCCTGCATCGATGCGTGGGCCGAGTCAGCTCAAGGTTTAGGCCGAGTCAGCTCGGCCGCTATGATAATAATGCATACGAGAGTTTCTGTGTTACTGCTGTCTTGAGCCACCACGACGCCTGCCTGTGTCAAATGCGTCTACACCTTTAGAGATCATTCAACAGCCTGCTTCTGCATAATCTTGACCGAGTGTGCTGCTGGTGCTGCTGCGCTGGTGTTGCTGGTGCTGGTGCTGGTGCTGGTGCTGGTGCTGGTGCTGTCAAATTTCAATATTGAAATTGGCAAGCAATCATCGACGGCGAAGGCCTGCACTCCGGCTGCCTTCAACGCCCCGATGCTGT…	TGCTGG	6	277	TGCTGGTGCTGGTGCTGGTGCTGGTGCTGGTGCTGG
lg23	marker_37950	CGACATCAGAACAGGAACGACCGCCGATCCCCGCGAACTTTCCGAGAACGCCCGCGCGTCTGCCGCATCGCCGCTGCCTCCACCGCCGCCGCCGCCGCCGCCGCTGCCGCTGCCGCCGCCATCGCCGCAGAGTGCGCTGGATTCCTGGGCGTCAGGAGCGCCACCGTCTCCCATGCGGTCAGGAGGAGCGGGCACCATGGAGTCCGGTGCACGCTGCTCTTCTGAGCTGTGTTGCAGCGGTCTCATCGATGCCATTTATGAAGGAGTGAGGCATTAGTCCGTTGAGCTACTTACTGGTAAAATATTGACCCATCACCCACCCAATCTAAGCCCTCGTATAACATGCCTTTCCGGGCCAGATGTTACCACGGCTCTGCCTGGCAGTAAATGAGCTGATTT…	CCG	7	83	CCGCCGCCGCCGCCGCCGCCG
lg23	marker_24955	CGACTATAAATAGTATCAGTGATTTTCACTTATGTCGCCCTTTTTTTTCGTCAAGATATATACCGGTACTTCACAAGTAAACCTAATACGCACACTTCTCAAGTATACCTGGCATGCCACTACAGTAAACTTGAACCATAAGGGGACAGTGCGCGCCCACGCCTTGCCAGGTGCGCTGGGTGACGTGGATTATTCTTGCGTTGCCTCCGGTCCTCGATCGTACTCAAGTGTTTATTTTCTCCAAACTTCCCGATCTGTGTCGTGAAGAATTCGCCTCGCCGTTGTCGTTTTCGCGTACGTACGTACGTACGTACGTACGTACGTACGTACGTAAAACACATACTTTTGCAGATTGCCCTGAGGAGGCATGCGAAGGCTGCGAGTCTGGGAAGTACGGCT…	CGTA	10	294	CGTACGTACGTACGTACGTACGTACGTACGTACGTACGTA
lg23	marker_25760	CGACGAAGATGACCTTGAGGACGAGGAGGCGAGGTTCATGGGCGACGCTAGCAGTGGGGAGGAAGAGGGCGGCGACGGGCCCGAGCTGTCCGCGGCCGCAGCGAAGAAGCAAGGGCGGCGCGAAGCGAAGAAGAAGGCCCTGGCGAAGGCCAAGGCGAAAGCGATGATGCAAGAGGGCGGGGCCGGAGACCTGTCGCTCGGCGACTTCGGAGACGAGGACGTGGACGAGCGGTCCGGGGTGGCAACTTCAGGCCGCGGCGGCGGCGGCGGCGGCGGCGGCGAAAACCTCCTCCAGGGCATGGTCAATCGACGCGCGCCGCCAGGTCGCGCAACGAGATGAGCGCCAGCCCGTCACGCTCGGCCAGCAGCCAGGCTTCGGTCAGAATCGCGGCCATCTTT…	GCG	9	255	GCGGCGGCGGCGGCGGCGGCGGCGGCG
lg23	marker_44354	CGAGTCGACCTGTCTTGATATTTTGTATTTTGGCACAACGAAGCATCCGAGCCCCGTACGTTGGCTGACTGACTGACTGACTGCTGCTGCTGCTGCTGCTGCTGCTAAGTCTACGAGTACGGAGAGGCGCGCGCCGAGTGCGCTTCCCTTCCTCTCTAAGTCAGAGCCCGCGCCAGCCGACTGCAATCTGGCGACGGAGAGACGCACCGATCGCCGGCTGTGCATCAGGCGCGAAGCAACATCGCTGTGTCACCATCCAACTCATCG	CTG	8	81	CTGCTGCTGCTGCTGCTGCTGCTG
lg24	marker_41375	CGACAGCTTCCGCGAGGTGATAACTGCTGCTGCTGCTGCTTCTGCTGCTGTTGCGCTGTAAGGCAAGTTACCAAGTAGCTGGCTGCATCTCTAGCGCGTTCCAAAGCGCCAGGATACGATGCCCACTGCGATGGGGTCGCTATGGTTCACCTGCAGGTTGCCAAATCCAAATTGTAGCCTATAGCTGAAAGCGCCGAGAGACACGCCGCCACCCTAACCCTAACCCTACATACTACTGTGCCTCTACACTACTCCTATCCTGCAATAATGTTTTAAGATAGCTGCATCGGACACAACCTGTGGAAGGCCTTTCCCTTCAGCTTGATACATCGAACTCG	ACCCTA	3	211	ACCCTAACCCTAACCCTA
lg25	marker_38106	CGAATGTTTTCGCCCTTTTGGGACTTGAAGAGGGGCGAAACAAATGACGACACAAAGTGACGGTTACAGCAGCAGCAGCAGCAGCAGCAGTAGCAGTAGTAACGGCCACTGCTCTCTGACTGGGGGATGCTATGATACAATAGTTGGTGTCCGAGTTACAATGGTTGCGATGCAAGGAGTCGTGCGGCACGGGCGCAACACGACCCTACTTACGTACCCGTCTTTATGGGCCCTTACAAAGGGTCCGCCCCGAAGGGGTCAAGGGGCGCTTCTCTGTGCTCCTTACTCCGTCGGTCAAAGCGCGAAAGCGCTATTAATAGTCAGCAGATCTCGAACGAGCTCAAATGGCGTGCCCGTCAAGCGCGCCCGGAGACGACGGGGCTCTCTGAGACAGAGAGG…	CAG	8	67	CAGCAGCAGCAGCAGCAGCAGCAG
lg26	marker_45173	CGACATGTTGCTCTTGGTTGTGTAAATCCCTCACTCTATTTCCAAGGCCTTTGAAATTTCTGATGAAACGCGGGCGCGACAGCGAATTCCTGAGAAATTGTCTGTGGCTAAACAACAACAACAACAACAACAGCTGAACCACCTGCGTTTCCCATGCCATGTGCGTTCTTCTCGTCCTGTCGGTTGAGGAGCTGGAGGCTCGGCGGTATGTATCATGTGTTTCCAGCGAGCCCCAGAGGTCAACATTAATGTGAATGACGTGTATCGACACCGAACATTGCCGATTTAGCTAGTAGGGTTATTTACCGATGAATTCGGTAGGGAACCTACCGAGCAAATACCTGTACCACCGGCATACCTGTACCACCGGCGCATTCCCGCACGTACCGTACCGAACAC…	AAC	7	111	AACAACAACAACAACAACAAC
lg27	marker_42009	CGACAACGGTGTCACAAGCACTGCCCGTGAACAAAGTCAGACAGCGGCGGCAAAGCCTACGGAAGTGAAAGCTGCATCGCAGGTAGACGAATGGGTCCCGTGATGTTACGCGATTGCCTTCATGCCAAACTCTTCTGGGACGACACACGTGAACCTGTTCCACGGGCAATACATACCCTCAGGAAGCGGTGGTTCTTCGTTGGCGGCGGCGGCGGCGGCGGCGGTAGTTCCTGCCTGGGGGTGTGCAGAGGCTAGCGTACCGTGACGCGGGAAGAACCAGTACGTTCGACTTTCAACTGGTCGGACAGCGCCTGACGCGTCGCTTGCGGATCTTGAACACAGGCCCAGCATTCCAGTTTGTCGCCATTCCATTCGGCCGTCGCTGCTGGCGGTTCCATC…	GGC	7	202	GGCGGCGGCGGCGGCGGCGGC
lg27	marker_39643	CGACTCTACGCTTATCTGTAAGACACAGGTTACGAGAGACTGCATGCTTTCGCCGTGCCTCTTGCGCACGTTTGAACGTGGGAACGGCATGCAGTCTATGCCTCTTACCGTGCCAACTCCGCGAACACCGTCACCACTAACGCCGCCACCGGCGCCACCGCCGCCGCCGCCGCCGCCGCCGGCAACGATGTTGCTGCTGCTGACACTAGCCGTGTCTTCGGTAGCAGCGGTGTCACTAGCGGCGCTGCTGACTTCAACGTCATTCCCCTTGACAGCCAACGGGGGTGGTGTGGGTGCCATCGATGATCTCTATGAATTTCCCAAACGCTGATATTGGGGGAAAATAAAAGTGCTACCTGAGGAAATATTCCACGGCCTAACTAAAAACCGAAACATTCT…	CCG	8	185	CCGCCGCCGCCGCCGCCGCCGCCG
lg27	marker_33163	CGACGGGTAGAAAGGAAGGTTTAATGTTAAGAACACACACACACATGTGCACAGCAGCAGTAGTACTCGTACTCGTACTCTTAGCCTTGCGCTGCTGTTGCGCTGAATCTGTACGTACGTACCAGGTATGTATGTACATATACTCATATTGTATTGCAGCACCTTATTACGCGTACTCGTATAAAATACTTGGTACGATTATTCGCGCAATATGCTGCGCTCGTGCCACCCGTCTTGTCTTTTGCACCACGTTCGGCATGTGTGAATACGTCTATAAAGTGCCCACACTTTCG	GTACTC	3	63	GTACTCGTACTCGTACTC
lg27	marker_32086	CGACCGAGGTTGCGCTGGAGAAGCTACAGTTTCGTCTTTCGGTCAGAGCCGTGCGATGTCTTGGACAAACGGAGCGGGAAGCGCTAACACTCTGGGTAGCACTGCTAGCTCCAGCTCTAGCGCTAGCGCTAGCGCTAGCGCTAGCGTTAGCGCTGCTACGATTGAGGACGGCGTTGTGGGGTTCACAACGACGGGAGGCGGAGCGGAGGACAGCGCGTGGAGGCGCAGCAGCACCAGTGAACGGCCCGACGACGGAGAAGGATGGACGGGCGGGGGCGGCACGACGAGCGTCAATGAACAGCCTCCGGAAGTCG	CTAGCG	5	117	CTAGCGCTAGCGCTAGCGCTAGCGCTAGCG
lg28	marker_37907	CGAGCATCTTCTGGCGCTGTTTCTCTGTCAGGGAAGCACCGCCTTGGCTGCCACCTCCGCCGCCGCCTTGGCTGCCTCCGAACGAAGCGGGAGCCACCACCGCCGCCGCCGCCGCCGCCGCCGCTGTCGCCGACCCTGCGGCCGTCGCGCCGACCCCAACCCCGACCTTCCCAGACATTCCAACTTTGCAAGGTGCTGCCGTCGCGGTCTCCGTAGGTTTCTGCATCGTCCGGTCGGAAGAGGTGCCGCGGTTGATGACGTTGACCGTCTGGTGTTGGCCGAGGGGCGTCATTACCGGCGCTCG	CCG	8	100	CCGCCGCCGCCGCCGCCGCCGCCG
lg29	marker_45559	CTACAAAGTGAATGCCCCCGGGAAATTGCCACAGAACATCTACGGCACATTCGGATATTGGGAGTTCTACTCAACACCCTCCCGTGATGCTCGGCTAAAAACGGCACTGAAAGAACAACGAGATCATATAGAGGCATTGATTGAGATGAACCGTCAGGGGGCCTCGCGACGATAAGACGGCAGCGACAGGCACCGCCACCGACGAGCAGCAGCGAGTGCAGCAGCACCTGTCGCTTGGAGTAGATGGAAGGCTATCAAACGAGGCGAATAGCGCCGCCGCCGCCGCCGCCGCCGCCGCCGCCCCAGGCAGGACAAAGAAGAATGAGGATGACCTTGAGGACGGAAGTGGAGACGGCGAGCGCTCGTCGTGCTCCACGCACCCGGCAAGCGACCGATCGC…	CGC	10	272	CGCCGCCGCCGCCGCCGCCGCCGCCGCCGC
lg30	marker_45538	CGAACCATCAGAGTGCTCACCGTCATCCGTACGCACGCGAGCTCGCATGCCTTCGTGGAATTGGCGGATAACCGTCAACATCTTCTCTGGTATGCCGAAGCGTGCGAGCACCACCCACAACAACTCTCGGTCGACATACCCGCGCCGGTGAGAGCCACCGCAGAGCCTCCTGCCTCGTCAAGAACTTCGCGCAGCCTTTGGACAGAGTCGGACAAAGATGGCGTCTGACAGCAACAACAACAACAACAACAACAACAAAAATGGGGCGAAGGACGGGAGGGGCGGCGTTACGAGGGGGTTGCGTTGGGGTGCGGCGCGACCCGGATGGTCGCGACGACATCACAGATGTCGGTCGTGCGCCATCGCCGTCTGTGCCTGAAACGCCGCACCGCTGGGGAA…	CAA	9	232	CAACAACAACAACAACAACAACAACAA
lg30	marker_27318	CGATGCCAACAGCAGTGTGTCCCATGTACCTATACCAGCTTCGTTGCGGGAGCAGCAGCATACGGGTAGACGGCAACTATAGCAAGGCGTGTGTCAACAGCAGCAATCACCAGGCGCCGCAAGAATGGAGCGGGAGCGCCTGCGGGGCGCACCTAGAAGACAGCGGCGGACCATTGCGGAGAGGTACGCCCCGCAGAGTTGGTTCCGCTGCTGCTGCTGCTGCTGCTGCTGCTGTGTCCTGCTGTGAAGCACTCGAAATGGCTAAATGACAATGTATCTTTGTTACCTGTCTGAGGGGTGATCACTCATTGAAATCTCCGCTTTATCCAACCATTTCAATTGCGCCAGCGGATAGCCTAAAAAGAACTTTTCTCTGGATAAAATAATTCG	GCT	9	207	GCTGCTGCTGCTGCTGCTGCTGCTGCT
lg31	marker_42130	CGAGGCAGTAAAGCTGCTTGGCTACACAGCAGCGTAGCTGGAGGGCTTGCGTCTCTGGTGCCTGGAGTAGGAGAAGGAGAAGGAGAAGATCACCCCGTGGACGTATCGGTCAGAGGGGTGTGTGTGCCAACAGATCATGCGGGATGGAGTGGTGGAGCTGGCGGTGCCCTGCAGGAGGCTTGTCGCGAGGCTTCTATTGCTCTGTGAGTCAAGCGTGTGTGCACGAGTACGTGTGTACTGCTAACTGCTGTATCATATCAATAGTCG	AGGAGA	3	69	AGGAGAAGGAGAAGGAGA
