# Supplementary material for: Construction of a high density SNP linkage map of kelp (Saccharina japonica) by sequencing Taq I site associated DNA and mapping of a sex determining locus
Source: BMC Genomics. 2015 Mar 15;16(1):189. doi: 10.1186/s12864-015-1371-1 (PMC4369078; doi:10.1186/s12864-015-1371-1)
Supplement: Additional file 5: — Tabulated position of the sex determining locus of kelp gametophytes. In this table, the sex determining locus and its position on linkage group 2 are listed. [file 12864_2015_1371_MOESM5_ESM.xlsx]

## Sheet: Sheet1
Locus	Position(cM)
marker_42709	0
marker_45076	0.05
marker_39158	0.062
marker_45592	0.069
marker_45209	0.131
marker_33261	0.142
marker_44254	0.156
marker_45317	0.157
marker_32317	0.162
marker_32244	0.227
marker_31551	0.236
marker_41405	0.239
marker_41707	0.243
marker_42755	0.268
marker_42818	0.303
marker_43428	0.305
marker_42218	0.871
marker_36412	0.985
marker_44888	0.989
marker_6755	1.008
marker_28536	1.034
marker_45245	1.073
marker_44167	1.09
marker_34635	1.097
marker_37322	1.1
marker_39543	1.101
marker_20256	1.101
marker_41410	1.105
marker_30476	1.113
marker_37502	1.122
marker_38219	1.122
marker_40656	1.127
marker_37181	1.135
marker_41866	1.136
marker_45184	1.139
marker_20734	1.143
marker_36046	1.144
marker_37429	1.149
marker_44876	1.156
marker_17865	1.158
marker_35290	1.158
marker_42790	1.159
marker_31372	1.16
marker_37193	1.166
marker_42863	1.172
marker_17284	1.172
marker_38748	1.177
marker_33142	1.182
marker_36200	1.183
marker_41129	1.183
marker_42070	1.185
marker_37171	1.188
marker_42824	1.189
marker_43033	1.189
marker_25902	1.189
marker_39316	1.193
marker_35373	1.194
marker_40271	1.195
marker_41321	1.195
marker_40134	1.197
marker_32616	1.201
marker_27564	1.203
marker_6475	1.207
marker_9138	1.208
marker_27006	1.213
marker_16101	1.214
marker_42116	1.214
marker_31492	1.215
marker_41541	1.216
marker_30231	1.219
marker_41752	1.225
marker_18895	1.225
marker_40325	1.228
marker_42257	1.229
marker_33152	1.233
marker_39074	1.238
marker_32582	1.247
marker_36077	1.256
marker_44649	1.257
marker_31828	1.259
marker_19406	1.261
marker_40654	1.262
marker_42141	1.263
marker_43125	1.268
marker_41712	1.271
marker_39086	1.273
marker_42955	1.276
marker_45133	1.279
marker_35419	1.286
marker_42807	1.29
marker_43744	1.291
marker_39053	1.3
marker_37004	1.303
marker_40266	1.309
marker_27572	1.313
marker_35550	1.316
marker_44663	1.317
marker_28950	1.322
marker_44386	1.326
marker_39917	1.34
marker_1817	1.351
marker_9599	1.364
marker_44800	1.389
marker_40041	1.697
marker_43451	1.702
marker_29200	1.742
marker_31468	1.902
marker_37912	1.913
marker_45490	1.979
marker_45410	1.986
marker_35491	2.038
marker_37928	2.046
marker_39935	2.274
marker_42805	6.348
marker_29710	6.455
marker_32885	6.735
marker_11752	8.683
marker_34328	10.093
marker_32567	10.129
marker_44298	14.496
marker_44926	16.394
marker_42344	21.38
marker_29129	21.553
marker_43596	22.096
marker_16210	22.629
marker_44034	22.795
marker_20693	23.056
marker_44889	23.207
marker_38813	23.463
marker_43040	23.617
marker_42063	24.136
marker_36803	24.44
marker_32337	24.603
marker_39989	24.607
marker_30810	24.632
marker_8337	25.263
marker_39630	25.306
marker_34850	25.378
marker_8117	25.433
marker_39407	25.472
marker_39217	25.531
marker_19600	25.535
marker_41188	25.674
marker_38083	25.741
marker_26962	25.768
marker_888	25.779
marker_35551	25.785
marker_41984	25.816
marker_44315	25.856
marker_10476	25.871
marker_39351	25.898
marker_45534	25.921
marker_37498	25.986
marker_34236	26.014
marker_43228	26.027
marker_23947	26.042
marker_11330	26.071
marker_40756	26.105
marker_44467	26.133
marker_26239	26.162
marker_43174	26.212
marker_39624	26.215
marker_39909	26.232
marker_34411	26.31
marker_37974	26.365
marker_43683	26.405
marker_33090	26.448
marker_36776	26.482
marker_45002	26.503
marker_42300	26.517
marker_2792	26.536
marker_44026	26.547
marker_41599	26.62
marker_30594	26.662
marker_43268	27.532
marker_15060	30.55
marker_37925	35.413
marker_26651	35.634
marker_44258	35.833
marker_11834	35.842
marker_7871	36.055
marker_39068	36.067
marker_7670	36.121
marker_29175	36.127
marker_44810	36.186
marker_43929	36.217
marker_36794	36.395
marker_40909	36.431
marker_44424	36.438
marker_30857	39.004
marker_28371	40.055
marker_38799	40.691
marker_37807	40.708
marker_44701	42.211
marker_33891	43.556
marker_34542	44.251
marker_37949	46.144
marker_36635	47.741
marker_27268	48.515
marker_29390	48.774
marker_26166	49.192
marker_40567	49.3
sex determining locus	51.965
marker_23595	58.388
marker_37585	59.119
marker_39642	63.407
marker_30641	63.734
marker_35507	63.803
marker_38899	63.81
marker_40559	63.916
marker_42111	64.01
marker_25627	64.034
marker_42052	64.093
marker_37264	64.165
marker_42114	64.189
marker_45399	64.226
marker_45611	64.485
marker_32211	64.98
marker_36781	66.486
marker_38887	66.89
marker_18897	67.179
marker_35091	67.254
marker_43750	69.505
marker_40807	69.521
marker_28941	70.173
marker_40961	70.874
marker_26429	71.248
marker_42405	81.096
marker_44323	81.332
marker_21147	81.816
marker_42441	82.021
marker_44256	82.484
marker_41411	82.766
marker_41299	82.922
marker_35452	82.937
marker_37556	83.142
marker_37485	83.344
marker_44384	83.415
marker_27029	83.845
marker_41989	83.974
marker_45560	84.396
marker_40869	84.514
marker_45558	84.555
marker_41601	84.571
marker_40566	84.73
marker_35847	84.788
marker_45250	84.929
marker_32667	85.082
marker_44705	85.088
marker_39452	85.127
marker_39170	85.207
marker_42366	85.528
marker_40026	86.189
marker_31341	86.457
marker_17028	86.624
marker_32327	86.75
marker_41508	86.764
marker_41750	86.832
marker_42933	86.834
marker_15225	86.857
marker_40853	86.994
marker_40365	87.003
marker_43399	87.613
marker_20990	90.944
marker_36744	90.999
marker_36384	91.149
marker_21562	91.378
marker_36599	91.477
marker_34545	91.62
marker_45239	91.814
marker_2818	91.872
marker_36614	91.944
marker_32964	92.03
marker_38337	92.037
marker_31970	92.137
marker_43977	92.14
marker_42272	92.233
marker_3823	92.25
marker_31800	92.282
marker_42262	92.878
marker_43020	93.012
